# Supplementary material for: When two are better than one: Modeling the mechanisms of antibody mixtures
Source: PLoS Comput Biol. 2020 May 4;16(5):e1007830. doi: 10.1371/journal.pcbi.1007830 (PMC7224563; doi:10.1371/journal.pcbi.1007830)
Supplement: S1 File — (ZIP) [file pcbi.1007830.s002.zip]

Archive with 15 entries (15 files):
- Supporting Information - S1 File - Experimental Data/Figure2.csv
- Supporting Information - S1 File - Experimental Data/Figure5A A1 (Influenza A Strains).csv
- Supporting Information - S1 File - Experimental Data/Figure5A A1-A2 (Influenza A Strains).csv
- Supporting Information - S1 File - Experimental Data/Figure5A A2 (Influenza A Strains).csv
- Supporting Information - S1 File - Experimental Data/Figure5B B1 (Influenza B Strains).csv
- Supporting Information - S1 File - Experimental Data/Figure5B B1-B2 (Influenza B Strains).csv
- Supporting Information - S1 File - Experimental Data/Figure5B B2 (Influenza B Strains).csv
- Supporting Information - S1 File - Experimental Data/Figure5C A1-A2-B1-B2 (Influenza A Strains).csv
- Supporting Information - S1 File - Experimental Data/Figure5C A1-A2-B1-B2 (Influenza B Strains).csv
- Supporting Information - S1 File - Experimental Data/Figure5D IgG A1-A2-B1-B2 (Influenza A Strains).csv
- Supporting Information - S1 File - Experimental Data/Figure5D IgG A1-A2-B1-B2 (Influenza B Strains).csv
- Supporting Information - S1 File - Experimental Data/FigureS2A.csv
- Supporting Information - S1 File - Experimental Data/FigureS2C.csv
- Supporting Information - S1 File - Experimental Data/FigureS3A.csv
- Supporting Information - S1 File - Experimental Data/FigureS3B.csv
