# Supplementary material for: When two are better than one: Modeling the mechanisms of antibody mixtures
Source: PLoS Comput Biol. 2020 May 4;16(5):e1007830. doi: 10.1371/journal.pcbi.1007830 (PMC7224563; doi:10.1371/journal.pcbi.1007830)
Supplement: S1 File — (ZIP) [file pcbi.1007830.s002.zip › Supporting Information - S1 File - Experimental Data/Figure5D IgG A1-A2-B1-B2 (Influenza A Strains).csv]

Influenza Strain	IC50 (nM)
A1 H1 A/New Caledonia/20/99	3.
A1 H1 A/California/07/09	1.
A1 H1 A/Puerto Rico/8/34-MA	3.
A1 H2 A/Guiyang/1/57	27.
A1 H2 A/Env/Hong Kong/MPU3156/05	8.
A1 H5 A/Hong Kong/156/97 (PR8)	6.
A1 H5 A/Vietnam/1194/04	6.
A2 H3 A/Brisbane/10/07	4.
A2 H3 A/Hong Kong/1/68-MA	23.
A2 H3 A/Panama/2007/99	40.
A2 H3 A/Wisconsin/67/05	6.
A2 H4 A/waterfowl/Hong Kong/MPA892/06	3.
A2 H7 A/Anhui/1/13	38.
A2 H7 A/New York/107/03 (PR8)	8.
A2 H7 A/mallard/Netherlands/12/00	13.
A2 H10 A/chicken/Germany/n/49	10.
