# Supplementary material for: When two are better than one: Modeling the mechanisms of antibody mixtures
Source: PLoS Comput Biol. 2020 May 4;16(5):e1007830. doi: 10.1371/journal.pcbi.1007830 (PMC7224563; doi:10.1371/journal.pcbi.1007830)
Supplement: S1 File — (ZIP) [file pcbi.1007830.s002.zip › Supporting Information - S1 File - Experimental Data/Figure5D IgG A1-A2-B1-B2 (Influenza B Strains).csv]

Influenza Strain	IC50 (nM)
B Vic B/Brisbane/60/08	2.
B Vic B/Malaysia/2506/04	3.
B Yam B/Florida/04/06	3.
B Yam B/Harbin/7/94	2.
B - B/Lee/40	9.
