# Supplementary material for: When two are better than one: Modeling the mechanisms of antibody mixtures
Source: PLoS Comput Biol. 2020 May 4;16(5):e1007830. doi: 10.1371/journal.pcbi.1007830 (PMC7224563; doi:10.1371/journal.pcbi.1007830)
Supplement: S1 File — (ZIP) [file pcbi.1007830.s002.zip › Supporting Information - S1 File - Experimental Data/FigureS2C.csv]

Antibody	Fractional Activity (A431NS Cell Line)
1565	0.6509999999999999
1320	0.6920000000000001
1024	0.742
992	0.753
1277	0.763
1030	0.9059999999999999
1284	0.9440000000000001
1347	1.137
1260	1.219
1261	1.351
