# Supplementary material for: When two are better than one: Modeling the mechanisms of antibody mixtures
Source: PLoS Comput Biol. 2020 May 4;16(5):e1007830. doi: 10.1371/journal.pcbi.1007830 (PMC7224563; doi:10.1371/journal.pcbi.1007830)
Supplement: S2 File — (ZIP) [file pcbi.1007830.s003.zip]

Archive with 9 entries (9 files):
- Supporting Information - S2 File - Mathematica Notebook/AntibodyMixturesNowPredicted.csv
- Supporting Information - S2 File - Mathematica Notebook/AntibodyMixturesToPredict.csv
- Supporting Information - S2 File - Mathematica Notebook/DissociationConstantsPotenciesDirect_ExampleA431NS.csv
- Supporting Information - S2 File - Mathematica Notebook/DissociationConstantsPotenciesDirect_ExampleHN5.csv
- Supporting Information - S2 File - Mathematica Notebook/DissociationConstantsPotenciesInferredFromActivity_ExampleHN5.csv
- Supporting Information - S2 File - Mathematica Notebook/EpitopeGroupDirect_ExampleA431NS.csv
- Supporting Information - S2 File - Mathematica Notebook/EpitopeGroupFromActivity_ExampleA431NS.csv
- Supporting Information - S2 File - Mathematica Notebook/ReadMe.txt
- Supporting Information - S2 File - Mathematica Notebook/S2 File.nb
