# Supplementary material for: When two are better than one: Modeling the mechanisms of antibody mixtures
Source: PLoS Comput Biol. 2020 May 4;16(5):e1007830. doi: 10.1371/journal.pcbi.1007830 (PMC7224563; doi:10.1371/journal.pcbi.1007830)
Supplement: S2 File — (ZIP) [file pcbi.1007830.s003.zip › Supporting Information - S2 File - Mathematica Notebook/AntibodyMixturesNowPredicted.csv]

Mixture Index	Antibody Index	Antibody Concentration (ug/mL)	Predicted Activity
1	Ab 10	2	1.351
2	Ab 1	0.5	0.501
2	Ab 4	1.5	0.501
3	Ab 2	0.2	0.655
3	Ab 4	0.4	0.655
3	Ab 6	0.6	0.655
3	Ab 8	0.8	0.655
3	Ab 10	1	0.655
