# Supplementary material for: When two are better than one: Modeling the mechanisms of antibody mixtures
Source: PLoS Comput Biol. 2020 May 4;16(5):e1007830. doi: 10.1371/journal.pcbi.1007830 (PMC7224563; doi:10.1371/journal.pcbi.1007830)
Supplement: S2 File — (ZIP) [file pcbi.1007830.s003.zip › Supporting Information - S2 File - Mathematica Notebook/AntibodyMixturesToPredict.csv]

Mixture Index	Antibody Index	Antibody Concentration (ug/mL)
1	Ab 10	2
2	Ab 1	0.5
2	Ab 4	1.5
3	Ab 2	0.2
3	Ab 4	0.4
3	Ab 6	0.6
3	Ab 8	0.8
3	Ab 10	1
