# Supplementary material for: When two are better than one: Modeling the mechanisms of antibody mixtures
Source: PLoS Comput Biol. 2020 May 4;16(5):e1007830. doi: 10.1371/journal.pcbi.1007830 (PMC7224563; doi:10.1371/journal.pcbi.1007830)
Supplement: S2 File — (ZIP) [file pcbi.1007830.s003.zip › Supporting Information - S2 File - Mathematica Notebook/EpitopeGroupDirect_ExampleA431NS.csv]

Antibody Index	Epitope Group
Ab 1	1
Ab 2	1
Ab 3	1
Ab 4	2
Ab 5	3
Ab 6	3
Ab 7	4
Ab 8	4
Ab 9	4
Ab 10	4
