# Supplementary material for: When two are better than one: Modeling the mechanisms of antibody mixtures
Source: PLoS Comput Biol. 2020 May 4;16(5):e1007830. doi: 10.1371/journal.pcbi.1007830 (PMC7224563; doi:10.1371/journal.pcbi.1007830)
Supplement: S2 File — (ZIP) [file pcbi.1007830.s003.zip › Supporting Information - S2 File - Mathematica Notebook/S2 File.nb]

(* Content-type: application/vnd.wolfram.mathematica *)

(*** Wolfram Notebook File ***)
(* http://www.wolfram.com/nb *)

(* CreatedBy='Mathematica 11.3' *)

(*CacheID: 234*)
(* Internal cache information:
NotebookFileLineBreakTest
NotebookFileLineBreakTest
NotebookDataPosition[       158,          7]
NotebookDataLength[   5062570,     106633]
NotebookOptionsPosition[   5020345,     105958]
NotebookOutlinePosition[   5027758,     106106]
CellTagsIndexPosition[   5027342,     106094]
WindowFrame->Normal*)

(* Beginning of Notebook Content *)
Notebook[{

Cell[CellGroupData[{
Cell["\<\
Supplementary Information for When Two are Better than One: Modeling the \
Mechanisms of Antibody Mixtures\
\>", "Title",
 CellChangeTimes->{{3.7632609982384653`*^9, 3.7632610166715927`*^9}, {
  3.7794869713326745`*^9, 3.7794869835291777`*^9}, {3.779920259819736*^9, 
  3.7799202685418973`*^9}},ExpressionUUID->"107f8a2e-60b5-4b12-8d07-\
1fab3f66ed9b"],

Cell[TextData[{
 "The following code reproduces the plots in the main text. Made on ",
 StyleBox["Mathematica",
  FontSlant->"Italic"],
 " version 12.0.0 for Windows. Sections can be opened by mouse click."
}], "Text",
 CellChangeTimes->{{3.667939369207074*^9, 3.667939407267251*^9}, 
   3.6858484215949364`*^9, {3.690864711981011*^9, 3.690864723803439*^9}, {
   3.722625127241167*^9, 3.7226251278913417`*^9}, {3.7622316495313463`*^9, 
   3.762231650501509*^9}, {3.779486996650176*^9, 
   3.7794869972785454`*^9}},ExpressionUUID->"6f979a97-bc3a-4b5d-bf9b-\
890e842deade"],

Cell[TextData[{
 "Raw data can be found ",
 ButtonBox["here",
  BaseStyle->"Hyperlink",
  ButtonData->"rawData"],
 "."
}], "Text",
 CellChangeTimes->{{3.6679395086450496`*^9, 3.6679395719096684`*^9}, {
  3.6858506156686926`*^9, 3.68585063936204*^9}, {3.7226249621023855`*^9, 
  3.722624969456787*^9}, {3.722625073997482*^9, 3.7226250752491164`*^9}, {
  3.722625118739413*^9, 3.7226251187474656`*^9}, {3.7622331832945347`*^9, 
  3.7622332076101227`*^9}, {3.7794928324353228`*^9, 
  3.779492838904729*^9}},ExpressionUUID->"b496454d-1225-4d26-8831-\
dd540bd19d0d"],

Cell[CellGroupData[{

Cell["Program to Characterize Antibody Mixtures", "Section",
 CellChangeTimes->{{3.7782623424119363`*^9, 
  3.7782623470455866`*^9}},ExpressionUUID->"f2ba5cc6-90f6-4c68-9813-\
f01efb018443"],

Cell["\<\
The following sections enable you to characterize antibodies targeting a \
receptor and then predict how any combination of these antibodies will \
perform. Each section is heavily commented, and example CSV files are \
included in the Supporting Information that demonstrate how this code can be \
run. You can add your own data to these CSV files and rerun the code below to \
predict how an antibody mixture will behave in your system.\
\>", "Text",
 CellChangeTimes->{{3.779486922936729*^9, 3.779486924576042*^9}, {
  3.779499836299961*^9, 3.7794998369302645`*^9}, {3.7795001756896667`*^9, 
  3.7795002043759003`*^9}, {3.7795002458908534`*^9, 3.7795003276600432`*^9}, {
  3.7795003735512514`*^9, 
  3.7795004520432196`*^9}},ExpressionUUID->"53354497-edf9-4b48-a27c-\
c8b98ecd3853"],

Cell["The three sections perform the following tasks:", "Text",
 CellChangeTimes->{{3.779486922936729*^9, 3.779486924576042*^9}, {
  3.779499836299961*^9, 3.7794998369302645`*^9}, {3.7795001756896667`*^9, 
  3.7795002043759003`*^9}, {3.7795002458908534`*^9, 3.7795003276600432`*^9}, {
  3.7795003735512514`*^9, 
  3.7795004731437564`*^9}},ExpressionUUID->"a0e09f47-6f77-4f65-bfc0-\
3b35df12d884"],

Cell[CellGroupData[{

Cell[TextData[{
 StyleBox["Characterize Monoclonal Antibodies",
  FontWeight->"Bold"],
 " takes in the potency and dissociation constant of monoclonal antibodies or \
infers them from activity data"
}], "Item",
 CellChangeTimes->{{3.779486922936729*^9, 3.779486924576042*^9}, {
  3.779499836299961*^9, 3.7794998369302645`*^9}, {3.7795001756896667`*^9, 
  3.779500241688066*^9}},ExpressionUUID->"0acfaaec-483f-4523-a148-\
87be3a552c04"],

Cell[TextData[{
 StyleBox["Categorizing Epitope Groupings",
  FontWeight->"Bold"],
 " classifies whether each pair of antibodies binds to distinct or \
overlapping epitopes"
}], "Item",
 CellChangeTimes->{{3.779486922936729*^9, 3.779486924576042*^9}, {
  3.779499836299961*^9, 3.7794998369302645`*^9}, {3.7795001756896667`*^9, 
  3.779500241688066*^9}, {3.7795003339153223`*^9, 
  3.7795003508320465`*^9}},ExpressionUUID->"d2df7082-40de-485b-b9c6-\
6ad2752e4f30"],

Cell[TextData[{
 StyleBox["Predicting the Potency of Antibody Mixtures",
  FontWeight->"Bold"],
 " predicts the activity of any combination of antibodies you specify"
}], "Item",
 CellChangeTimes->{{3.779486922936729*^9, 3.779486924576042*^9}, {
  3.779499836299961*^9, 3.7794998369302645`*^9}, {3.7795001756896667`*^9, 
  3.779500241688066*^9}, {3.779500354981938*^9, 
  3.779500367414694*^9}},ExpressionUUID->"7fee459d-54f3-431c-978b-\
4259a3b79a29"]
}, Open  ]],

Cell[CellGroupData[{

Cell["Characterize Monoclonal Antibodies", "Subsection",
 CellChangeTimes->{{3.7782623488630114`*^9, 3.7782623528954935`*^9}},
 CellTags->
  "sectionCharacterizingMonoclonalAntibodies",ExpressionUUID->"32518cef-7a81-\
4f23-8c56-7763bb1ed0bf"],

Cell["\<\
The sections below present two methods to either enter the known dissociation \
constants and potencies of monoclonal antibodies or to infer these parameters \
from their activity measurements\
\>", "Text",
 CellChangeTimes->{{3.7782779328126364`*^9, 3.778277966142061*^9}, 
   3.778278854166936*^9},ExpressionUUID->"dda1d0d0-9abb-4511-b7e1-\
7a70e0f5b5ef"],

Cell[CellGroupData[{

Cell["\<\
Input Activity Curves to Infer Dissociation Constants and Potencies\
\>", "Subsubsection",
 CellChangeTimes->{{3.77826238581614*^9, 
  3.778262405002906*^9}},ExpressionUUID->"08e51c9d-f90c-4ae1-921f-\
4f87f6577035"],

Cell[TextData[{
 "Reads a CSV file called \"",
 StyleBox["DissociationConstantsPotenciesInferredFromActivity.csv",
  FontSlant->"Italic"],
 "\[CloseCurlyDoubleQuote] in the same directory as this notebook that \
contains activity at different concentrations of an arbitrary number of \
monoclonal antibodies. The dissociation constant and potency of each antibody \
is inferred from this activity data by nonlinear fitting to Equation 1 in the \
main text."
}], "Text",
 CellChangeTimes->{{3.778262833081633*^9, 3.778262843074483*^9}, {
  3.7782631415560055`*^9, 3.7782632263977175`*^9}, {3.778263683610464*^9, 
  3.778263684329712*^9}, {3.778277790391951*^9, 
  3.77827784725247*^9}},ExpressionUUID->"af6c766d-99ea-43e5-b9c9-\
e3fa248dea90"],

Cell[CellGroupData[{

Cell[TextData[{
 "The antibodies are labeled by their ",
 StyleBox["Antibody Index",
  FontSlant->"Italic"],
 " column"
}], "Item",
 CellChangeTimes->{{3.778262833081633*^9, 3.778262843074483*^9}, {
  3.7782631415560055`*^9, 3.7782632263977175`*^9}, {3.778263683610464*^9, 
  3.7782637105755653`*^9}, {3.7782641516462245`*^9, 3.7782641580971403`*^9}, {
  3.7782669839218163`*^9, 
  3.778266990610773*^9}},ExpressionUUID->"4e63f4a9-278b-4bcc-9282-\
22cc0fb1c1ae"],

Cell[TextData[{
 "The units for the dissociation constant should be written in parentheses of \
the cell in the (",
 Cell[BoxData[
  FormBox[
   SuperscriptBox["1", "st"], TraditionalForm]],
  FormatType->"TraditionalForm",ExpressionUUID->
  "affb19de-661e-481c-a8d7-883b818d46b8"],
 " row, ",
 Cell[BoxData[
  FormBox[
   SuperscriptBox["2", "nd"], TraditionalForm]],
  FormatType->"TraditionalForm",ExpressionUUID->
  "55c3dbdd-369f-4657-b7e9-b07772ed2aed"],
 " column); otherwise the units are assumed to be \[Mu]g/mL"
}], "Item",
 CellChangeTimes->{{3.778262833081633*^9, 3.778262843074483*^9}, {
   3.7782631415560055`*^9, 3.7782632263977175`*^9}, 3.778263683610464*^9, {
   3.7782662820612745`*^9, 3.7782662835985136`*^9}, {3.778277864279455*^9, 
   3.7782779006825542`*^9}},ExpressionUUID->"b5c21033-e306-4891-82df-\
1cd0fb0ff164"],

Cell[TextData[{
 "Example data is shown for the ten EGFR antibodies in the HN5 cell line from \
",
 ButtonBox["Koefoed 2011",
  BaseStyle->"Hyperlink",
  ButtonData->{
    URL["https://doi.org/10.4161/mabs.3.6.17955"], None},
  ButtonNote->"https://doi.org/10.4161/mabs.3.6.17955"],
 ". Note that this is a ",
 StyleBox["different",
  FontSlant->"Italic"],
 " cell line from the A431NS cell line which was considered in the main text"
}], "Item",
 CellChangeTimes->{{3.778262833081633*^9, 3.778262843074483*^9}, {
   3.7782631415560055`*^9, 3.7782632263977175`*^9}, 3.778263683610464*^9, {
   3.778266282282611*^9, 
   3.7782663564743853`*^9}},ExpressionUUID->"21441f26-716c-402c-8cd5-\
d5176dabc3bb"]
}, Open  ]],

Cell[CellGroupData[{

Cell[BoxData[
 RowBox[{
  RowBox[{"(*", " ", 
   RowBox[{"Import", " ", "the", " ", "CSV", " ", "file"}], " ", "*)"}], 
  "\[IndentingNewLine]", 
  RowBox[{
   RowBox[{
    RowBox[{"rawData", "=", 
     RowBox[{"Import", "[", 
      RowBox[{"FileNameJoin", "[", 
       RowBox[{"{", 
        RowBox[{
         RowBox[{"NotebookDirectory", "[", "]"}], ",", 
         "\"\<DissociationConstantsPotenciesInferredFromActivity_ExampleHN5.\
csv\>\""}], "}"}], "]"}], "]"}]}], ";"}], "\[IndentingNewLine]", 
   RowBox[{"(*", " ", 
    RowBox[{"Extract", " ", "the", " ", "units", " ", 
     RowBox[{"(", 
      RowBox[{"or", " ", "assume", " ", "that", " ", "they", " ", "are", " ", 
       RowBox[{"\[Mu]g", "/", "mL"}], " ", "by", " ", "default"}], ")"}]}], 
    " ", "*)"}], "\n", 
   RowBox[{
    RowBox[{"units", "=", 
     RowBox[{"StringCases", "[", 
      RowBox[{
       RowBox[{"rawData", "[", 
        RowBox[{"[", 
         RowBox[{"1", ",", "2"}], "]"}], "]"}], ",", 
       RowBox[{
        RowBox[{"\"\<(\>\"", "~~", "f__", "~~", "\"\<)\>\""}], "\[Rule]", 
        "f"}]}], "]"}]}], ";"}], "\[IndentingNewLine]", 
   RowBox[{
    RowBox[{"units", "=", 
     RowBox[{"If", "[", 
      RowBox[{
       RowBox[{"units", "\[Equal]", 
        RowBox[{"{", "}"}]}], ",", "\"\<\[Mu]g/mL\>\"", ",", 
       RowBox[{"StringReplace", "[", 
        RowBox[{
         RowBox[{"First", "@", "units"}], ",", 
         RowBox[{"{", 
          RowBox[{
           RowBox[{"\"\<ug\>\"", "\[Rule]", "\"\<\[Mu]g\>\""}], ",", 
           RowBox[{"\"\<uM\>\"", "\[Rule]", "\"\<\[Mu]M\>\""}]}], "}"}]}], 
        "]"}]}], "]"}]}], ";"}], "\n", 
   RowBox[{"(*", " ", 
    RowBox[{
    "Remove", " ", "the", " ", "headers", " ", "and", " ", "gather", " ", 
     "each", " ", 
     RowBox[{"antibody", "'"}], "s", " ", "activity", " ", "data"}], " ", 
    "*)"}], "\[IndentingNewLine]", 
   RowBox[{
    RowBox[{"antibodyActivityRaw", "=", 
     RowBox[{"GatherBy", "[", 
      RowBox[{
       RowBox[{"If", "[", 
        RowBox[{
         RowBox[{"MatchQ", "[", 
          RowBox[{
           RowBox[{"First", "@", "rawData"}], ",", 
           RowBox[{"{", 
            RowBox[{"_String", ".."}], "}"}]}], "]"}], ",", 
         RowBox[{"Rest", "@", "rawData"}], ",", "rawData"}], "]"}], ",", 
       "First"}], "]"}]}], ";"}], "\[IndentingNewLine]", 
   RowBox[{
    RowBox[{"antibodyActivity", "=", 
     RowBox[{"AssociationThread", "[", 
      RowBox[{
       RowBox[{"antibodyActivityRaw", "[", 
        RowBox[{"[", 
         RowBox[{"All", ",", "1", ",", "1"}], "]"}], "]"}], "\[Rule]", 
       RowBox[{"Map", "[", 
        RowBox[{"Rest", ",", "antibodyActivityRaw", ",", 
         RowBox[{"{", "2", "}"}]}], "]"}]}], "]"}]}], ";"}], 
   "\[IndentingNewLine]", 
   RowBox[{"(*", " ", 
    RowBox[{
    "Fitting", " ", "each", " ", "activity", " ", "profile", " ", "to", " ", 
     "Equation", " ", "1", " ", "in", " ", "order", " ", "to", " ", "infer", 
     " ", "its", " ", "dissociation", " ", "constant", " ", 
     RowBox[{"(", 
      SubscriptBox["K", "D"], ")"}], " ", "and", " ", "potency", " ", 
     RowBox[{
      RowBox[{"(", "\[Alpha]", ")"}], ".", " ", "Note"}], " ", "that", " ", 
     "we", " ", "fit", " ", 
     SuperscriptBox["E", "KDlog"], " ", "rather", " ", "than", " ", 
     SubscriptBox["K", "D"], " ", "for", " ", "numerical", " ", "stability"}],
     " ", "*)"}], "\[IndentingNewLine]", 
   RowBox[{
    RowBox[{"antibodyParameters", "=", 
     RowBox[{"AssociationThread", "[", 
      RowBox[{
       RowBox[{"Keys", "@", "antibodyActivity"}], ",", 
       RowBox[{
        RowBox[{
         RowBox[{
          RowBox[{"{", 
           RowBox[{
            RowBox[{"KD", "\[Rule]", 
             SuperscriptBox["E", "KDlogFit"]}], ",", 
            RowBox[{"\[Alpha]", "\[Rule]", "\[Alpha]Fit"}]}], "}"}], "/.", 
          RowBox[{
           RowBox[{"NonlinearModelFit", "[", 
            RowBox[{"#", ",", 
             FractionBox[
              RowBox[{"1", "+", 
               RowBox[{"\[Alpha]Fit", 
                FractionBox["c", 
                 SuperscriptBox["E", "KDlogFit"]]}]}], 
              RowBox[{"1", "+", 
               FractionBox["c", 
                SuperscriptBox["E", "KDlogFit"]]}]], ",", 
             RowBox[{"{", 
              RowBox[{
               RowBox[{"{", 
                RowBox[{"\[Alpha]Fit", ",", "0.5"}], "}"}], ",", 
               RowBox[{"{", 
                RowBox[{"KDlogFit", ",", 
                 RowBox[{"Log", "@", "0.1"}]}], "}"}]}], "}"}], ",", "c"}], 
            "]"}], "[", "\"\<BestFitParameters\>\"", "]"}]}], "&"}], "/@", 
        RowBox[{"Values", "@", "antibodyActivity"}]}]}], "]"}]}], ";"}], "\n", 
   RowBox[{"(*", " ", 
    RowBox[{
    "Plot", " ", "the", " ", "results", " ", "using", " ", "Equation", " ", 
     "1", " ", "of", " ", "the", " ", "main", " ", "text"}], " ", "*)"}], 
   "\n", 
   RowBox[{
    RowBox[{
     RowBox[{"{", 
      RowBox[{"plotMin", ",", "plotMax"}], "}"}], "=", 
     RowBox[{
      RowBox[{"{", 
       RowBox[{
        RowBox[{"1", "/", "10"}], ",", "10"}], "}"}], 
      RowBox[{"MinMax", "@", 
       RowBox[{
        RowBox[{"Flatten", "[", 
         RowBox[{
          RowBox[{"Values", "@", "antibodyActivity"}], ",", "1"}], "]"}], "[", 
        RowBox[{"[", 
         RowBox[{"All", ",", "1"}], "]"}], "]"}]}]}]}], ";"}], "\n", 
   RowBox[{"Show", "[", 
    RowBox[{
     RowBox[{"LogLinearPlot", "[", 
      RowBox[{
       RowBox[{"Evaluate", "[", 
        RowBox[{
         FractionBox[
          RowBox[{"1", "+", 
           RowBox[{"\[Alpha]", 
            FractionBox["c", "KD"]}]}], 
          RowBox[{"1", "+", 
           FractionBox["c", "KD"]}]], "/.", 
         RowBox[{"Values", "@", "antibodyParameters"}]}], "]"}], ",", 
       RowBox[{"{", 
        RowBox[{"c", ",", "plotMin", ",", "plotMax"}], "}"}], ",", 
       RowBox[{"Frame", "\[Rule]", 
        RowBox[{"{", 
         RowBox[{"True", ",", "True", ",", "False", ",", "False"}], "}"}]}], 
       ",", 
       RowBox[{"FrameLabel", "\[Rule]", 
        RowBox[{"{", 
         RowBox[{
          RowBox[{
          "\"\<Antibody Concentration (\>\"", "<>", "units", "<>", 
           "\"\<)\>\""}], ",", "\"\<Fractional Activity\>\""}], "}"}]}], ",", 
       RowBox[{"Axes", "\[Rule]", "False"}], ",", 
       RowBox[{"PlotLegends", "\[Rule]", 
        RowBox[{"Keys", "@", "antibodyParameters"}]}], ",", 
       RowBox[{"PlotRange", "\[Rule]", "All"}]}], "]"}], ",", 
     RowBox[{"ListLogLinearPlot", "[", 
      RowBox[{
       RowBox[{"Values", "@", "antibodyActivity"}], ",", 
       RowBox[{"PlotMarkers", "\[Rule]", 
        RowBox[{"{", 
         RowBox[{
          RowBox[{"Graphics", "[", 
           RowBox[{"{", 
            RowBox[{
             RowBox[{"EdgeForm", "[", 
              RowBox[{"{", 
               RowBox[{
                RowBox[{"Thickness", "[", "Tiny", "]"}], ",", 
                RowBox[{"Opacity", "[", "opacity", "]"}], ",", "Black"}], 
               "}"}], "]"}], ",", 
             RowBox[{"Disk", "[", 
              RowBox[{
               RowBox[{"{", 
                RowBox[{"0", ",", "0"}], "}"}], ",", "0.1"}], "]"}]}], "}"}], 
           "]"}], ",", "0.025"}], "}"}]}]}], "]"}]}], "]"}]}]}]], "Input",
 CellChangeTimes->{{3.778266374484393*^9, 3.7782664344352045`*^9}, {
   3.7782664870549192`*^9, 3.7782665002808347`*^9}, {3.778266724600688*^9, 
   3.778266730441565*^9}, {3.7782668018405714`*^9, 3.778266809921443*^9}, {
   3.778267762537283*^9, 3.7782678311122103`*^9}, {3.778267862232247*^9, 
   3.77826786591881*^9}, 3.7782680763240786`*^9, {3.778282881283201*^9, 
   3.778282881421835*^9}, {3.7782890443386393`*^9, 3.7782890471459427`*^9}},
 CellLabel->
  "In[271]:=",ExpressionUUID->"af830b6b-843d-4247-b795-01d0ca6d14d8"],

Cell[BoxData[
 TemplateBox[{GraphicsBox[{{{{{}, {}, 
        TagBox[{
          Directive[
           Opacity[1.], 
           RGBColor[0.368417, 0.506779, 0.709798], 
           AbsoluteThickness[1.6]], 
          LineBox[CompressedData["
1:eJwV13c8V+8XAHB7Jauyx+dDRFmhjOLcjFIiFGkiI0VWikhmVgmViBJpU19Z
pdLz2DNkE2VFGZ+Pne13f3/d1/v1vO55nec85zmve6nnPCydmBgYGOoZGRj+
/5R8pqL3yUsa/7AoICbb6dBn8WhfrIc01vuT9bWMdOY6h5HdJWnsdi+LO4m0
/KkBE7YL0nj+8aKQLmk1gcQTlnbSuGqT0nBEGx32By/5jJpJ44Dlrer8rXRw
P12RJaoojVnxky3rTXRQ5VL7b0JBGnMNPlaqJz3zIS0Xb5PG/FEdPA9J+23y
K3KWkcYpyZsV1UiH1m6vyhWVxoOuJnX2jXR4oBU/cIhTGpdmx7sUfqMD2nxK
JGCYivcbtHmq19LBWZ7BQGqIiueF31jO1tCBZ+9zt7J+Kk5mYBrLJ33WgY42
9JLreX91d5Feex/m/KiFijv+HHJQq6aD3pHsvGJMxQuP39lJVtLha/SqKUMq
FcteaMr/VELGf/zU91kyFXuiqC9epHneH8gwfkDFOutBHvKkz3YmzMYnUDEv
5VXbfUzGl5NLpUZR8ceunckXEB10y83+6F+h4psNdk+YiunwZe1J6M0jVMzp
oPKX/oEOY7rKORamVHz9xHflDNKigV96JUyoWNndQsqStN9yp1bhfiqu5Apb
zy2kg8YCP31Yl9xPflGuZwEdsqbCThkrUrGMYO69H7l0SBk6r7GBk4pN54+8
cHtLhxqZefsONioeG11OECC9cC48LpOFiuO9YsQ/ZtPBuj99dA8DFbfwFXIz
kRb42ZXu9o+C3XcxmiW8oUNMh8nGht8UrHehb+HRSzpcq1UZji+lYI/pn6tO
GXQwmxGUccEUbHbLbo2B9FbxNVv4SsFSciH3U9Pp0HCpvmuiiIKdlcaCGp+Q
6/wXvh16T8FyG88eUEujQ9Pxp/ks6RR810pPczCFDtt+bw7zC6TgF9pP/ej3
6LCycQUdCaDgQuF6i+ukm3cPrshdo2Ba+tZcDtLXo95fbfOhYKcDV9kod8n1
HWYX1dwomOGdwKRxPB1ueEdajJ+k4C8ijifCbtOhbX1Ryk6LgguQ3+qDcDrE
3xEJ49hNwem1e9M5SB+S0B7OUafgMdU3GdfC6IB1/LIZVSj45RdUfCKUDtlX
5rUyZSl452enAwLBdAgbm7YYFqDgo+lNTI4BdDj3roO9q1sKr6kcYLvpRYfO
OsEGhXYpXCWiKdbvSdbrr9V9/+9S+HDHBd+9pLW3tlLEq6Vw/etrTFPudOBL
adK2LZDCoauGphZuZD/erHH9HSeF2/wEmWnOZH+c+dw4ZSiFX/uMqt09RYe0
7/WP7xJS2Jpv956Bk3SQ3v/TVX2vFPY2zLi1k7SCCiPHFXUpHGKzzNhgQwct
xgPEAlUK1wo+Vl2zIs//eXPO2pok9qr2m9Yxp8Pdib8JG4ok8UpY0zeKIR0E
zy3bZudL4to7Ha42BmR/tXMrm+ZIYi71Me04fTpkIJXaOy8lcWYpp8MSQYec
hCtMAg8kcWzwx+ZKXfL8dzFeFr4siZ1Ujbw1NenAdUP4mKySJJax1ev3UqCD
zdcUdxd5SewY/qXaX54OL9fEo7NkJHFdvf+j0G10MAyift0pKolLLbVZ4mTp
EBS8XV6PXRIr5/EXpFDpMBu6d8W6XwJfvx2del2EDj8j7Z5FJUrgK5u/7jvH
QQfF6oGvdfES+GK6rNd+djoEcDh18dyWwPbpk84KbHQQjr7AkxgqgXX3vE8f
Y6bD0RhvvwwPCbxW/EzBfp0G1bfDD386KIGzM5R8eOdpkJvwanZsVRyz+HXX
eQzQwOx5j5LRojiO0xTdo9pPg78f+c6nzYrjE5GZR+m/aEDp8+syHxPHsbYn
Ai700uCO8sGvBZ3iWKYhKti0kwaudX8jg/LE8Ufzq1ot32iwlXWH2KYL4vhm
ksivug80wMK2x9wcxbFOmnrv2UIanFK8F1thK473pk7YTObT4O7R5XVfa3Hc
1RtTxpNLA8andUM9BuL4CdduXe1sGvzUc3v3QlIcp/8LCjRIp0GS39t9Oq1i
+OmUeJd0JA2IwbzQwUYxPHtb+FPaTRqMmn4qu10nhk190qki4TTQk6ky+lUq
hlU7jgRxhtBg6FvfwfD3Yjimo8+i058GqjKbLRvuiOE3B+U1ldxpUPvN/9y5
g2L45qmXi2+O0sBHKyRzg5EYNrQtUJ2zoIFEZuRQPiGGO2jd5brmNPD0u+/M
riWGW04IrNccpoGgzLuL2XJiWH17UmKDEQ0c/Pq955nJfBgkxCM1abAibRwW
81UUr3VvX8wSId8/gfjai0TxS1sclShEg99xu9OoBaL4ksbMv+tbaNCwsrXo
Y5Yojv67fsmInwbp7Yz04WRRbGqiFfGFgwYGMZ9PGlwWxVxnWL/v+zcBMVPK
aivbRHHxZbG11OYJEMFb+i8liOC7MviSXOgEPDK1vcoZK4L3L6ssvAiaAMkf
rzY8jxLBHau2hGzgBEjP79ndEySCD+7+xizmNwGKiuduHXIXwSfVvHeMXZoA
Ivndrm0mIng18sZT8RMT4OJ5IKaPRQRPEnuti5QmoJByTf2onzBOMhV/ENY4
DhEhPiMsPsL47dBVUd/6cbAa8Egt9BDGx+LGN7vUjMNspjOz6HlhfHBLorN+
2TiobTvW0mcljPlrpq06C8fhrZLKZXd1YXyJe0Al6vE4PNP5nRtNE8KBt+Qs
aC7jkHDMQg07CmGDsiHXW//GQDGkWG2znRD2FfRvD54Zg8q3Cuoup4TwY2Q+
6E0fgyU2Jg0+SyH8wZDj5+GRMXAsyt1lB0I4N45TtbN9DHZLbtZmEBXCW0oP
8ZsUjEH3SDsQjYL4k05BZrLHGGwNOG2KtQWx4RcvlXtdo1C/lmLluEsQD/NO
ziy3joJPaNcZjp2CePyaU6x90yhURFu7m8sL4l3H+XRlqkbBOdk8rk9QECdE
cIcE54/C6wLD7wyzW/BGlg3qT++MgvKkotW+d1sws2n2syBiFDSdVk+XSm/B
F+MfnXqY8heY9L9HHZ/dhOUGvySGs/8BrmkRe586ASySbViQtH8Y7jotKN0r
5Mfyz/OX2G8MQXMdp5BRDB/2Ok9djbsyALJj9n+nBnnwUkjKM/2YPhDcKtgb
FM6NfSVGum5x9UIoc76ChCoX/lPsZl1r0wW0C4G2X5k5cFVaiHSZbjvUFGR/
u/mKFbvvYIm5aNYCm6lcyx+fsOLjVxuVjxu2gN3t8/LjD1hxCNuxs4d0WmD+
nHSY5U1WbKxmfNpQrgW28iVrSZ1jxQytV2oi1poh+GJY5kcxVmzq+WLVMKcZ
NKVOXhu7w4ILDMwZngo3w/ModlmLK8x4kKZ+6+lKE8SkVMfluDHjCHT9odVs
E3hmRy/xOjJjLU7bbJ7xJtBp2tDUYMmM78xMd9790QRNQnwBh1WZsdWvK2KD
n5pg6YXw9wNjTNjzdsWrDP8mMK9QCNSzZ8KisVOHBVYbYYXxcNsOU0b8y0Kq
llelAXyzaJ2NBozYYwO3hTKlAaaPJfRc1mHE/PafCk/wN8Cfl+2Dn7cx4m/7
NrJ0zHyDNlP7aRMmRizexD9xsegbvHt4ldftAwN+yt0qMr3/G9juzDiYTWXA
7x1Z201d6yG8ZDzgxPgq0mvk7s/uqIVcz4Cn/d2rSKi5gCepvhb6pLhqLtSs
ImGjL79jSmpB98Y2Qf8Xq4hxKNM3LqsW5nXO5aTYraIEg/XgDcG1cD6/Y+hH
6wqKVk3trNleC4delpqeLV5G3Z+PL2pE1oCftYXPcNYyantDjzYOrIEXrH0p
7inLKOfhZkanyzXA7Lg6csN3Ge0JfRXz0bYGvlC0Qp/sXEbBaeF2NVo1oJzy
trDv+RIKjqBU3B6vBv7YZCmHO4uI47gMh+fJarjoOurrE7CIHFZnVtvNq6H8
4N6mmy6LSGXEIvzAgWrwY+sLfqW/iNy/E1uNNKrhZ9C2gYn5BaT7cGvPe55q
yPYufOZnu4ACSy/fPlRRBQdsWhXuqP5DSUFXXAy1qyB9t1zoE4l/qPJYcUeD
ahUsbfbrzuH6hyT0FP/Yy1fBu+9it1qG5pHAQWjMEKqCzSYO48IP55Htc8nR
yPlKGNCdfpfJOI9yfRqWhwsqIVCGT6OoeRbttMwK/KpTCVxHFNhl8Cz6uOtH
g5d6JST763fffjuLLHlfJyoqVkL+d59gu6hZlPpn9cJHiUoYDeqqZ9ebRcNG
Dr7yjJVg3fPUyfr1DHK7yhzkWFMByom7kmaCppHCaYZqKdsK+ILNLp65NI3a
KdrOBTYVcHD8vG7VyWnUYPn2PwvLCnA0SBlM2TWNvPQndqQZVUDK1JqK/tgU
uvGaQolQrAA2s+rqeOsp1DtkUnh7uRx+sZ1aUlKaRNEdOjYmaeXw7E7xeIfY
JPp9xPHehoflcFGQ8iuEaxJZbP+90HSvHEZNaiOzGukowSpf1TW6HARjfoou
G9KRr1l6a49POXiwse9LUaGhgbUtDO8PlwNl/XhsJ8s4OvkrcdPaehlk8Uh4
Kw6MIeHAvtWTy2XkvBywDkZj6PrAqYgv82VwWNeNIu8/hvaxydnHTpTBtYDg
PF/6KBLrv1zj9KMMmv+96hLs/ouS9RhrJz6UQdjkoqzVfyPovcZZUz2fMnA+
a+T+OXoE7f+c1tngUQbG9fGFVMcRNMPerOPoWgbcr7YdoAmPoFS2RM/H58rg
vq2VS2ToMNK7xCF60KIMnjXkvCmy+o0a3t3eFaJSBuXZ51UkVwaQT5/W76P0
Unghmucb3j6AfjRFKFwdK4WoqDU0mjOAWNJccx6NlMJhx0TzD04D6JCXt8/8
r1JoFSvzMm/sR+P/PTjV01QKv2Mk80Of9qHaibzBS3mlwN38xqshoQdRFVJu
xQSUQo7k+aBUkx70ZFuPhLNfKRxzlYl1Ye1BMofypw2vlMIjlkevmK79QOGc
Tse5PUpBSTP21267bvSrUyC/5FwpmD3yMH2i3Im+/albLTtUCvHOGgqedS2o
3bzcl1+iFDTyJnfr3mxBHK/d7Y+IlkLnerYhF7Sg/8JyFeOFSoHyUNbuWW4z
SjNLPC0qUArv6wSTOh9+R1X3dZrN2Uvhmf00Z2hTA3q2ozPdYLoE5OcDSmS4
KlFeYHKWUm0J8C4q54UEVyB7Lo3khqoSmF/uf/ZrvhxZz+nOe1WUQDmjcVTq
YBl6f21pBeESsNu4+cim4hJkmyUx7fehBJQP2hSx9n1CSX37L55+XgLCh71+
RR7PREcUOfy7Qksg/7jui3XVDMQb9h9/eXAJPKkU6KZtTkPK6e+/59woAZ45
/blv/olo+17F0nj/Esg5EPtOVdQLnXyirnDRuwRsZlPP/6OmgXNuoWbIuRLQ
So/IRF8+AtCDVnYalkDuy4lMz5EiCMusatmlXwKK/x17RhX4DBIG4X/2ECVA
/Sr9POx8MbjU3sdme0uA1d22RYazBAzjFEbuaJQA7dZy60heBYQ6D81flS2B
kir1Tg/ORqCcHh1q4yiBGybnbarTGuFPBm+POHsJpJ03deMTbYKDRixVTqwl
cGoseNzlvyaQcy/1WGUsgbbpkXGR7u8gcOpnk8EyhlrGwokAlVZYnFJc3k7D
kCdlSYfuTqD0Dr091obJ+b8/d0yqC3wNnXLoLRhySnSuJDl1wWn/OqXbzRje
Ocgs0ya7INZU/l5NI4ZXL2fZ0th/QG1efK9VLYZHKkmSKxq9wJ12npqHMJRK
0eR6qvrAtJVZ42oWhn3GLhy5o33gupfng+4bDNhz4G/kxn44v1AcwfYaAypp
z1Y/2g+6kZlsj15g+OKA1G797AckN3GuPQND4ct4PZ25ARhh43KKTMaQpaJu
nSz9Gx4uHoz/HoGhdVGu9ZTxb1CoXFN7fRPDSpmopZT7b1j8FaEYGo7hsA2T
2Yui3yBRtSKhFYqBFvzdKN98GNzLzJryAjGoNnvsaroxAokUJ7m/PhjyfbI3
c/z4C+8WGW/tc8TQo5d+t45hFGzDfmrsc8DAwnmfL06O/A5jXGTXP4fB6nEA
t6D3KLT3p249YIdhvuIQy1bOMcjk6BCwPY1BW+jvDGiOw/K3uozyYxi+Fsm2
+N6jgdunouoz+zFcrYsQ+Ez+pwgPU2vvGGFQ7h2xWOuiQeTkjmxsiOEJw5um
cAodsvwcebYZYAg+oNyQ8JYOod+sdq4BhoyLqUNtDpPk3GiXadPG4LCQ+Yse
OAWjZ+NCpJQxECHHghLipiDZK7XjohIGcS5WKfWMKUi7vmG6UJGsn5jz2avl
U6BjVO9psQODIcj3rnBNQ7zt9I04eQyyEdndnMnT4K39WkFFBsPIpoI2mdwZ
qIiVMPgnjCH+SNqSW9kM9Cbcyz1NWutWpFRh6wyw2zNXlQphiGI6ecH43wyU
NAr1xAti2D61tuK2dxYsjVWeaWzG4NZgvLWwchaS27SFUngxTEb1eBv/mAPG
I+asnWwYkssrkhLG56DTJLrRnDTB8N+X7tU5wPv0t9eyYkjwDWG7RJkH6UtN
d76yYFBzlktJcJoHx/JK5ndMGK4YeJZ00+fBXbROw2wVwdIqM98llgXgvaHC
sTKBwJdrO7OS0AJ4uQpELI8jmBU0nx9XWADdgUSllTEEEyqPetyOLIC1vOws
wyiCPnuN124pC/C3w1hHeBhBVYWjvpvqIuCsFxHXfyK4H1vh43p6CZ46rZhs
akLAnzJ2fofHEnDxXQvd1Yjgzgv+U2MhS9BikvDJpgFBJDqzz/XlEqS2TW5/
Wo/Af2puo+v0EnD47R0nahDYW8m9vBi1DEev1M5klyJQlojsupC/AsKSuh6a
hQguf3N4+7diBYizlT7hBQg+BhIhFzpW4Odo1N7mfAT7fi7KX1hagaVwH17P
PATHnrj5uRCrwP6fanZ+DoIAqqXQ+fpV6HRy4rHPQlAtK2HlOLQG3s5zXPsy
EGxsX5QfmluDIy3czc/SEVhGtK84sK/DzhN1+pykfwzHPXPYvg5rCvaSrWkI
aC+ZZs95rsNlmsAbr0cItmz/c9d+ZR1KFqR865IQ7Ew64aISw0BwJ09vn7uD
4Otx56I39xiIbqk4T3vSh4Qvc8k9ZiDkqkUcG2IROD68nS2ew0DwtdZavLmN
4EEqmuRsZyAujUTtvBiDYOWJ7LUhKiNh6NV5jDMCQeWrqeiHRYyE03vDcRRI
5nthrXtzGSPBiv5dIUj/UtigGF/PSPjcakksuY5g4c3WhohfjISkjlFiRQCC
HW+PC/iwMhGMiStBrdcQxL8vTjGzYCKOh71133gVwalP0VnMf5kIk03d8iPu
CMxa1ZDlNBOROim3M4A0QfvRnLHMRCg/cCrkJS0nrbwEPMyE1lm/XTqXEExG
NxtfV2cmejps5u+7Iog4ITY8G8hM7N62j8PeBUHuQjZlWICFYC4bKTxyDsFz
AWuNXeIshKWtieW0PYJkxfUD4bIsxBaexhOJpAPtLDyktViIhB6DrB47BMbV
c8Vnz7AQH9lsD3naIviZpHeq4yULccSbnTfrNAIuzabE6r2sRO3ZhADX4wj6
n7Y+9DViJYDxlQSF9EeersdyZqzEQJkyf5s1Aqfh/ufhtqzEngGlMSCNE2cK
iFBWYvyuh72IFYKrs4LtH6tYCb0JYe4flggG3p8RfG3JRkzYGW5JMkNQJHFO
1OYUG7G3TF3finR8tLMkuyMbEa9xsHATaV17DzmnK2xEdlqed4IpuT++kN3U
ZDbCbG2XRvxhsr4ez6wf9rIR56WuJqccIuMpjj2IdmEnFtZ0R/v2k/eZgYdp
1oudcPUPTHpKWqdN9dLZAHaCP6sm1pH0l8CrBup32ImhXLVjf43I/BsYJ3vy
2Im1r2wwb0j2u6fwQdV1doJInTaQMEDQmW+03J7IQZy5vrvzMSAQiXZx3veE
g6iFUg4X0ifP3Pqe9YqDaHdy9FMj3cP6/WXwZw7Ct758U7UeOR+sTx/b3s9B
aF78pzavi+DPgvfbQEVOwj3csPXMXrLf9qbbbi3jJMLkbL/YaCOQcJD8TKvj
JIhVtlNKpPWjHwkWtXISydnKCkykb7clfzMd5iR8uZWPZmshoLgn7PHl5CJi
Lh7uZCJt/CRUqPYIF7F77ZP/x91k/RidGj16uAiDNaEaQw0ExdsGt+v85iLm
Cvb9kyQ9YGofwULjIiKutJstqiNQTDmj+3Cdi/BkvX3tHWmsZp1VKr2BEFrV
+yhK+o/DgcgtFzYQiqaU/KWdCDQrFeDz3AbiuaKjf4cKglIjwzMn1jYQboln
t30gbVZxNuAfGzdBpfH8e0DasfzeB3VhbmLwxcqqNen40lWVbB1uIusC84tO
ZTL+1++Ux0HcRJTNgt6AEoKHH64xBXFuJMJ4ZNM2KiLYqnmfIiGwkbh758Xp
qR0Icgrf6X0W3UgcTQrWbiNdWTDo/2/HRsJ52xfTx6Sn80xnPMw2EgKitT3K
pA/lUIfs7m0kAgP9rh3fjmD5VU2FvgQP4aeZ21YsT97HeCaTR3I8xOCubq5M
0sN+e5rmVHiIew+1baNINxm/7X6lz0PEn97odJT0iz/xdB4XHuLvA5H+0W0I
zOVtRH7k8hBJG1oCpEi/eDnsdtmYl/A5E3Q4TRZBapzUdL0FL/EkVl82knS8
r42v3CleQsabQcSTdMCB2pCuS7zEo2aauT5p85G3D+AeL1Gvp7I+spXMV+4K
3vCTl0ivv6GjRVq+hZGrWZuP0Pt148yYNDlfJ+vKlfX4iKML6u87STNtfBB0
S5+PiN2kJVJJ+sf+7XOGJnzEVvE22QzSdz5Z9n04zUeYEmvKNqRnMjILHwfx
EddctGg1VHIeexo5XKjgIzznT9/5TEHwJpZXsrKGj/BqoutnkU5609Up3cBH
PPi+hzOVtOfQJbOedtKHc2v9ScvYPNA+8oeMV8cktYd0FIzw7trAT9jFla58
lUJwlCf6C4MFP1F168zGFkkEtSs3j/+y4ifyV2eUy0gTY6HTxSf5CSnGBoc8
0orV1+UDHPmJFhs6233SLKGe9+d8+YkHxbaq1qTz5467jabxEyGbBVd6JRBs
7pUTbx3nJwY1j/cuiSOIqZP5kDvFT8jdl987QZrhE8UyYZ6fODdyM+sX6fEH
olFmDAIE1rr/uZx0uTnPbPUmAWJRtyUtjrRP+VxdsY4AYdNbaSdPejR32vkR
CBC2V6WRGGm7DDpjgKEAYTHSoshL+vCNv5paZgKE79zErnkxsn+1ejNz7QUI
a8XllXLSKXLdegnOAkSlGWPrR9J8Wzq6PFwFCJ6O2qJs0itTTbxKVwQIzTC7
9/dJe/d9e7PBX4A4K8BZFkX6T0Ot0egNASKvV2nwOumzxVV91WECxGPzYn4v
0q1Z5QEvowSI5rHnZk6k/wfw4Cci
           "]]}, Annotation[#, "Charting`Private`Tag$29202#1"]& ], 
        TagBox[{
          Directive[
           Opacity[1.], 
           RGBColor[0.880722, 0.611041, 0.142051], 
           AbsoluteThickness[1.6]], 
          LineBox[CompressedData["
1:eJwV13c8Vt8fAHB7Zlb2eB5bCUWS4nOblBEVKTIiexVFSWVkVaK+SZJCRRlJ
qPsY91iZCdnJipTxPJkh43d/f93X+3Ve57w+53w+53Nel3rO9/h5FiYmpiZm
Jqb/f2VeaBjQLsihuTDH0QcDDBi0SNl311cO2bW8LPQjnbHOdcjBWw7pF/04
a0paxWbYmMNdDl3Se63PQXqH8MPTxx3kUOTNvm2X+xlw+OZywLiZHOp6Zp9j
9p0BPrY12RJqcqhme/zcYC8DNHl2vJ1SlUNHfD/nfyQ9+yG1ACnLoanlxH3x
pIM2BuEu8nJIbcvmQQPSYQ1bagsk5JDNzVTe5B4GJOrGDx/llkPnlgxnDbsZ
QGyyEQ/+SUUTO97l3uxggIsK0wHZESp60P6ixIw0/96XXlVDVFS2W/+eFGk7
JwbB+52KNEPNIj+0M2DtXbhLylcqaqaF5ox/ZYDBsZz3ZYiKXslnpBxqY0B5
zKop0xMqWkw9IdrUTK7/ND3wRRIVTe92t7hPmv+dYZpRIhUV7ZIxsiZt150w
F59ARe85ND1+fCbXV1J6Qo2mos/JTkELTQzQrzb7tf8SFVEbfQIFGhlQuvYs
7NYxKpJhfot4ahkwoa+eb2FKRTEHEhybPjFAIqT0u7QxFU01vC2/SzroX7du
8WEqMky4kSNAWntRiPFTn4pejHmYCdYwIHs63MZIjYo8r1/3YKtiQPKIqzYv
NxWl3hGcLCpnQL38gmMXBxWlRR4J8yG9eC7iXgYbFfEj8UYl0lZDz8f3MFFR
iZyOf2IZA4T7e557/aWg2FDDTRdLGRDbZczXPEpBgrnLxyRoDLjSoPEzvpKC
RhiypmpFDDCbFZF3QxT0wtF7a18hAxSk1uyhnIKa/T8X3ibd7N3UM4VTkNg7
59rf78lxIffPR99R0JPfOsNpBQxoOZVeyPacgogzYc+Y8xmgPLopPCiEgp5u
Gcm79oYBK3wrxLFgCpqN5TSgkm7T+bGidIWCXL/EetW8ZsC16HeXOwIo6K60
3KsNpNu2mnns8KKgbZKJNxMzGXD9YpTF5BkKulbjeOXRCwZ0rC/JOuhS0IDK
kRTjVAbEx4mHc+lQ0DI17WLvUwYcld79M1+LgjRpubVupJFeUA6zBgW1lr+c
CE9hQM6lBd0MRQp6PaXDW5jMgPCJGYufwhQUtV1c5V8iA87ldXH29Mqi15od
BZR7DOhuFGlW7ZRFtXu/66fGkef12/K/q62yyMj/irYk6d0K7RSpOlk0qTjo
uPEuAwSTW3bbF8kiTVu77JVYsh5v1XuO3pNF0g/euhREkvVxtuTL9EFZdOFX
ce3LEAaktjY9vY/JIuYsPFqctNzhfk+tvbIoqudB0Z1rDFDVYOa6pCWLlCP8
zS8EM0CX2RBbpMqii9UHrmpdIfP/si1/bU0GRSz7iz4JYMD9qd8JvLgMEtvY
oDDrwQCRc//scwpl0JsrPDtOkE7u3KBumi+DCCudRwXuDEgjNBriMmWQ+Xq2
i68bA/ITLrEIJ8qgrzt8OIfOk/nfyewv5i+DfiUexTMcGMBzXeyk4jYZNKD3
lz3dkgHW5ck+bioyaI5z6ULfSQZkrknFZMvLoJ3rJmubSR+8QS3fLiGDvKxU
AiKPM+DGzS0qBpwyKKdBgWZ7jAFzYXtXrIak0fuO1a7vRgzoj3J4Ef1QGoWH
GFzYuocBanXD5Y3x0igutYnVSI8BwVzne/jvSCNLrD3RaTcDxGLc+R+GSSPq
0Gbao10MOBF7MSjNVxpx+T3smtViQN2dCBPaEWnUQx+/dlWNAQUJWXMTq1Jo
4I5tPi5F5vNl37ZDS1IouPbb8kdJBvz+KOiaOieFbt3NU/sgwQDKYFCP+YQU
cjPr3JcvxoA49SPlRd1SyNYwT/jhJgZ4Nv6OuvFeCp3ttj6msoG8H+xbJTe6
SyGn9kwu72U6IDH7k17OUuj0X1FmwyU62Kg9uFtjL4V2UPeVyC7S4f6Jf+uB
VlKIO7ve9/M8HZjTG0f6Dkgh3bX6YvFpOvQbeOW9kpFC7LN/0wLG6PAoKHef
XrskYnsvN7LlKx2wH+/DfnyRRLtTomC6lQ7jprSqO42SyFVm3LG4hQ4G8rWH
Biol0fYovb97m+kw8nnwSMQ7SdR1cfDgnno6aMpvOt4cJ4lu8If4/SunQ8Pn
q+fOHZFE1l7jLGGv6RCgG5rBe0gS8f3J4JHNooN0RtRIISaJSmjXCmmv6OAX
9J8Lp64kOpRe9nsqgw4i8nkeOUqSqJOS+/FAKh2cgoYuLrBKopFZi67s+3RY
kTMKjy2XQMFMe93PXyXnnyYEO3EJlNoo41kQRIfRezqp1CIJJHwuOX31Mh2a
VxTwj9kSqO5hZXacPx2edzIzfiZJICzTZzHZiw4HYkvOHPCXQLJYBZuNHR1i
p9V3rChLIBn6G1ZvjA5ryq8IQ3kJpFShHRBiQAd/O2nTBzLk/IaSH7f30sG2
kddty2YJZNaR/zFdlw7qL389tWaRQNo/Erg+atKhzTqdu6hPHNXd2Zd/g0IH
cbR5yDtBHD2a1rl0eW0KUkztL3PfFUeHqpY/ua1Mgcy3LN6X0eLIwVxB+fTy
FMgt7NHpuyGO7igmbdBemAI1tXO3j/qII3NO/31tU1OAJeXtVDYWRx7j31by
+qbAzc8wdpBNHBlP1k33f5yCYsoVrRNBYoiNXfNEhccURIYGjLEFiKFSx8ui
um5TYDns+6TYVwz51Hk+zTk/BXMZLqwSrmJoW53TrziHKdihfPLroKUYyreO
Mte1moLcbRr+PlpiyMApXlx63xS80BstiKGLIkq0spDC5ilIOGmxAzmLosAf
bvvaiyZBLbRsxyYHUXRBskPDs2ASPuWqarnZiKLJHeE863mTsMzBoi14XBSp
jFmHSGdNgjNesNMBRNH7Eh6lncmToCOzaTeThCjSjP7O+BwyCb1jnYB9EUER
V1dZH++fBIVgW1O0WwTJXqhv1qmcgKa1ZEvnnSLoYEpU94HyCQgI6znLtV0E
zXwz7DalTUBNjJWPuYoIqjPVKbIumACXJPN7gyIiyH6Au+ZI+gS8LjrYyjS3
GSmP9h1MCp0A9T9qlvvyNqObZjT/Af0J2HV+1bZSbjPyTO26/yNnHN4U5rzj
ktmMmm1ZPFDmOMiw2XIcE9+MvjX7ej9OHwe2DNrbbwKbUcGKywIkjUPLYCDL
/MomtPUF97pd+Dh42M5kKndtQnZpc54j1uOQcmJs5s7tTWjnrcp8buZxYNnf
Gn1qbiNKSbS1Lz70G3hmxB0DGoWRS6REQPnrMbh/fnHbg2Ih1J6q/nD/0ii0
NXKLHooVRA4cLm+qln+A4oTj7+kf/IgnvVWmn2MYRBREvt+I2IBYIt0KaPUD
EMZaqCqtyYNePWIZWin9BnT3EPtyVi5UX2x3aXpXN9QX5Xy+lcWOgrh6kp0b
2uFlNKeixSVW5NtRzqfH0gaxyXX38r1Y0c0t92uUFlvBLydmWcCZFQW+l58W
p7eCXgtvS/NxVhQbzZy+sbcVWkQFg000WVFve7rdyYJWWH4l1mo4wYLctDub
eJxbwbxGNcTAkQWlP6zyOtzUAivMJh1bTZlR5AECguy/QGA2vfvLAWYkHaJi
zWf6BWZOJvT56zGjgcjk+Xy9L/Ars/NHiTIzCh9nypUX+QIdpo4zxizMCJte
ii7+3Ax5jy8LeH1gQgoNNpl3oRnst6cdyaEyoWOXt5f0bfsMERWTwacnVwkZ
ukvKB61GKPALTh/qXSV+RlevVSg2wqAsT717/SqhY3a8vEu0EfSvK4tcfbVK
zB+9b6C40gALeufykx1WiUNaxEvDmgZwLewa+da+Qqyv7hF+eboBjmZWmtqV
/SPGEvnKHsfWg9DdJFmnuCVi8DqXt+SGOvDwHA8MCF4iOOxV2/vWa6H6yN6W
W25LxNHbUm2vZ2shiGPwZtb+JULZAl10+VYL/TeUh6cWFgkknu/mnl0LOReL
XwTZLxLG7Svb75nWgqF1u2qc5l/iLEt6kFzyJ3iuoxT2TPovsdiwfMzw3idY
3hTUm8/zlzAx8SUuR3yCvFbJ219HFgjpmv7D8z6fYJOx06TY4wXia6SXuN/B
TzCsP5OXwbxAGDpSv1tO10CIvKA23jZH6PAWPX9zvAZ4jqlyyqM5wuK1zhgc
qYGkq/t77+TOEd9L5/z6oQYKWwNuOkTPEQkd1Zq7ttXA+I2eJk6DOUJuKeQ/
K64asOpLP2/1epZIDimKOYyqQf3hzkezN2aIjutfEz7qVEMpMvM46z1D/PV0
1HBTr4Yjk676tWdmCCb3RFWKUjU4H0j+kbxzhtBmaRd9vbkakqfXNPZPTBMs
itaiMvNVwGFWVxdvNU0M2B2MjSuqggEOm+Vt2/4Qf3aqyp/eWwUv4somuyT/
EE1N2xojdlaBhwhlIJTnD+EJ5v+K1atg3LghKvsLg1D+7tGvTq0Ckdh+iX8H
GYRCzbS4F0cV+HJw7kvWoBPN31fKRdsqgbJ+6m432ySxEJUoKuBTCdn80hfV
hicIzf8232Z2qyT727DVTWKCUGr5OrDkWAkm+l4UlasThDbrH7EVy0q4Enzz
fSBjnLApuKJ/2KAS2v5m9Yj0/iYefmVenBSohPA/S4qWb8eIWv3/BM59qAAX
u0M+JTFjBHtdb/KDdxVg1BRfTHUeI4pDsdON2RWwIUvZkC42RhiovD5l+rwC
/rO3dIsK+0lo0xKLkmMq4EVz/hvccpT486Sn2/JsBVTnuGrIrAwTj0pr8xW5
K+CVxPvAiM5hgl122FuYrQKio9eI8fxhIlRzcxbbOgIT54fmH84PE2ecpK8v
zSFol6y6YP5liLDfyiWhMIRgNFamMCx9kLisGeMeREOwoe3NheaEPmJN1511
yQ9BvozrjSfGfYSqlXFQpxeCk57yd93Y+4itX+sVP7ohSGFLyWK58o2Ikc2W
iHZAsG3X3QEdh15ibLvI6mlzBGYpvqbP1LuJzJKzuyo1EcS7aKv6NX4lXp2K
9Nv4mwDt93909G99JQ5sKQ//PERA93rOQR74StwSrNx0r5cAymNFhxcFbcTA
v+MPVJoIeNco8qj7cStxK2l0d+FbAl44znCHtTQTGzm8lpWDCFBZCK6Q5/lE
0LkNf5rzEyCwpP4+9GYN8XO7qykfFwEL/4ZeDCxUEzG/fTa1MBNQzWwU/eRH
FSHHjb92my8HB75NxzaWVRAWf2YOj/aVg/oRa5x9kEac/xfJw5lbDmImFwai
TmUQw4WUgiqLcig8pf9qXTONCJRMfoyZlMOzT8K99E2pRHdxnlLV4XLgn98/
//nqQ+JleZZkz55yyDe8m6cpcYHoTx7tMlQqB+u5J65/qangeG7X0NaVMtB9
HplBlH6Efwr57r+zy6AgcyrDbwyH4SK9M5mvykDt7ckXVOESGMl9stUzrQyo
5XIvw13LQGvswym2R2XA7mP/VZ6si5gb8UrXwsqAfvtf+9j7GpBmMd177UwZ
VNRqdftyfwERScLzP/4yuG7sal2X+gXYMi0+svCUQaqrqZegRAsk2VUrX2Yv
A5uJm5Nub1tAom7Daa+VUuiYGZsUJ9+NKyP5Hg/HS6GBuXgqWKMdhGyvR3fU
lsJ7WfKnoLcbnvAq0H7dKiX79eGCCdkeELq9/Es7rBTyK/QuPTrfA8LF1WsR
10shz0n+H/1PD/ipG37RDCyFrMw5jlTOb4BC7B4Wu5VCisYjmRXt7+DOM20S
aFIKlbJ0pb7aQaj+4vqjQKQU9hm5cRWMD8JHNt6bARtLAfkN/47iG4I1XP/2
bsFSICo6c7RODIHIEa2Bz9ylUOpE7LjdPwQbK45Iyq6WQHFmvIHe/DD8/ZnQ
7zBSAtkaWlZJcqPQur9f+GhRCbQvKbXbGI1C2WLW1M6CElipkjgu6zMKr0ZM
Tii+LQETaxazV/go/KvSfcv/ugToN1sPFZr/hLrbunt4n5aAZpvvzpbrY3Cm
+bhB1q0SKAzI2cT17TfMjQc+OXW6BPoMnt9vZBoH8Uxrz1yrEmDj/k/wntI4
OF7PMOM4WQKWT4M3iFwch1WRhH0VZiWwUHOUTYF7AthNLIJsDpbAbtHfs7Br
EhbotO0ymiVQjit+DXxAh+u7JtpruEvgcmOkcEkxHerfUJ+mcpaA+vcxi7Ue
OpTvUsGvsJfAM6Y3LREUBtS2VQ/rMJfATUP15oRcBgS9yfjQtEiDNI8nIx1O
f4CodzR2/kUDp8WMAUbINJhkchfvqKcBFnryRsK9afg4NnLWopYGUjzsslpp
0/AoUUPgYg2N7Dcudperp0FL0fkWXkGDg6DyfYVnBnKerIY70GigGJnTy500
A4lFX+gbcmgwtrGoQ75gFqL59m9sjadB/LHUZa+qWaAp9WzeeY8GurejZIvb
Z0EmvLc5+S4NolnOuBv9nYXTuydtPWNpsGV6bcVr7xykxjp9oETQwKvZSKH4
0xycv2ve1xtIgz/RfReNvs2D2hb7xZsONEiqrnmUMDkPfLt7fcTsyf0wvS3t
XZ0HO6/n59+dpUFCYCiHN2UBjDRKP4+docEOF6XkhPMLgIJMbV0saXDpgF9F
L2MB5haWxV4fpcHyKqugN9si3Ntd9kBPhwaBPFtYt4kuQt61i1dGtGkwJ2K+
MKm6CDEHNCbuadFgSiOlz+vYIhh3vPac0KTBoKP2a6/kRXCwCn5buJUGtTXO
+700l8BxqZSIo9Lgv7s1AZ62y3B2Ss3ckp8GQskTrlt9l2GE0e21jY8Gca+E
bCZCl2HyYPggxwYaRBFn93lmLgN1OvtTGTcNrk7P83nOLMPsnadOe9hp4Gip
lOkR/Q9KJGTiA1ZwUJeO6nEvXIF3UfW32ydw8P/slPu7ZgWGxm4Ujo7j8DEE
C3XvWgGW1tmBv79x2Ne/pOK+vAJdMaV6sr9wOPnMK8gNW4WTPdlDV0ZwCKYe
F3VtWgWWN7Gcdt9xqFOUtnQeWQOOb+GhvV9w4OtcUhmZXwN259sr3KSPR3au
OHGuw3btvNN6zTh8+3nvhdOWdThwPKj4aRMO9EyWuXN+6/AlFh/wqcdh85Zf
9x1X1iEqjpeqV4XD9ken3TRimbA7/R+EfT7gUH7KBX/zgAlzmY7pzSrG4aiY
P4/SUyZs5/V9sSNFODg/vpMjlc+EBXxQfGpXiEPiE+IPdycT9rzG1f/sOxxW
nileGaEyY+ZZk8sR2Th8ypqOeYwzYzVHNK8FPCfjdV/r3VTFjPXpnDna8AyH
AVVetfgmZsw4qWGQQnrxjUJz5AAz9iGn41zLUxy25p4SDmBnwZLZtqfrPsEh
/l1ZspkFC+YfY3h4WyIONrSYbNbfLBgSjZNMu4ODWfsO4vgMC5Ymh08Iksbo
39rS/rFgO+8kngu9jYOSnPoy8LNi6m/d9znH4vAnps3omhYrVn3ydd72aBwi
T0v+nAthxab7BV+Mh+NQsJhD+SnMholmR3C3BOPwUthKe6cUG3bFcZfJCdJJ
auuGEYpsGHPmTtmuqziEOFj4yumyYcNnr/kPXsHBqG6+zO4sG2bhqFm1FIhD
/yMDm65MNixjNPLC4QAceHa1PKzby46t1XRWHPDGYSi9/XHgIXYs5oL65gEv
sn74e54qmbFjrRl6HVdJn/859DLCnh27Jvj08XtPHNDD2SIsjB07caVPaYsH
DpfnRDo/1rJj9k+9GFtcyXfw3VmR18c5sOH2tB1Bjjjg0uckrG04MJcvnAco
pONjXGQ4nTmwqEaPgjoHHPQdfZXOX+LAYn7F5UiQThIM1aEmcWAZl3ezVtmR
5+v7wurxdw5sxbt2WMGWXE9tIjHGjRObMm6q2XIKh2Umfpa5C5zYbbeB0C4r
HPQ6NL3tgjmxB4dCnkWQLg25fEArjhM705iwOmBJxt/M/KfvPSdmlfdJ98lJ
st79xI5ornNiAqvHjsofx6G78NC/zodc2Dyz5cRlUxzEY9xc9j3jwkaEk9k1
SJ85e7s1O4sLe14pGzBmgkMfe2vmzRIubPWkk8lp0oNWtie3DHFhhc8oA5gx
Dr8WL+aGqHFjQsLxu2WPkPW297m9QhU3RuF7vFvkEA7STjIl9EZu7N2v6/v7
DuKwPyZFBG/nxpS0OmPTSd/pSPps+pMbM5Gu7tYgTfFJ2BPIzYMlzUicMz1A
5vtZmGjDMR5M8sBDxoN95Pkxn//i28eD6Z1M2GpqgEOZ8o8teqM8GPfKcJoE
6WFTx0g2Og/WsSP62C99HNSSz+o/XufBprO+HYsgjXZYZVfK8WI+98X7y/eS
8TsZRm1258VUn9uu6u/BYdcnVSiZ58WCG4w+nNPFofLQwbOn13ixRy1rEbtI
m9XYBf/l2IANN24M3UDaufrBBy2xDVjU2gPWD7vI/FeuauTobcCe+caq8ZP+
Vd5KeXpjA5ZW/uNH9U4cHn+4wnKDmw+rDD/z7LgWDgq7/qNIC/NhJe9v9amR
zi/OMyiR4MOif+7Zz0n6U9GPq3+38mF8j59Elu7AYea96ayvGR+5v4t0FdJH
86kjDg/4sEQ4t5l7Ow7/supr9kvzY9D5/PmoOnkf41mMU5T4MQt91bYK0j+D
9rTMa/Bj4wqu21JJtxjl9mbt58fqY/c5nCL96lc8g9+NH8uN1Sho3IaDuYq1
+LcCfswmJeV7iRo5nvnTy99IADvrq7AR34LDk3uyM00WApjleAA1mXR8oHWg
ko0AlrKr7UQw6WDDhtAebwEsKI1XwYC0+VhuIjwQwGxK6N41qmS8SpcQb78A
5ny4JLxXBQeVr8w8bbsFsa5xaoa0Mtlf/zRWqxsIYqWgmMdGmoUv8cbt/YLY
5Ixx+4QS2Z8Pb5k/aCyIaaXdvUAjHUc7PvjBVhBzMs+ftCY9m5ZR/PSGIKbx
zrgpWZHsx36HnNxrBLHFzDHv7Qo4vLkrIPOpXhDLOhP3SpL0ozc93XLNghjt
4MgCO2m/EW+zvk5BLG5Up79XHgd568Tdx34JYh4hudW3SEfDmMBOXiFMSGOi
d0AOhxP8MaVMFkJY+q2QsBdUHBpWbp0asBTCBm+UmtwjjU2EzZSdEcLucdE0
r5JWq7umEuwshBWv+x8yJ80W5vfffKAQ5m0TlrpKwaFw/pTXeKoQtqZ1Zc6W
9KbvSlLtk0KY6+nic9tkcYhtlP9QMC2EdbRwb5UkzUSjHE9YEMJ8/a9yc5Oe
TJSINmMSxry5jLhGZXCoNuefq9sojE2p5vKkkg6onm8s0xPGFN985t1Eerxg
xiUFhLET8EqVlbRDGoM5+KAwZvx81WZGGgeT67936ZoJY+keNastpBV0v2cU
OApj27S5tO6RTlbqNUhwEcaYXRRnrpMW3NzV4+spjEUUrVb7kF6ZbhHYdkkY
O8Vx86UZ6YuDn9/wXhXGLl1bLjAg/au54dD4dWEsaanlqzppu7LawbpwYezv
+gSnLOn27OrgzGhhDFPXPiZA+n/7cz1F
           "]]}, Annotation[#, "Charting`Private`Tag$29202#2"]& ], 
        TagBox[{
          Directive[
           Opacity[1.], 
           RGBColor[0.560181, 0.691569, 0.194885], 
           AbsoluteThickness[1.6]], 
          LineBox[CompressedData["
1:eJwV13k0Vd8XAHDzmHme3zOWDH01IexLiQhRpAzRIGVMilKJZEiEMmSs8J55
pozvECVKREIUCpneM4cMv/v7667P2veedc7Z++x1LvG8l9UlBjo6ui56Orr/
P6Wz1PVqrskiY0fRavN5GgxbpupHecmiRDnbOj3cmdtshk4esujwhHaRGu6d
dqOmLFdkUc2edAdu3Br88WesnGSR7+fWPx/naHD0/rrvlLksiqLrzjiK29O+
JV9cRRbVbz9hVqHRYA+HRvHsLlkkzHrwtRjuxdfpZUhJFs3s2j7FittfwL/a
RU4WdTSnnhql0iC4Tfl9mbgsYrEuck7EnaAZM2rCLovk9cczNmdpQBG0EwsY
J6KgiUSumhkauOykOyzzm4g02DJOZuLm1sl2fztCRFPdU/ce43a8QKNwDhHR
sFx3iCPurdIHLqndRGRcfs2EHreeRUF5PSKi/3paXuhP06AhYtOMLoWIhl7/
iymYxMdPe+WXlURES6cUsDjc3KVGL40TiOjzDudOP9yOfbFLMbFEZCBw76kB
7i1FxRRiOBEd1z3xovcPDXSbzf8Y3CCitpRv5asTNKjbygh+aEFETKWxlXLj
NJjWVSuxNCOiK1Llh1lxi9+tG5IyJaKsiuyyqTF8f/71aVYdJaIyj5sapbj3
rfLRxnWJqN+cpUoHd/78AztjFSKa1XYtMvtNg+Tfl/dxshNRTW+eq80oDT7I
rTh/YyGizLMnPu7HvXo+5EkmExE1j+jtEMJtM/Ji6hAdEf2OsSN0j9CA/0f/
C/e/BGTiZxJvhvvRN1OujjECukqn8uTQMA1utamPxzQR0G7eR5nrQzQwXxSW
c0UEpBixufkVt7zk1jloIKDIdrn/SnF3eHzsn60moKXLI4TL/4/zXflkUkpA
Q5EhxK5BGnSeflXB9IKAvG8vB6V9p4HSmOAD/7sEZDMQ8Ui4nwYbXBsUiwAC
+q1DT57po8GXA782FG8RUP3b5IQm3HfCS29+9SWgC603qB7/j+82v6rhTkAW
qZEBTd9ocM8nzHLmLAHdOxQ7fL6XBl+312ScNAlIWfDEzcBuGsREiz1gO0BA
aUf+PjTFbSKlNV6yl4Dyw86cEcGNtP0L6NUJyP6etknRFxoU3FjRzFQgoEv1
7cf7u2jwYHrBcpyfgJ5WCCXKddLgfNE31v4BGSQlyQ5hH2nQ1y7csatXBrV2
Smub4jaftH52u0sGpYYW07hxa8n3ECRbZRBxlDEivp0GvMmdWucqZZCuV5lb
Rhtejw8/uI09kUGKO7tys1vx+nCo/Tx/RAblK4bX3mqmQXrXx7Q4TAZF1R1l
08Ite/SH214dGbSjXodn9S0NdqnTs93YK4PAjmRyA7cmvRG2SpRBT8YMvNyb
8PxnfynZ2pJGoh7aqmaIBnGzk7Gc1dIoqqfStreWBsLn/50rqJBGAXazNo9x
J/fuUDMrkUZPE+4zG+B+SVFviyZLI609V3wKamhQEnuDgT9BGs3brgXdrcbz
v5/+uuh1aVSQna/C+5oGHPdETymoSqMO206D5VIa2DYke7rulEafeCbDn+Mm
b0lG5MtJoyduJhd1cR8JJDb8Jy6Nbh6i639QQoPA+8o79VilEZd5ewFnMQ2W
gnU2bEakkPzuhhiWAhr8CHPKCo+XQvdD2puzs2mg0jra0B4jhZR/izccwh3A
dqmf+7EUyq2+odOVRQPRiCvc8cF4PJXwbj2TBicf+fi/9JJC2mbUTaNXNGh9
HHK85pgUou2ICW5Lp0FZbM7S9KYk8rW36HdLxPOZPahquCaJ5NTpkxYTaDD5
hvdy+pIkiqk367iNmzDs339iWhIxMztkhMXTIFrtWENlnyTq+FLblPyUBm7t
k2GB5ZLofUpJGOkJfj6Yd0sIXJFEsvo85RZheP2JnjvlflES2bOX7W8JpYGd
ytOolnOSyOzbtIQ27riT/7b9bCQR+3F/XtmHNKB/1f578LAkqt4UDZsKxvdD
z72IJC2JPlXY8Tnco0Gif6G+do8EqrNSK3jrSwPsV3nwr88SyOmBMLM67imz
mreP2yWQvLVa0/PreH+Ue2/4s0kCbb/1c/HwocHvT8PHQkolUKuJ9FEub7y/
ywladURLoO/5h76qudGg7dPt8+ePSSBqqUTJkhMNfDWDMjkNJVADt8VJU9xS
mWG/KzA87jdj+PIcDbz9n7mwakogpdtZwqaOeL3JFV0tUJRAMx8yrBLsaHDB
f8RnhVECdbhcTeSwwfuBrPGDRw3iSGhQyfiSCf79GQpvb7U48qrhVX52jAZj
Tw6kEyvF0cE0GqHJGK+/DfnqN/niqO7fq2MSRjR40UtPG08SR3nUfW5Nh2lw
+FHt2cPXxRE3fzL3Lx28382raWwoiaPDh1Reuqjh/VyJRDGSE0dZXQG7bqrS
4LqjlNlTaXHUdC86O0SFBvbtnK7KQuLo3eN433RlGqhl/0mzZRBH8k+kLFoU
8X5k+4q9clAMFS46rf+QpoEYEhrxiBVDQ4LpwtrcNEg1O3eTPUoM7aG9N9Tk
ooH09xzO7HAxdIn729X9O/DzvHLowGCgGJpmyY5T4cDrWeV8pImnGOo0+KLD
zYLnL6lov5KpGBomOoqkb1LB1dvo0TCTGLoy/PX5n2kqTG3GyNyhw+M5x0Lf
TlHBI3KgQmRDFP0lCxqlTVLBh+Tx03xRFDkfMdI3m6DCncGn++pHRNEdNr61
9FEqPDEe/vG8QRQd/MoawNZPhSrCrb0n/UWRO89o03QzFUKDfCeYfEVRlY5n
QvZbKliPeqVUeYmidc9YRccmKixlujCKXxZFbGk8/u0UKmgoneoethZFLy1H
KQk1VChUVb/uuVcUxdKxDVOLqZClPVYWQRVBjKaXZdOeU8E3Zdjl0JQI0rRM
MlRJosLhje/is2MiSGHRb7s6gQqj9V+CTwyJoLFiS42up1SQ0UdWIh9F0Lpa
3jVqFBWSjVIWsnJF0HVH0PsVRIXYU5Ya6KIIkpQ8SCx0pYJKUL2GoJMIqr4g
qjrpQoV3hbv2utqJILPeA+fkLlFhnYVhH6+VCJoQd1SPc6bCxeqy/U4ggnYx
BFmcOUuFA9KCWnTiIijRQZLrsSkVBiZ6AfssjByp8Vp+Kvj8BQ9jz9qEUc3z
jiJfZSpw6xdjf1qEEe+pFT7vnfh6ksP0Y+qEEb/wh2QneSoUHNc8PJwrjBhG
Dj/YKUmFwNLnR++HCCPnHyP8VpxUkA+wN0Nawoj6Q0t8e2IWPm4lW1/cL4yy
NI6PDo3Ngm9wvwPbf8Lov9YPOTW/ZqElwsbzxE5htKnRouz5cxZckk48GRYW
Rl+/dffW9c5CbuWRLrolIWS729Tzb/MsqM2pWOsXCSGhoCf+vRmz0HvdzWEs
VwiZni7YuJY2C/f+5l6KyBZC2SYHj3OmzMLnLcWbXalCKFNewuhgwix4cxET
nSOFUI3Li3u+j2ehTFmoP8hVCOWdbAgL9p+Fg5c27ZtkhVBWf87jEfNZyKso
KGWTFkI7Bi4nr5nOgjSTPYuFmBBi38/ZzX1sFpgya4q/8wihpTsJdXsOz0Ln
sB/D8oYguts/tN/q4CxctV8gK30TRL/y5ybZZWYh9eTEwuNIQWTQu5KhOzMD
DAZd4aeXBJD/ZM5x/bsz0HRRY6OcJoC6Pt3sz7o1A8FhT714pwWQfOz13cw3
8fc/Wdt8GBFAhi5XReo8Z4DRdkDu0GcBVHczeYDBaQaYPH81SOcJoDsui24L
+jPAkry8NHZOAC3J3ps8zjgDHAtizr7t/Kj6ukJJVMA09LmZDRLe455beufs
Nw2ksfunPzXh/uperHF9Ggz6J8wUa/jRhMvzubar0xCAKrX7cviRaMluga9n
pmEm2lJQJ5QfXd653W9+cBo6dke8Z9TnRxDb97uTNgVxl1ZVn1bxoW+XY28P
2EzB7vzU5ZFSPlQ1SMjztJyC5jmsfk8hHypWku/bMp2ClYCI4x2ZfChFt1VF
QH8KzsaJu7HH8iHGYSsS5+4pkKXo5AS68aG6NUHbQ1uTUCYaJOtO4EMHdNNf
xr2chC/t7CKGj3hR+pmK42KDf0Bh2nly/hc3sg/7icawCRCWFx4KDNmBiphJ
z4RNxiCYsWKX1B4OdMZTmYde/RdQr9w918DIhrr+838mTxiBD5UFnx7mMCNO
ysdblMYhyA5nVbC8wYgeH0hf7Czthw364193m9GjXyrei9TVrxDSOBNwZmaT
oufwN4Xd5gvwRSXJXIheo+iaPPCgNHbAVbcpP9+ANcpZY3YBtrwOaD6m0/nQ
dY1igA5pOsd1gD/L8P0cgzVKtgzaOnKhA34EKo3OrqxSZNr3XPjC3AEFPlVZ
/udWKQsFV24zmn8CI9ueXdF7/lL0ZdJ3lk21w1053n3VX5YoMulx0mmnPgCH
xS5WObREGbi4KW+h/wGSbhsMPC5cohwSlDnFq/YBKrp87zuFL1EM7H+IItYP
MBXY/5FVb4niIDdX3FPbCjaDry7Z5C5StEwiIz4ptoJa/P7ExcAFSixDuPY3
1vfwk8VuXVV1jhK6do9naakZsqLrZ75JzFHCycKxJ8ab4aow4WcQxxyli+HB
9JtvzTBl2haW/5lGCYsMFCisaQbhRz/E/x2hUU70pEXKBjWDFwurfrI6laKd
kzitw9sMhO3TUX1MM5Q/LgIE5oNv4cHcmoJ18QRl80iyflh2I7g4GnrWRkxQ
OJRet+UmNYLxx5gq4sUJytRyr0dfZCPsyFEyoopOUAac5UfO+DTCs3PWrmHB
45SVRz+fzUAjZHWU5FVbj1FuF7gtHxtC0FxwWV16Y5RyplIgN4+AgCRe7hfS
O0opFD/qgQkhCA/fokyVjFIS898bjLAjOH4x/sTrS6MU3xQH+vBxCvRIvL12
4vMIZXVtpVEsigJjj6Qrgl8NU2btv2wc+9EAO77kXeuIHaS4B2o9vRpTDyXS
lwNTTAcpp4OPVcferYdTbnJRrsyDFIxp2rntaj2kMqXmMNz6Thl3cGXxNqwH
1YNRPw84DVCKjd+oRv6rA/NUL7MMtT5K9mWmqOWrdRDjsm+Xd3s3Re56qihm
Uwv7yucO6D7spnjwRHvcM6yFvu2CIxzQTdG6Qsn5uK8WCM8VnLLKvlD8dAIz
kgRqobRdOLHveRel7HCf2mxXDWQ5L7AHd3ZQrJzT/ty1rIGdKwGNchzvKNQB
uDVhVw08a2rlQfdbKJFxh+2szaph5d9I1s+VZkrZE+Ds0quGZnrj8JRfbymq
I3tz5onV4MQlaCFQ30iJ/vgutffPG1A7ZlvNPFxDua3l+kbh1hsQPX7tZ9jp
TMrKCRaZx5mvoeK0Lml7D36Lh1CX9ITXkPGOf4AqmE5RjTORqY94DdzLBsuf
bsdTdvlH1ch4v4YSo6iiPeLXKJFHWnz8dV+D7VLK5b/EdDhyb7bbc6AKNF+E
ZlLq3oDu/bPjSlJVUEaezfSeqAbeemWfWt4qUCk+lUXkr8X/A6rl7ZmqgNgg
m/3gcj1012l9bJ6uBGbPc91y7I0wIVv94b/aSqBG/uuZKG8BOUJyk5d9JTS+
39vnxf4Z8l+9jlHKqYB7ppdtW9M/Q5eCuY9xWgWkXzZz5xXvBKRrteEbVwF2
0/dnXIs74fQLycG5OxXwdWFiRmygC/9FnYvysaqANvqq2QD1HlinPpl7ul0O
5TJWNBjog6DwaXmG8+VQ5n20bFqmHyJslA8onCmHkkbtG4mX+sGvUwssT5RD
0QW5f9S5flg9biTSrFcOOeQllnTW77Avc3JZQLIcUtUTpTf2DUHA2QRN674y
aJKhKg6+H4aOQ9duKZwuA31jV7ayqWHgEvqETluUAfIenQzjGoHzuRPbsUZl
QGnsLdh7cgROzvw9Kq1ZBnUXKBqRP0bgcv5ehXixMqgix+hpL49CxZmQlOWh
UshX32uTJDsG2Kvpm+bupdCzpthjZzwGuURlgR8XS2HjrbiVjOcYjHEX/rvh
UArHbRnMSdVjMFiZGt1gXgrU+12GFSfGYTwv50Ppf6Ww54vX/s57E2B//Ym4
2FoJVPgWCLJ9nwTnneT5kqgSGNR7EddONwUXJ+42a4WVABP7M94nilNwXfHs
9w/3S8A6LWCHsM8UYKGiVdvXS2ClxYRJnn0aTEy2jRrPloCWyOQiHJwBv0Bm
zfhdJdBQrdDth9/jUC1V9XlSMdxsD+WvraLC3z2R7ZLRxaA2NGG5hd9DGxm8
7+Q/KIYMurzOEAINwq4enZ70LIb7RmodsYU0MFrtaJk0LIaXV1N+f70wB6Gj
qz3Ty0VwYTXzJ+3uPLy5qpxe5FAEWNCpwNgn8yBPuVASeKoIJDmYZfa+nAfR
+sTgs6ZFeL9xcbzZPA9YGS+oahXBEdg5tMGxALontRmPChWBQmjBAHvSApiZ
BqvpfC6ECYHKr3JlixD4j//F6rFCiLFIX3d/uwjzcm8sRAwKQTMyTKaqZxEq
j9br6GkXQjjD2SvGfxchqjKqMEu5EJTntzbcdZYgrugRQzdnIbh3GMtXvVsC
n/p466LPBTAXPuhj/H0Zjkn4ce10KICk5pbE2JllqOEW6tazKQCMrrhuYHMZ
xPK/9NtbFECsXxCLB2EFmq8KRBXpF4CGi2Jy7KUV0LViqScrFsCNw96NA7QV
yH2QNDM1nw/rm4y8HkyrALqshx9E5YMfhzKjqsgqcC3ZGs+H5sOS8ImVmV2r
YNI61uFyPx9m1VMH3S1WYVAB03O9ng/Dzvty3ZNXQaeyq/7tmXx433LRwH3P
GlQ/G5DoVcqHZ1Etvm7268D/bIK650Me8CVPX97ttQ4F1LXIwLd5EE3is5sO
WgcGVfbinvo8CKM46LuR1+G53eCVuLI8uD2/zOW2sA5Ot/UmzqbmgbO1Ivlq
+D+YWchoFLuWB2pSYf1XKjZg34N9YdIyeXD904XCyZYNMBRcPhYingdv7mJB
V75twJqs5wZVKA/0f6ztvLK+AXf+IYnuHXlwKsPd3xXbhDhqXPnX9VwIIFqJ
XP64Cary+r2Ub7nQqiBlffH3FtyScLzEHJ8LXL1rO38vb4FxLL3XdkwuWIX2
blxg3YYd6m3tm49z4fv4k6wLyttQrHLfnfVhLlDJDEvnvbdhZfZWu9mNXBBS
/hPnvLENF8JfCmfa5MJ/iWdc1R/RYS9ORodaSuZCw2mX6ryndBj3/SvHg0Vz
wUT0OodiGh3WK2Qa8lowFy4+f1wgWUKHnZAq2q/OlQsJKZQ59l46rOEZJ9/J
rRzYyFC49ZtIjz1WOGfmOpID73LmI55X02OL4oHC5LwcsLqyNSD4lh6zPmWU
bk/OgZ+7OFViPtJjF2OWt4SycmA1T74j9Cc9lmmHaT1Ly4Hdhaf5fZkZMBFe
M+GGmByIKa1PNrdkwB5zOea89csBu5qIfMZJBsz5rUO/v3EOmPdoUKwWGLCK
5H23iwxzAKN+//LyHwP2wdrkxIRBDijKqq0DNyPGfSMl6rxuDsxFfDG+s5cR
23cuYeKeRg6EnpEYX7rLiH0EwoapVA6UrRYQxvmZMJ7o5iiZZTJk89vs2y/J
hMnET/JULpAhSWXbKESBCTPNYTlrNkeGu06WXrKaTBjDgdtaodNkMG5drnd0
YMJWDY5+Eh0lw49EPbtvZCasVXv8acNnMnAc7Ixv1WHGGo+i/L8FZBh51fPc
z5AZI70r382UT4Y33P1piubMWFJGdTN/LhkujY9kh5xjxmp/sWsdyCYDil+s
xIKZMd/S9Jn4NDLcXBLuffOeGcMa9ROqoskwWuognGvFgoX2Gsh4+pChWuq8
uK0dCwZOOonV3mSIiXCRZr3Igq0tMo6xeJFB19lL8dINFoxrUGGd5Iavjzfo
ADGJBRt/daRn4yIZzL2ybJ4PsWADuyVTNk/j46lMJ0S4smK2L2Z8jwIZ1um4
GZausWK7Q35N5eiSQfvrHg/HAFZMt67+MJcOGeru3jy8N5oVO/jDLv67Jj7/
Dvq5wXJW7PmOiIBoDTK0eose27PNikkU8d00VSRDX4Xhv954NizkkWWlAA8Z
xCJcXfQz2LD9C4/8i7jIcNYhsis/hw0Tszw0ZLKDDIPMXeT7tWxYxl6PB+Hs
ZBi2sT+lPMKGBbI+5BZhIsOfVZ/CuyrsWHYse3DgGglWdV6ck3/Ljj124HW6
NkYCqQvStdR2dozZ8CNm+ZsEBhGpwtU97JinB8Fe4xcJHn9N+mQ2zo6JlGjr
rg6TgOAZe8iPnQPzS1MKiRskgXFGsEibBQcW5sRFT9dDgiT6S5+9Bjkw75JP
w5VvSVCv9EtZe4wDE02dTKppIsGomXMoE5UDy4+IuIAaSaCS7KD7fJsDW/TJ
3/2ZQgKkYZPfJMuJKXGLXl6rJcGfC0ZhQlc4sfbl3MjAChIcfLcLapc5MfoP
77pNSCRoMjzicGaLE3s6Ubp5PZsE5i2OAX9ZdmB5dl1c6VkkuNj89PVe0R1Y
Vk3v4NIrEsQ0baoXaO/Apq/YSBRm4OM3dBHSAndg5EVTY6PnJHj++hZDIDsX
NuTvwSIZRQL5g88IUvxcmH0eWdXpMQlKqor0asW5sF0YSGdHkuBd5a/bf3dz
YSs3lG3/e0SChXKzRS9zLuzAfJrIyTASmJQQfzs95cIkHAy4aoNI8C/nQ4uB
FDdWl95kIOJHgrkYBtNURW5sKWRa7NJNEoz7H+pcVufGrMssUfkNEnQaFw7k
GHBjOhxCfid9SUD6E0PjduXG3PQ8fVKvkeDETlux72XcWOjdtO6T7nicPO5+
3ZgH6xL4zWN1ngQpT2QWPlryYGPMRL43zvj6/Wz9FO1wx0a3SOMOMGoL6vfg
wRpl6o5Qz+HjTRQmwFMerJl34GG8Az5fxRuI8wcP5rtIc2Y6Q4Kd3fQcX7R4
MdVj/EqOJ0ggNNferKbHi3Wn5VNHLEjAwJUQGGnAi90u2afrgvv7UeXlI6a8
GL/nJ3dvcxJE11gNv7bnxXzNgCXyOAkWX2ZWpQXyYrY2Vtl9xiRo8Da8cKWF
Fzs0VPCxS58EeVE80u8+8GKn2hzPX8KdmNffJ9vBi4UdHfRYw0jg/dvDfLCX
FyuyOvRbFrecbYKWxR9e7NzLUixAjwThMMGzn5MPu9oVYKp/iAQnuSPq6Cz5
sL7QKDuZ/SRo23h4+qc1HxbnPNpUuY8E2HTwQv1ZPqxJ8VjecdwqrXd2Blzk
w4ZeD68E7CUBU7D3s2U/Pkyt3PPm8H8kqFg+7T6VzodxU4QjkRoJBIcUJXtm
+LCElQqe/p0keNQu97psng/TCfM9ew83XQ3BKnaFDzOe0BGQxz2TIB5uTseP
DXp0f/RWIkHzCe6lVgF+LEooz5JHkQS+zcvt9dr8WJ1x0h4nORJMlS24pAI/
pnm7UXoHbqeXNPqAI/xYHPbH540sCY7fmzyoac6PlTZgpvy45TWHMsuc+TFJ
z/qiNgIJkhUH9GJd+LEDgl6UW7h5hb71e7nxY+drLTV24d6Y7+RRvcGPZSV3
6ETIkMBn+FMe521+7PX9O91auP90tBlO3ePHbjUFt01Jk8Cx/v1w6wN+jC7F
nZiKuye/OYAczo+lfmn5Zob7fza6Sn4=
           "]]}, Annotation[#, "Charting`Private`Tag$29202#3"]& ], 
        TagBox[{
          Directive[
           Opacity[1.], 
           RGBColor[0.922526, 0.385626, 0.209179], 
           AbsoluteThickness[1.6]], 
          LineBox[CompressedData["
1:eJwV1nc8Vf8fB3B7z2vve+0VooHK+6iMVMpMoYwyIhSVUokSmlZSpGEXvhIu
wv3YK1JJdigj4x47Wf3O76/7eD4+53zu55z3+7w+H4qbv/UZJgYGhgZGBob/
/8qmaxuVn5dHZuKS77XXcBiySjF+4C+PohfvBqkTTvvHYeJyTh7ZiJjqKBFW
dRw5yOYtj1TMwxMlCeuSHh+3dpFHcXNuMqyETW+uBk1ayiPuNl3+nlUc/Jzq
30pqyqNZMXa7a4R1uHT/m1GTR9NhujaXCC9QUwuRijzKHPtqEUA4WCi4zENB
HgWqOymfJhzeot5YKCmP1grKHhwknKgfM2LBKY8i8szEJAjThB0lQsYoaCKC
YTj/Lw4eqgz75H5R0DiVyyeLMN/uDN/aYcJMZtMvCJ90x2ncA4RPaHbGEN58
d8sj5SsFXc68rX+BsNGR3PeViIJ6HopZ6BGuit44zJBMQYzekfvyV4j5n7++
nJ5EQdfsmlIzCPO9M3tlnkhBKqgLTyF8sjt2MSaWgjzXNALvEd5UVk6mRFFQ
m8vpDU/Ce+osJ/ZepCDWu5iIHOGKzRfhEUcoKNVz99/bf3CY2qNVYHWYgiaX
eF6GEJa8XjEgc5CCbC/F7b5AOHitW7/ElIIc2B7ZnyK8bUUQH9tDQaRyPl4D
wm/nbjmaa1LQ8T7Gq5PLODz75bmNm5OCtrL1/9tPuFlh2fU7GwVpH/UxNSS8
4nb7URoLBdmXaIZpE7Yffjm5i4GCAhcEv0oQJg32vPT9Q0YH+/6MzSzhcPf7
Qd72UTIyvPCoNp7wlRbtsZgaMrrI0YV/W8TBckFUwQuRUcpux6FmworSm6eg
iozOqw3WVhJuP/exZ6aMjATUMtwz/j8u6N1m8Y6MxBxzWYIIdxx7XcTykowq
LpEQH2GVUeFbwdfJ6O2DV0UGCzis867TjoSQEWtC0oQG4S87fq4rXyEj/8v/
8coSvhb17tK3IDLa3rWuzvT/cQ3Ls7q+ZJRgYF3QPI/DjQuRVtMniPv7Y77b
Ef7276+ciz4ZeZxilHebwyHmocQtjh1k1KZ7jsmKsIWMwViBHhnpfP/aDoSR
YXAuozYZue7YpiFDOPfisn6aEhl978vDu2ZxuDU1bzVGIiMVlUdxpoTd8r+z
9/TKIQnFhDgRHIfuVtF2tS455GArVMtI2PK3XcLVz3LIi+rbP0PHwUCxkyzd
JIfemO5trics8KzD4FSxHLrOGxoVRLgqotln9JEc4njLHdE2Q/SH84dPc/vl
UHO4Rr7vNA6pnz8+j8PkkH1H8cFjhOVNB330dssh/4cLn40Jq2kzclzUk0NV
xopJooT1Gc2wFYocSuiJ4aBNEfXP+FKwuSmLDknibtyE42Z+x3KXyaIXvtS9
sb9xEHVbO5VbJItma7Jqgwk/6+LROlwgi/QnptVcCL+iabc8zJJFTsJMmVqE
C2IvMpESZdGgs+rxlgmi/tsZA8UDZREuHxa7Po4D1w1xW6UtsuimWn7QwTEc
HKqe+XmpyqKX7BrcWwhnbUpHv1WQRQEDH6/zEd4fSqnaKimLlB2+L3eM4hB6
U13ViF0W6Rid1rMlvBi+e91+WAYpPHxVYPMLh8FIl/SoxzJojsf91vYRHDSb
RqpaY2RQcZ/rARLhEI4zPXz3ZVC5za9R+jAO4tHefI/DZVCtbuGrLMI2dy8E
v/KXQbYSYnJihJvu3z5UfkAGSS9cYqX/wKEwNntxakMaRaWriV8dIOqZ0b/F
5K80igs15bYm/LtUwDN1URpFZCp2qBEmDwX3HJ2SRv3cVu3d/Tg81DpQVdwt
jZQS4xK3EfZp/R0Z+l4aCb/crvKzl/g+WDWkhLylkQtFC0l2E/0nfsrW97Q0
mttx/Ob0dxwcNeMf1J+SRkWaW7mrCMfZrP27bC+N/hgshroQZnzd+qt/nzTy
vMn/43UX8T6MfPMzZaVR2vON3TLfcHgSnGds2CmFKHcOFY19xgH7+T785ycp
NJSZNF5EePJwee39Vink/dVvNJywkUKjyY8aKfTAvwtkCf9qGzpw+50Uqiy3
8rbuIPJdQdi6/aEUaunb4lTQjkNL21U3twNSyCohV9a4FYcg/bA0bhMpNMk/
qsNBWCYt8lcRJoXmC6XZPrXgEBCc4MGuL4UawyNXHAmLKuSfzVWWQt/stJcv
NOPgHjx8YZlZCr215pF63Ejkgbz5rbtVkoiqJKCdXUvcf5wm0FUmiaYyN1Nd
CY8+2pFKKZZE8hZilZKE29cVy0rfSiJ1cyum+zU4vOxixMeSJJFHx9PMs9U4
7Lv74cS+QElk+PM9kziNyLs5Ld11FUlkudJhq1NO5LlKJs1MQRIly25vGyzD
IfCkzOF4WUlUKWcxfp+wUyu3l7qIJNri1Ls5XoqDVsbEcwcmSSTTWfvfUyqR
Rw6vOYv7JdDpM9TSySIcJJDI8LlYCVQ+om2J/YdDyuFTlzgfSKDeiMveE/k4
yPZlc2dESSA4S1GOISy/vGtHf6gEmnLkDR/MI/pZ0+2ehZ8EMqk+UHYpl6hf
Uv52lYMS6HCwyseEHBy8AszuDrFIIM17Pem304h6bsTIXWOQQLztTQpkwufu
9RaJrYsjpdtDOz68xuFC5rkflgviyJalQWz2FZGn/fHbKofF0S6mVartSxwe
mQ8NPq0SR+VbJHg5n+NQQr6iZxMsjrZnaLdKJuJwJyxonCVIHNVN9Gu/eYyD
3Yh/com/OCJrRskaEF5M82CW9BRHrqdWntglEOcHFduvQ3biyFCDhR4Vh0Pe
Fu1APz1xVPI28EP3QxzSDUcLo+liKIfW6yURSfRP8pDHrkkxdFeOSfrpHaJe
632SM6NiaM1//wFxwiOVX8KPDogh3jcb/CIROMgZI2uxj2JI+pQrcNwi8sos
eT49RwwpDO7N67yBQ6ytlS46LYbyi0JHGS8R7zOsUlfYRQy9akw54X4Rh4Y8
NT0vRzFks8IuUxeEwyob0zYBazGkr15z51YgDqfLCre7gBh6p+zX/TcAhx2y
wgYMkmIo96RvY60PDr3jXYB9EkXkaz3GjS7E+oX3YQktomi7pXKfAGE+4/+w
iXpRVJgrkn38FPE8zyKNYypEEX/o+Z4JZ2J/OaS/byhHFE2msYZvnCDy7t1T
05u3RZFOp7rKP1siH0KcDiMDUcQylHbF2RyHj5vP7E5vF0VHPWsGn5oR/xfe
48yxVRR9Xe0I/maKQ320vd9RVVGExb8wtzAhzjNJRx8NiYqi8QVWY/W9OOQU
7//MsCiCDF/1jNTsIvp3VtPOOF8EOezM2G6lhUNXoI/zaA7hQuacC1uI/fRP
zpnoDBGkPsy7M14Th0+bypc+p4ig1P68F5/Vie+Rl/LE9Z4I+lb83919KkRe
qov0hHmJoOaSFcY1ORx2ntlwqpEXQV+rj1AKBXB4U5T7jkNWBHlPVo6+4Cf6
n8WJ7YiECKLqe169z4cDS1r5f338IuhsehS/Gw9xXhi6zLS0LoxIXM8aNtlx
OOs0n6XyXRjJCipabWzSIcVmfP7+PWGUvvrnN+s0HfjTEs2+3hFGuXe37W+d
pEP4vEmKRLgw6qt7bPLoNx28Y9NNMoOF0U1JJ32hcTrs+OSaRDsjjO7t+0bl
GqHDJ4v+PfMgjPYpdf8u+U4Hpr2fo44tCqG6hOO7V6vpUHNad/09LoQSNI3d
khAxf2S8v8CUEPpxSFxgO424vs3OvnlYCB0cnN/wrqADs0Ovwq5PQoiT4d1q
dQkdWPx+Vsm+EUIC/2p3qr2lA9uzpcXRU0IostgxsiWODg0V9l57HYXQsX95
Azti6XDnB7Uv1V4I5XQu3X/1iLhe6WrNscNC6ErM/tnz9+nAXrD5qNlQCBVU
V6RuRtCBo4FdI09ECGn0Dxg1BNOBa17CNaiVhLQ7+y4zO9Oh2+dwP7mRhNrd
FSbtHemQOXrzWFsNCSXq26Ds43TY2zN+WLmchMzYBOPN7OkQgooNu7NJaPf9
07nnj9Bh+qGV8O47JNS4Sy/0kjEd2jWiG5mNSeh3sAungSJRj4yKvQW7Scgk
1tzWXp4OZ+VmK530SehxBcv382Ri/ULHioq1SUhC4fCNNGk6wKriK09ZEhqL
M9ecE6ZDQRO62romiPy1Xeq3sdIh7szKlvgSQdQQcbTV+tcMaLxNWRp+J4j4
te4fYBuZgbpZrFInTxDNP/cKpv6YgeWQ6EPtaYJo1ebCEKlvBk7ESfpwxgqi
Qzp56XmfZ0Cetjs71EcQiVow25yvmoFC8TB5X7Igkgi06VJInIEvrZxiJncF
UMunG2+a9szAFa+bYz8jBFC9P/MB7l0zQGb9UxweJoDIK/rBB/VnwM/oly0K
FkAJX+3C63RngOtdVdwuTwHk51oi/lRlBvYmBvLp7hdAhk/v/m4RmIHT1eXc
Ruv8qEMsmcl0eBqUplx/z/3kQ8pPWML2Xp0GjgodSlAvHzLCm6UTLk3D9P1/
DssdfCjIccFz5MI0FGk9b1qt5ENMMn9YLvpMw/4L3VnMSXzotmm+0gWnaXD7
a+khcogPWUyNnmnZMw2p7Lt/6hfxIpe+F7ZjG1Mgqig6EHqbB3U+8aw9FzgF
Ccnm1lohPGhPfuTgvN8UkIRCGvvP86B5Nku3oLNTwMs09M7gFA967lCX6us6
BSxDOXcWDHhQ0/eypq1HpmAueY+OJ86NOh3ffuNVn4KPQmduWZ7gRkHuQhTW
gUkIZy5Sk9HhQmkc569V7ZwEuvf1U1XMHGhFysivtXcCmotz2yKyWVFvmIm5
kfI4ZESxK1ldZEaBUiedzE6OwjrjoW8ahxkR+dMYg8D1n3C7ejrk+PQGTe+m
R47DyWEQfJAk5/7wL82751NbTOMgXFcQ2Fb2ZZGW/Om6YXp2L/xgc1zdsmWW
1ptUX5Ix0wW3Zv8q2f03TtturNjM/uUr8Hx5c749tp+mq6C77+V4BxTIeoYm
H+yn1QykFGQNdICtj8IDL9Z+mkg9+7firx2QwpKSzXSlj9YtmQBjtA7YsvPB
jx0uvbQHIxvhT5I6wDLF//ALrW7axZiECcODHRDjsU0toPUrLcgxgWv17CdQ
XQ6pVuBqoGVeVrLQ29UG/H+13ofdrKfxJJq971dvg+W14fQfy3U0cqPb/jjJ
NqhjNI9K/llL+znY1kZZ/QguvMJHhCqrabx2zWxfyj6C1gGHMtahchrt4cl9
gbs+gvih8z8ij6XR1GA321OzVtB/eSeNVlEK3pmSl06GN0Nh1kxawHgZ2I9H
uzQFNoPmf7bpFNIHCBDLUoIzzUCpks+45VkJrDq+CjbmzcDqd+qrAmc1GF9P
URTmbwb6vbXO8ff18Oln/uRCahNUN+p1+3N+IsYfyfxpbIT3ctbEptgNydOP
GD33NEBhgGnhlFwPqMT7d8TrNkBBteHFJ2d6wNCjakuLSgPkuyus0Wd74OJU
zFUbUgNkZy2ypbL3QfA927zv4/WQov1Edn3bAJDVkv++TKiHGjm6cn/jEBwx
sLLgXqoDY3MvjsLJIUiX/IOcp+oABYz8juQdBtXIzI3S4TqgVXfl6tkMQ3Tb
roLo9jqocKfp3hscBpt9Gofis+ugJCvGyHBpBIa81uaMT9bBW209+yT5URBz
+dY2/KkWOv8qdzqaj8LmNU0U2VAL67WS1nJ+o8CYJC65s7IWDjkwWWaWjQL1
We/ouze1QL/52aTo6Bj0PqliFbtTCzpf/Ld33BiHVG7P4iSjWigKyhXm6PsN
Xq5tvftLaqDf6GVcK8Mk1Ar0MnPm1wALZ4LAI+VJ6HNWSfuWUQN2z0N4RC9M
An+8qkrU4xpYrrdgUeScgohulmCrizVgIPZ7AXZOw6bD9RG/HTVQVab09XI8
Hd7aule/rqqGS613SB+IfWdNil1shFoNWgPjVps9dHi1k59d9V01vGB403Gb
jMP2npEXjWnVcNNMqz2WOHdOPnASt4uuhldnk399c5+Fn0dyD6XbVYP7StoP
/PocaH9LS5+ZR4CF2YbGPpoD/RsmGUvTCKS5WOX0Xs2B/c7uOOZxBJ1SHicv
1c3B2tdFua19CPaD6sA61zyQpMoDvtQiULqT28uZNA8vFkN91RIRjAsVf1Mo
XIAQttOXWQFBzJHUVd/aBbix88LTPgME+vci5Uo6F0D79JavJdsQRDGd8Db/
swC79O+GXFNHoD63ue67exFMDdMp+0UR+LabK5Y0LIL5wL+SsAEazEb1XzDv
W4IdvMc+vjalQVJd/ZPY6SXoOFk9eGsPDTCG/yp6N5bgpCk3l982GsReDmM7
R16GxDjmu87yNND1UH4We2YZGpaNzLM3q+DivoDqXnwZLIKOPRktrYLVDWaB
cywrsM94W0SjXhVc5lJn3iK2Apv61uu8GlWwKHp0eVptBf50eaw5y1fBjHZK
v++RFfBJ6j0rKVgFQ67bcnyfrYCh7A0mFrwSGutP7/XV+Quvhl62xuZWQsKD
+iAfp1WofXVf9phWJQg+m/LU8F+F/CadKxXKlfAwU9BxKmwVAh5o7lCXq4RI
mrOxT9YqaCjeKpIVqISrc0u8PvOrMB1R8/nsfAW42ilnnY1aA8kCLXJUaQVo
yUT2eBetQ1uVuuJziwoIbHPP+12/DjdMqQ7++yug9DoW5v19HY5fsVg2M6oA
48G/qt6r65C+9YQNj24F2L7wDfbCNqCjVWFsSKICQijWYp4fN+AK91aOoskP
0KQkY3f61yaEPzyn0B3zAXi7/qr+WtqEIHuxPJ97H8D6Tte6O/s/WJiNHWK5
8wH6xh6lu6v/g9n+c1rmIR+AnsW06BbwD8rq2JsFPT6AiPpEnOv6PxByO66Y
u/sDbH1y3Ev7LgOWTStt/j5TDlXHPMrexDNgW1/vti+YKAcL8UAu5ecMWMjr
f7SHP8vh9NP7udIFDJjs1RxB555ySEymzXJ2MWCe+6rWjOrLYf2F0pVfFEZs
VkHlPCm1HBqy56KfljFi22zdjrXZlIO192avcC0jpid+KNnuSDn8UOPWjPnI
iJXvDVobsSiHlTeK7Xd+MGLnX8z+5dlbDhp5x0hBrExY5qU56+c65RDzrvKZ
pRUTpqod/voNXzk4lke/Zf7NhH2+rWVu3V4Glp26NOt5JiztF/Y4oqUMMHrf
l1drTNi/wiKNyoYyUJbXWgU+ZkwjfZNiQCuD2egv5tf0mLH5vt537gVlcOe4
1NjidWasIAJzCo0vg8KVXPIYiQVjMZGqeOdUBhkk+23bpVmwezaSwWeOl0GS
5j+z20osmIzQgVlp+zK47mLlL6/Pgo0XfWB5cqQMzJuWKk86s2Cr+2IOUveW
weATI8fvWSxY5NXS1nS1MuDa2fG4aTcrtjP+t4n4aikMv+58etmEFXvRemLB
908plPL1PFe2ZMUS6rGLdYulcGZsOOP2KVZsI7VgMgQvBfR4oRgLZ8Vyj+dY
8IyWwqVF0a7SRlbM3CHfqaCjFEbeOYvmWLNhHH/uHpjPKYUyGTdJB0c2jP1k
HU9KVinERHvIsp9mwwJf/jlonlEKe1z9lc9cZMOmTeb0sl+WQpJA2A5KEhvm
RjN3i3hSCpb+6fZPB9iwjc5sxvcRxHyaU4nRXuwYT7a/WIt7Kawy8DEtnmfH
bnaqXotzLQXDbzrnToawY8MJyQHOp0qh4vqlfXoP2bGcVZ6N1RPE+tsZZ/vf
s2MMcT42ttal0BQgfkDnHzvmZNl49bpxKXQXmax1PebAWuQPXk2klIJEtJeH
8QsOrP3ikN9buVI44Xzv89tsDmxrEGNKjUwp9LN+zrr5gQMTSal//EeiFIbs
nWzVhzmwGBve6hBSKUysXMi7rsmJtYmfaptkLoWV3S9PKdZyYl+iIxhsJqgg
4y77gd7KiXmOql5qGKPC3ugU0bJOTux+vM3TXaNUuP8tqe3wGCfGH0MaVh+h
AtkvdtdlTi6MIuK9X6afCuYvwsVajnBhD1aEvhzpoEIS45lP/v1cGL/zG8Wh
MipUqvxUNxzlwgJypRcjSqkwctj1DgudC6OB/K4tVCpoPnPe8/QfF1Z0LkXt
ZhEVkK792xp5biy48rnTzv+oMOFuFinizY0FdhTU/E6nws4GNfiwxI05aFpR
bGOpUGOy3/n4JjdmcHRwRCOGCpb1J0P+sPFgAWz4D5ZHVDhdF0/VE+fBknu9
IsvvUyGmZkM715AH0+HL8dwWRcxf9Zn8PJQH2xrIbeUaSoWn1CtMoZy82KpP
ieoTPyoo7kwgy5B4sT5GXjz+HBUKSvKNPkjyYmvWH5tjfanQUPzz6h8NXuzy
6iI15iwV5t8fXvC35MXAC44le1DBooDyyyWeFyOFi2aPnKTCWnZz/V4ZPiy/
8ymj7lEqzMYwHUxR5sN+nBVf33WECmPBuzqWtPkwvfLzQmaWVOgwz+vN3suH
lXImxbscokLmRAzO58WHcYzuLnlpToWjqg4SfYV8WKDyj3O2xsR41phvoDk/
1hPFuTNMjwrJj+TmP1rxY779z87l6hLPf9nhsrIjP1YQ2PSseysVQsxawnrO
8WN//aI79XSI+cbzEiGeH5tjG8pc0iTWq3wRcQ/yY0I+/Z0ZylRQ/crI9cVA
AGvws2Z9J0kFkdnWOi0jASzippM5K2Em3sTQe3sFMGftIyYnJKjQZ6q+tP+g
AKYX0u7NJk6Fh+XWQ1QnAWx0+JaZpwgVFl6llTwPFcCawubfWAhQoSrAxN27
XgAzlREYjWOjwpsH/LINzQJYqtbm7DorFZ686emWbxfA1miOLzwJB/w6Z9nf
JYAVRuYMGbFQQcEh0eDIhACmFPB4ZJGRClEwzr+dWxBTwvQtb2yUgA1fdAWD
lSB2yLxiD9NSCbSsRxz7YSeI0U84UAIWSwCbCp+vPCGIkYQKiwcXSkCz6Zpq
yGlBzLL44EzlfAmwhAckLF0WxDoWucNuz5ZA0dIx38lUQUznX0LE1ukSEB5Q
lu6cFsT87mrfY/1VAndbFaiFc4KYx3zceuTPEmAoJ1vHLgtivbozrNyEpxMl
oywZSJjXTM4AaaQE6o7yLTYJkbDbE+ceqA2VQFDdUmulIQljv6VtfaG/BCYL
5z1SgISJhtHpG30l4PIKZwzZT8JmTieI3yV86MbvnfqWJMwzYoY/vbcEFPUH
0gpdSdg2eb9rg90l8Ey51yjWg4TNZv4550dYQOR7j78PCSsY2jK++b0E1uc6
+LdcJGGlyiQ/CuELQ21vuK+SsD/LV6++7yqBifYWk8kbJMyRiY3HlPDJysah
plskjCOWJN/zrQQ639aFZEWRsL9vGSp8Cf8PgmUDmw==
           "]]}, Annotation[#, "Charting`Private`Tag$29202#4"]& ], 
        TagBox[{
          Directive[
           Opacity[1.], 
           RGBColor[0.528488, 0.470624, 0.701351], 
           AbsoluteThickness[1.6]], 
          LineBox[CompressedData["
1:eJwV1nk4VO8XAHD7mm1i7MwQItGetJxLRIlQJFrsEaEoImWLaEEK2apvpEX2
ZoxtXrLLklAkS/Ztxh4Sv/v76z6f5957nvfcc+55X7K9p7kTGwsLyxdWFpb/
X+XSNY8UX1NA4y2kq4XLTOg3S9F55KmA0gLIAVm4X2/w6NteVUAjooFB6bi3
2vw24nJVQHa35K89xb2L8Oycua0CouVwj3vjPha06jNhooDGiCtqO3F7nK/+
IKWugIKUm/LS/zBhB9+unGlVBWTzZEdiMu55alo+UlFAV1izfZ7g9tvsR3NW
VEBmw41CQbhDGtRq86UU0LKMY5M17nitmN8neBUQi6n9eUHcdFEbyYARMpq4
t3Lr6hITnLeyHJUfIiPNBwvq9rgFD2W4fx4gI7volDZL3BcdmHT+X2Qk0lG4
CLjX80KdU76RkRLB6LkI7iOnsgrKEBlVTSwZ5C8yoTzynzFLMhnVSb1sHlvA
46f+55ueSEYLfF7Un7gF8wxeGcaTUbpjW0wz7os/YhdiYsmIr5RTrBD3urJy
Mvk+GbVuVba7g/twlcmY7g0yskxhWRbCXbr+IuTeKTLaJrnlufI8EyYPa+Sa
GZPRT3XdaxK4pQJLf8kakZFyU/MBPtx+f39oUY6R0Tc7ZvL0HBP2LIswRw6T
UWeU238FuD/MhtoYqpMR3WLj7SHcSUOX9/DzkpHMFaKc7iwT6hWX7L5zkdGZ
yLCBnbiX7cOiX3OQUV+hZBwZt+XAy4mDLGS0ff4KYsFN6O166f6HhA4WBOmU
zzAh6ruRQPMwCQUkMRv34r7VoDkSU0lCbE5s14hMJpjMExVdEAkdsgnT5MC9
RWb9EpST0DbxC92zDCY0X/3SNU0joXb/8oUvuLeIuDadyCOhJzrTB0Jwt579
r5DjJQntSSDMj00zQWVYNNQvkIT6c73C3kwxYU1gjX4qgIQmbPa9jsXdtm9w
TfkWCVUqhX64jfv2/bybHT4kdAKZ+Zn///42kyu73EmInSzN8m+SCXeuR5hN
WZOQAk9DvjHujo0VeVstEkpqC5rrGWdCzGPJUJ59JLQ+p8f3GfcJ2QMjubtJ
yDSkmf0dbqTtl8WqSUJfIjOSfXBn3VjSeq1EQiUfQ635cIdOzpmNEEiI/2Xg
ouYYE+yzv3N3dcuj3SmFyfYjTPjRSGxW7ZRHey4QM/Rwm4xbPPX/Ko9MbKMe
KOM+sKWdJFMnj4z1uJnjw0wQTmo9cOmTPGrg+MXvibv8Xr3bcLQ8emb0n9/1
Ibw/LpS0zOrJI4HIf7PnfzMh7euX1CeYPLKOmE45hFvhWK/b7kPyaGK4ZIsM
blVNVp4bu+WRrcr5hu4BJmixGmDLZHl0Lv22qyVuy4y23PV1OWT5+1jHsX4m
PJkej+WnyaGCecoJ/l4mEO3/XsoqlEPNxCW9kV94f3Vu0jDOlUO7ObnFK3C/
oms2PM6UQ4PHZnVu4s6NvcFGiJdDQdcUsnt78PrvZfWW8JZD+mv7aZk/mcB3
R+KM0nY55CDmZy3ZxQSr8iQPl61yyE9PxXXyBxMy12UiPyjKIXuHXzpluPXu
kst3Ssmhs0ccTG1x3w1S23qEWw5pXxztfv2dCQshh9YsB2SRd/31q6ROJvRG
2KbffyaL+LOtKdNtTFCv+13eGCOLFjSawotwB/A4dQk+lEVucn0SobglIl0F
n4XIosE/9CBx3Kejrvu98pRFwj7+Zw9/ZULdw7CTxcdlUcOx8b7bLUzIj327
MPlPBv0VYhytb8TrmdGzXX9FBhm1rnU8xD1eJHw5bUEG2dgnKZjiJvX7dZlO
yiDaJoOJjgYmPNY4Xv7phwxi/0NR661nglvjeMTdAhlkn3NGdaAW/z84t0lv
dpVBV+vVOrM/4/0ncemMu6MMIggtSbnitlGPe1R9SQbdEmsSUsT95PTfDV9L
GRTosZcnvpIJrP81DvUclUFDm/6q+lXg3+OIe/YbORmk9NarX53OhAS/jzra
7dJoT1DtbYtiJmCDBSGDLdKoKT7Blw/3hHHx54eN0kjY0V6BTsPno2Ktfl+l
NJpcTwxXwT3U1H88LE8a6X4xDlqg4vNdUdS8+bE0OlTSPX3nExMamvzt7Y9L
o/P2DQanc5ngoxX8ml9fGoXXHXn+L4cJsq8jhgoxaaRY/Tg6E7eX31Nnbi1p
ZLig77qajfebYvaVLGVp5J+VXJP8kQkOfgPXl9ilkXzzxrcv7/F5oGAYGlUu
ha5xPboznI6/f44u3EmTQlWjBy8H4B6O3pdG/iSForPGOoRxN69toRV9kEIf
nCSOar9mwstOVuZIohTKcy8yjnjFhKNRJdZHvaXQ8pLlO940fN7NauxaU5FC
m10lwz/E4/Nc5Q3dQFEK+fhaS+3E7X1R1jhOTgpZqVxSoDxjwvlGfhc1MSlU
YXL0QflTJmhkjKVasUmhUza6OXVP8Hlk9R/vpx5J1Ek9X1jxmAmSSGzgaqwk
GghK2qUbzoQU40s3eR9JIve6XW7l95gg9/Mtf8Z9SeTGHiGujVth6eC+nruS
qFRboV4zDO9ndfsHJzwk0baFw0GiIXj9ErP3qhhJor9lYmWVgUxw8TKI6ueQ
RN9m3p7M9sHr+S9G/jaLJFJK/d0tjvvqg+5C8TUJtOBYWR/kzYTrb672mcxL
IMVrkzWm1/F52hO3p2xAAmV84Ng+7smEaMP+3uflEqjZ+Ir43ytMoJBu7T7t
J4H6lFjL02yZEB7sM8rhI4FeZoQELl1igsVvz2SKpwRasTKKNsa98NqZXeqy
BDIGzsyVC/j5QeXMt34LCfRN5cjT4zZM+Lhd09tjtwTiOjL2pdaCCenaw/mR
DHGkxLjWqnUC75/kfueDE+LI70RG8K3jeL3WfkpND4ujqrxoD5ohE36XtYWY
/hJH2/geL+8zYIK8DjIX/yKOMvjVi7bq4fPKIHku/Z04Ipl9ODhymAmxZ8x2
IUdxdO9icN/nHfj3DC7bJWorjvyFajh/aDKh5qPqbhcbcfTsi4XKpAYTVrnY
9gibiyNfMWkrwe1McKTl77UFcUSvdjE3VGXCPjnRAyxS4mjd6XRRJJkJ3aOd
gLUQ0b/kLZHaIvj6RY9iTxuIyD2dd3WbMH5+0MnBxqqJqMPtga6MEJ5PUoRO
TCkR9fJnW6xswveXk1pH+98R0c6cvQ4ZPPi8y3t+LCiMiFbDtASrNhiwJeC8
MTpARPs073FtnmbAl/UkC8e9RDQm//L77CQDfEK6LvDsJCK1y0fCWiYYUB1p
6WG6lYjyvWrdIsYY4JxoGt1PJKIivp2W44MMePdJ7yvLghgaF9h449PNAI0Z
dQudbDH0Wcoo7FUNAzq93S4MvxNDG0KH3p2rZsCdP++cIjPEEGFdP1y4igEt
68o3v6aIIfZuNkf/CgZ4CZAT7B6IIYpCxKMjpQzIVxPrCnYRQze6rGMj8hiw
3+nf+UoFMRRlTFzenMyA94VZeTxyYmheLSox+DkD5DjOc52SFEMPKk9ETScw
gON1cc5PITFUtmBkg54yoLXfl21xTRTt6TAIN3vMgCvn5zJVvouizZ3+T0nB
DEg5PTr38IEoIiYX/nNyYoDQ63iDb+GiqMLZJynJgQEhc/opkiGiaJ1ufrrJ
jgGusen6b/xE0apCMGH7RQbsa7FLpDuJoqut3PEdlnh+J3oOz4Eool3KUK03
YACb7tf7Zxc2oztxL4Q1tjKg0nHXWgFzM2I11j6vrozHj4jzFJ7cjCws/NK2
bsGfb7KwrB/YjBxXBzekSAxgt+pWPNiCO/gG56g4np/HYLnce9z7+mOkuBnA
lbS4MHxpM7oW/mr74OA08M1J2vk0EpAcX2vE0/hp+OFm3EOqJaAtgvxI4+k0
vBkOOttUSUDsjx2aamKnQbdr1Fi5mIC0TEzsZh5OQwD6pP3jLQGxam49qho6
DVOPzUQPhROQ7LnDCTs8p6F5W2Qtuw4BUTidSqP0p+GJ0/L2OIoI4sz4UUmc
nIJtH1IWB/JE0LORwnNdo1NQNYOV7fgoghJmlWYSh6ZgKSDyZPNrEdSoJCQq
1DsF1k+k3HhjRdCdMhm2761ToEA/9PaumwgKO6Pb8O3TFORLBCu4k0SQfHXQ
F+/AKWhr5BXXjxJG/6y1BEfZpuCWS9DI4D1hFEvfvIm0MQkkzj+fQoKF0c/Y
Pm7Lv5PgcWToDPITRnNxnAtF85PAl1f+5OBlYXRbWsDfemgSdOO9BXfpCaNa
j4ty/NWT4FhRzH9kTQgthpG2S4VNgtKk3fjsoCAyVn/Hkrc8ATylO8g+3YLI
UcXpWvn8BEw93LBaahVEQb/qeOoYE1CokVq3WiaIdhU8y2wZmgC96z8y2RMF
0evqsKjc1gmwXzFxFjuJv6+9IFOUOQFp3IcGtQoF0O88401d5hNA3EL8dTds
E8qzU+Q7ljoOIeyFqrI7+NBPBbYcfv4xYLgGXipn50Gp4S+/+9qOQP2nrKZ7
bzlRkfmjc0UOQ5Bxn1vJ7AY7YihsFvzi9hvWWE92bDNmRdJvlDR4fPohrGIq
4NzUP/qaLySfpfaAyKNEeYfHK3T1vnomk7MLAhWF99DaFughjVHi6vYd0Mdl
s7p9+wx97aTPAR+dNkh/XDb1XXqGfvndOkvWvja4QiT1BfPN0JcSGu0ntrXB
hFFDxIcWJj05UHTJn9gGxKheqb96TDoxYenS5ORX8OTi1knSZNCd01qMeBO/
Amnj7KMfHFN06X8rx7UWWyF0ZkXJImeU/qmjQC80vAWcL+p7lESO0r8uka7n
XG8Bwy8xFLLjKH332bNVExdbYNNbFQOGxCg9vlem7vH+Fnh6ycIlImSE7tue
3f9gvBnSm3Pf0yyG6X6RSp8tTZuhKuuyptzab3opUa1fSLUJNrW9v9Yc20M/
X4puT3I2Qq7c5bvJRj30A0a1Ws1LDXDGTfGRC2cPfbZqN0vZaAOkcKS8Zbv1
k37hWXNyeX0DbN//qG+fbTc9u5TiYfa4AUxSPI1faPygK0hZUXIlGyDGeY+q
V+M3+mbizrMaB+ph61JAhSJfDb2t9at4z/NaEFrRKAgOqqZjat912x7VwtLf
gfS+pSp6dbRofFtwLVSxGt5PHvxMN2C9nTrrWgu2AqKnNpdV0G+MB0e+1a4F
jeNWNM7+YvpQTWHqwq8akDh5rS/i7Gv6wpJN/s9tNVB49vCbjR2v6B4Lbif5
yTXwoobQzRBNoxPjIk30iDUguKi72OT/jK54kXK9jaUGcg0eZe+Qukbn/aYX
e7GzGqwWki//IaeB+9rh7h2h1aD1Mvw1vbQIvMWnteIGqyA/c/q11ygNzmqb
hot0VYF6zpl0MqEEHimEsyU1VwG5XCEj9HIZsEhkutTTqoDT49I3Rd4KODnw
VvRVTBUwHvxtHy2oBmEts/3bsSqoqN39w5O3BU7UhFiGvvkMd4wuW9WltQD/
jpF8rdTPkHbZ2F1YqhVyriyd+BP3GWwmg6Zcclph6vNB4Zjgz9AxNzol2f0V
mlIL5TQvfIYGVsp0gGY7vHI71yxD/AwF8ub4pvsDTndIyoQ+roR8r2P5k/Jd
MDcr+/tXeCXkVmjfSHDqAln9WyNwtxKyHRT/Mma6IMaBECfpVQlvMxe40rh/
wsaqbbeCeSWkaCbIre35BS2+6nL3xSuhUp6h3FPbD90e1qM3MitAx9CFJ3+i
HxaecHh/fFkByOv3eITAAKivtdyffF4B9IrOrN2nB+CN4/KhgIcVUOpA3/Wg
dwDOSXlojl2rAEpmzBHtxd/wdfnQvfnDFfBBc7dlosIw5Kpot7zvRtC+otxu
YzgMc+esT2xtR7D2Wcpc3mMYZIepH7OaEJy0YjN5QxuGcjvY3IAQMIK+6hea
joB89kq6ZSaCHW2ee1vvjMKfqsqTeTcQFPpkifL8HAe5Ms1uTBxBz5GXTxpZ
JmCnUZ9ctAgCDt6nwtHKE2CZej9skB+BRWrAJuJ1fM79t5GUxoJgqfoExxbe
SfjPezi1uJ0OB8TH52H/FJR5XXdlBtKhnKb0zTeOAc1jOm0zP8rhZmM4oYTC
gCSGmXdmSzlo/Bo1W+9iwC+v/yIu15TDC5b3rWEkJrwhNoywF5ZDkIFGcyx+
zr/zjyMqK7ocXl1JHupwmIG9GVytnwzLwWH5dR8zcBaEorM3Xa0oAyz4zN3Y
6Fm40Vl1V4dWBjJ8nPK7X81C0stEK7m8MmiXdr54s2oWguRuSM++LAM92Ppr
jW8OjjUc514NKgOl8Kxu3sQ5wAhY/BPdMhjd/KlDMX8eTj8waHnbWAoxp9JW
3T/PwwVMZTCtqhS0HkTIU9rnwTYpVy6lrBTus1m7Gv6ZB3v9wNkPOaWgNru+
5n5oAWZ1bQ1JT0vBvdlwC6VmAYIOevdbXCyFmfs91w1/LoJIryZr7Z8SSKyq
ToidWoQco4uHn82WAMaSU9r9bxEynoR+dZ0sgVjfYK6rpCV4oKQwrtRXAruc
lZNinZbgt1Wf2nhNCdw46lXRzVwClZi2/PiEElj9xy58lWMZYjm0Ch0Pl4Av
nxr7dvFlMM3me3p7fwksEE2XplSX4Uy9jmDyzhKY1kzpcT+1DFfSyj9NKpVA
v92ed+5Jy0BNfiLwU7AEaqsddd13rEDLPpefkwPF8PRRtY/b+VWwDL0ik/mw
GESSJi9v81yF4DxV5XsRxfD4jYjNZPAqZG+vX3QJKYYI+gUdt8xV+LiCmnT8
isF/dlHAbW4VxjNjC/Y7FoOdhXLmlft/wSwnjE3zcDFoyEZ0uRauwT5FFT2F
eRp4Nzl8HK9eg1e0UqsVBg2KArFg1+9r4Otg8LV9ggY6vStbXVfXgFpm3ZP4
mwZnXrj7uWD/4Fr0od4zbTQIIJuLX/7yDySPZ5cm5tOgTknWwnFoHYzSeyR2
3aSBQOfK1qHFddjFNmT66DoNzMM71xy4NyDl6n9OUx40+DkSne6gtgFu9U5i
lMs0YGSyLdh7bcDI2Wp533M0EFMbe2K3tgGyywf9sw7TYGfCORfNKBbsln16
dz0PDcrPOtPex7FgKUcviVlw0uCEhDefcioLZt3EeXKIlQaOzx9myeSyYPc4
9iUL/i2C+GT6DG8nC2b4a5P+k+kiWHuhdGuIzIrlSmgtmn0rgpq3s5HPaayY
os9t9WevisDcdb1b9DMr9mP1blxCWhH0qfKrx3xhxaJUt3qlJhfB8vstzeF9
rFjQ/ir/gmdFsO3jWYIPJxuma/PGhSeqCGLyypJMzNiweO4HpubeRWBTHPmB
fZwN4zb2uHbSsAhM2nfRzefYsHnRMPNK/SLAGD/bXv1lwzzm90scPFoEygoa
qyDIjtU5R+vtPVIEM5Fthrd3s2OMd2dqjfYUQfg56ZGFQHaMi6xcsE4qgvzl
LNIIgQMb2bSn0nmNChkEyz17ZTiwBSGJvbtXqZCovmEQpsSBcau/2sa2TIVA
WzNPBS0OzHP5XGLmPBUM6xbLLl7gwJyKNisIT1KhN+GIzfdMDuyLxMoji24q
8O1vfVZ3iBMzHvCSeVFMhYH/2p/76nNi8e/Ugr4XUaFIsCtV2YQTc5rxbhCh
UsFpZCAj7BIn9v4Ehe9hARXQs/lPWAgnZuZ5gy0hiwo3F4idRbWc2F5nM0nO
F1T4nXeB+M6cC+OIP/1izz0q0GTtpaxsuDBNFw3pN6FUiIl0luN25MKupTjo
SIZQ4bCdp7LTDS5sh2bHPY67eH7CwfvIiVyYuxJbOcOPCiae6ZbPf3FhvfPV
V4Sv4vHUJ+MjXbixY3nX+AMtqbDKIsi2cI0bc3gid4jdggraHTuuXgzgxg5G
ZSs+OE2F0sCbR3c/5sZ4yxOFXpri629mnekp4Ma0Xy0r9p6gQp2XxPEdG9xY
nLVM7Dugwo9C/b+dz3gwh/2/A73UqCAZ6eKs84IH2zZ0c1BVlQrWFx58/fCW
BxNgZaseUqFCD+fXzKASHqykR2nxohIV+i3Pn1Eb4MEUt2l1O5KoMLZ8/WOg
Oi/2wcBB9xORCsuHXl7a8pkXS1/5oXuBgwqyDnIljEZeLKs1NMeCnQq6kSlE
Wjsv9uz5L+1TbFR42JHYZDzCi62JNbzVZ6ECySP2oC8vH/asmQ3f7Chg+CJE
vOEUHxY5tvTt8gIFElmdWjx7+DD21oQnd4cpUKYyqKY9zIfF3Vx/9nyIAr+N
7cI5GHyYc0JTXOEgBdSTLhx+vsGHhQW5+U8PUADtsvxQqcCPrVuZdl7ppcCY
g0GEmCs/9lClcODJdwrsr1GFkkV+LMHL1CC2gQKV+noXzq3zY3/HVWO+1FPA
pPpiwB+uTZhZs8YHHtyOVXHU3RKbsFRROBNaS4GYyn+aWdqbMDk4YR1Shccv
/0pKvbsJu+ge6vumnALPqbfY7vIKYAaPTu0ILqDAlv1PSbIEAey7vYt8Rz4F
cinZR0qkBLCuTQE1qrhrPg36/9kmgP3lDTrQkUuBuQLjeU8TAUy5oD11TzYF
TuSSh2zjBDBntVdFou8o8PdtfbWurCD2ZheXisULCszEsBmlKAti5Js7x/LS
KDDid7B1UVMQK1j/5iyEu9XwY/dbXUHsx3nR519SKPBmLIYp6CKIJRxvoZ1K
ooDpVivJn/mCmHpK6U6/Z/j9zBF3b0Mh7H74utXJhxRIjpaf+2ImhAmy2e6m
P8Dz97XyVbYRwiIDP+btwh1g0BDcdVUIa/9NTJCOwuONfoyHOCGsujF5ZiEC
X6/yDcTfK4TpTk8fqg6lwNZvrHxtB4Qxt3Onzn0PoIDYTGOVxhFhLL7e7aYT
bjaB+LsPdIWx23q8Qgv+FPh5TG1Rz0gYa+TLzyXgflxs3k89L4wd7tPLtPCj
wPyr15TUu8JYRcEj5qwPBcq99B1cq4Wx74h+K8iDAu8fCcnV1AtjOYcmBWVx
J7zv+qHQLIw5qswLFV+lgNfQVZOeTmEMk6k5vehOAUWr+AOnxoQxq6T2Di83
CtyHUaG9/CKYLh+vbYALBU4LRpaymIlgb6nSkT/tKdCwdu9sn4UIljjvkOOP
G5sMmSuzFsEEbNdOSOFWr7u9NcBRBFuPHu2ztqMAR4jX00VfEWxLrem1gUsU
KFw86z6RJoId9eylsV+ggOgvZZn2KRFM7eHHI8/PUiCqUZGaPyuCZZv18BzD
zVJMMo9dEsFIR/v2z1tSYCpe6r4JCwF7+p9/pQnuKlPBhbrNBMyP0Hmbz4IC
PlWLjWXaBOwd9arcU3MKTOTPOacAATtn8uffMdy2r5isAXoELHdhRXvVjAIn
74zv1zIhYP4NbxrtcG/R+vU6346A/fpkf3CvKQWSlLuPxDoTMEvFG6sTpygg
LPa9y9ONgLFxRmx+hXtttlVo+w0CtklryUwQ9/X+pvf8/gRst3XAzWoT/H9p
btCfuEPARmNOzd/GfbGstr8ulIDx8PLU7cHd/qEqIPM+Advhpb0wZUyB/wG4
BUES
           "]]}, Annotation[#, "Charting`Private`Tag$29202#5"]& ], 
        TagBox[{
          Directive[
           Opacity[1.], 
           RGBColor[0.772079, 0.431554, 0.102387], 
           AbsoluteThickness[1.6]], 
          LineBox[CompressedData["
1:eJwV1nc8Vt8fAHB7Zj329lCSRFMIn6tFCREihOwkvpGUyqiMpGhKJCEyMlP0
jGMryQhlFLKynmtv+t3fX/f1fp1xz/iczznkc74WbixMTEy1zExM///KpWvo
l/+niLKHc5WjVnHoM08yiPVVRJ7u/xndIpz2j+uIk48iip7/63qTsIrdH2MO
L0WksKMrNoDwbtITWwsnRSQoqJjiRPho6ErAmKki8tWULt9P+KJ9TY6UmiJ6
FLv0pn8Fh508u/MntykifDFQuIfw7IeXRWirIqLZDFztIBwkHFTmrqSI+OK9
9zYQDv+iWlckpYgizUMcSwg/1Yr7c5xbETV01EXeIUwXsZMMHiYjxw8zuCJh
dxWmQ/KDZNR1d51FhjC/bsaFqn4y+r7YzSdK+KwLTuf9RUaBfJM8nIQ3Cm+5
J30no7L3Zqljyzjom+UWUxEZFST4aBYQpkWvmzC9ICPBNfPyvYTdk19fSU8g
I/uGwyVqhPkLDVONnpLRIzGUvpnw2Z/xc3HxZPQ4WMlLhPCGsvILchQZfZY+
d3N2CQe9atO/By+TEdbxoTmfMGUjJfyOGRlFHaNVKBAe11MvMDcho5RN20Qk
CEvdoPySNSajHxfZHQQIB63+1Co9Skbb2Edb1hdx2LskhA/rkZHH692GXYRz
pm/ZGamRUffdc9bxhBMHPfbycpPRuf3WZYsLOHxWWnD+wUHM1/hD9SThpXO3
H6SxkVFVtWLNAGHr/ldjB5jIqKnkb3oTYdLvzlcXFhUQxabn9xvCd38Y830b
UkC2yk92nSJ89YvGcFwlYSOB5dfzOJjOiil5IgXku/yr9hnhzTIbjkAj2r9K
iLpH+JvP187JMgU03JA8cvn/5UJejccLFVCEfRDJiHDz6dclbK8UkMjhWoGx
ORy2DoncCrqhgNSf3zXaTHiNb41uFkz8z+PpVXHCrZoDa8pXFdBb29YkHsLX
owoD2wMU0CvtlLKpWaJ8u+n53RcUUKfl6HEK4ZuXIs0nziigrhuTtJOE2/8t
yztpKaBo85qbF2dwiLsveYtLUwHtkN31/Czh47LawwV7FJDFNHuqKWGkE5TL
rKGAWpYfBakTzr28oJW2RQElr/QcnpzG4db4jPkwSQH5hWbrexA+9+4HZ2eX
PDqqJCR2YgqHnw1i37Z1yKMHJsWF2oRNR60eX2uRR/pVHfu3Etbe3KYgUy+P
Uj31WFkICyY2azu+l0el22sfleJEPN757D30QB7JZh+7I01YyuFT0/RhebTr
JefU90kcXrZ8TX6IyaPwZ+dEEWHFo7+99+jKo9fXpbbkEt6mwcx1eY88+ip5
iPU2YS1mQ2yJLI8O3e77sJuwdUZrwcaGHBLcC5MxEzg8nByN5y2TQypXK7rU
xnEQO7fqmFsihyqZzWTECCd2bFI3KZBDxkPiR/6N4ZBK1/hyP1MOPXSYMm4h
XBB/mYX0VA4VqNRuDyD8bR+zv4S/HNojuiD9fhQHnpsSllt2yKHU4w2Lin9x
sKElXvRUkUPOQ5PlHIQzN2Sic5TkUM9gpf3YCA6HQ8i0XVJySK1j5EAh4ZBQ
VRV9Tjm0uNjookd4Llx3zbpfFvlqL2maDePwO9IpPeqJLDp+NaT+9CAOavV/
aA1xsuhnVgtpP+FgLrdO/nuyyO96oqYYYYloL/4n4bJo8m03d9sADqfuXgpK
9ZVFAzPkLhPC9fdunyg/Jos+FcOy9h8ciuKz5sbXZVAxKe/PTC+xnxk9O44s
y6AjdlWFjYRHPwp6vJyTQdfVBqyyCCv0BXWeHJdBVwOvyTgQvq9+jPb+pwx6
NJiQXP0bB++G0ciQYhm0PdD9UMwv4nywb5cW9pJBv8IX8+e7iPiTcLS84CqD
/oinU74QtlN7FFvjKIMYGdXPUgg/PLX674q1DErfGfLRiDDz64bBnkMyaOhj
YnJCJ7Ee+hfevZGTQY3OL6vUf+LwLCjPQKdNGn1aGu7a3Y4DNlAcPtAkjWxe
P0lkIzxmUl51r0EaCXY/UeloI/KjUt2R3kppNNz34V0Q4cHGvmO3C6WR8ZMC
h0/fifyuJGLx7b402h24S3x/Kw5fGq+dO3dMGm1qLr7E0YRDgFZYGu8RadQ6
q/Gw5RsOsmmRgyWYNGqnLQUlEfYLeuzOqSWNzmiFvthFWEzp3flcZWkkVFK/
w7YRB5eg/ksLrNIoyzHcPLmByAeKRrfu0qRQdmhM12Id0d6WLthRJoV87oWZ
lhIeeqD5kvxeCkWGuQQGEP62trnsY44UMtj9oA+vxeFVBzM+nCCFjAYnRAZq
cDh099OZQ/5SSEvoU355FZHvptV3r22VQoOt4ypqdCKfb31DN1SSQg3Po873
0XDwPytr8khOCmlI+Fs+JmzfwOupKiqF6tVey69ScVDP+JtswyKF9nl4RFVT
iHxk85r7fY8kWn8lcfxoOQ6SSLTfJ14SdXVvz2F5j0OSiWMgd6wkyrpjxVRY
goNcdxZvRpQkcne6sX6WsOLCAc2eEEn0VMSSUVZMxLPauZjjFyXR/tHeFO8i
Yv8S3u3baiyJKj+Y4NR8HDz9DO/2sUkiwS8RD6Wzif1cj5O/ziSJ5vZ5qNHe
4uAT01UiviaBnFKmnJ0IX3rj02s6K4EGg2xfpmUR+bTn0V5qvwTqRaMnt2Ti
8MCo7/dzmgQaJ//SF03HoVTh6p5TQRIo7HCWZnoyDhFhASNsARIIO5J97wBh
qz++L0p9JdC7ufaA1iTifKa5s0p5SCDpf6PLGy+I98NWy+99VhIoIyH7i0Ui
Dnk7NPwv7pFAupI2ikNPcUjXGSqKZogj6+r1/wofEPHzos/9wJg4KjwzuV2H
8KG1bqnJIXFEu7/Tq/I+Dn+oreEnf4kjO8ky75ZYHOQNkIX4V3G0kz4ePhpD
5CvDFzPpb8XRIzaxaOYoHOItzXcjV3HkluVu1RhCrGcYdbeIkzgKuZ46qk24
Nm/bHk87cXS6xO1Hxk0cVjhY9gpaiCOd1feU4Bs4uJYV7XMCcSTBFZooH4yD
ppyINpMU0b6jmMkwEIeukQ7AmsSQyTM9A4ELxPhFDmGPv4gh+bcaiW7exPvB
IB/7WyOGmFYz9n46T8wnMdIgjiKGPoVOqLp6EffLCa1DfW/FkGGMOUeeO5Hv
Cp8fDb0thnJyfCoknYn8EGxvgrTFUAy1wN3WCoevG4lWrvvEEPUBi1eaJfG/
8E4Hrl1iiCI/lTdxCoeaaOuLJ1XEEOejwrXrFsR7JuHkgz4xMWSQp/H8sRkO
b98fbmGaE0V5zTxbU44R8TulZmXwThQNzt8+IKOHQ4e/t8PQW1E0U2QiZaJL
3KeLb92iM0SRbdgmpRsHcGjaUA5sSRJFJ/pV87u0ifPIR37mHCOKIo+uJMZo
EvlSVbQzzFMUdWyV46zWwGG/27p9paIoytdE+tFkHLJLcgu55ESRkNeBsWgF
Iv7Z7DnMJEVR8PLS1Wh5HNjSyvO7BUSRbPJrgzuyxHuh7wrL/JoI0hs2NveV
xOG8/Uzm1h8i6FhojPcmIeI8nRqZuRcjgo4vYErn/jFAIO2p4fcIEcSfIsKj
t8GA8JkjSZLhIkhNK+id2DoDvOLTj7wJEkG2u9pUa1cYoNnknEB3E0HplJFG
0QUGNB3v0ZsBolzeKjFwggEsB1uiTs8Jo9pOzrW9PxlQ6bp7rRgXRhyt0xrj
HUT/kY98BceFUeeFH6yv2on6jVbWn/uFEfWHQQT7dwaw2nQpHWgSRvNZpGZ6
IwPYLg7Q5LKF0ZFFV6OpSgZwJM7PDTkKo0Ene7n9uQyopVh7HrQTRhdFs7Np
2QyI6P3Q/dJaGEXWXMk+/Jaov+Va5WkTYXTXqnLD+A0DOAs2HnzWEUal7Sot
hq8YwFXLuT1PVBhtW/rYOvOIATwzks4BDSR05kp7Je81Bvz0NulRqCMhnw3P
luAgBrwZCj3dWElCYeo7HMYCGXCwc8REuZyEBMLVRyr9GRCM3uv8zCKh4rOQ
6uzDgIn75iK6ESS0kFp0z9KJAd+2R9exGpBQh3G+GOcRBiRlUA4W6JIQfj7i
6OFDDDgvP0W11yKhR8Jhn0MMiPELny55r0Ei9i+galqPAbCyOdVDjoRaLXSc
KzQZUFCPrjWsCiFV8XAhfhUGPHRb2vGoVAipXBmKO8XNgO05SfP9hUJoi/Tw
9R2cDKiewqg784TQeVfGAXZ2BiwER5/4liaEBqqatr9jYsCZh1Le3PFCyCi5
JmVocRIU6bpZId5C6I3TgN7o0CQUSYQpXlAQQr++sDpqoklobeAWP3JXENWS
JZlCfCbhqmfo8MAdQRRjeI2JcX4SFNgX34eHCaIH2HrRGc9JuKg/aImCBFHh
C3WVHS6TwFNIe3jAQxAxsWVtLbWZhINP/fl3HxZE/gLmcqcPTYJrRTmv/poA
0nbp4f4iNglbxp1Hpwf40UD0yTjZ0gngouwkB3Txo5A2gwdZRRMwce+fzUIz
P/q0zdV9Z/4ElKgn169Q+dGxT7QnmlkTcPjSz0zWBH50gp5YLZM4AeeWTd1F
T/Cj+YEtNaY3JuAlp+6AVgkfKuF6+UbXYALENov9Crm9CY29lqvrpY3D4xdG
FurBm9AW3QTuzPJxIAkH1/X8twlVzMZ1ni8dBz6WvkJtx00opDhN5m/eOLD1
vY2Y1d6EKEI2PGVJ4zD9Qm+nB86LNi33uxZfHYevwm63TM/wImQnXMC8axzC
WUu2ye7kQTkWmiUNj8eA4XXDkcbKhVpj+pj6j43C5/e5jXey2JFHvo9L5dsR
yIji3GJ+mRVNqFv0PJ0bgjXmE+3bTZhR/aPJePvNg3C7YiLYdmKdHlNJsjgk
+geEYhPkXe4v083hZX7Xlj64oSS4t6x1jr75wNbqMd0e6OWwW9mxY4p+TDHG
XOvuT7g1tbzFKn+EHkniMh/ya4dNrdn/fYvvoVNFX018ud0KBXIeIS+Me+hl
8Zv5aq+1gqW3Uqwnew99JnpXRZ1fKySxJWWxXO2mH+Ce6/9t3wo79sf2ajp1
0VHO1ILdvlYwTfI1SVH/Se+5uft33EgLxLnv3ebX8J1euiu3tPdkC6gsBFco
8dTSwzhC7zRqNoPAsnpxWGgNPZti1PdAvRkWVvvTexeq6Qc51MFGuRmqmY2i
XgxU0csODjGvijaDE5+ImTC1gj7gF/RVcLwJ1I/ZlLH3ldOfj5VPhnk3gcSJ
/3ojT6fRL2ktvtp3+RtovYpIo1M+wpva8Pmh7K9QlDmZ5jdSBioyqpxKSV9B
Ld8ynUz6BJJ5leMXYr8CmaaYccuDCi46faStfl+B/aLjdyXuCuC7hEnv1fwK
jJjVtpHiGugLpovlVDdARd2en77cTeA0Id3UPfYFiuWJS6frJ7ykvHxRcuYz
FPkdLRqX74ToLXkHPpp9hoIKncvP3DphB+VcQM3hz/DORWmVMdUJthpnn62p
f4aszDmOl5zdsLX63VIP62dI0ngmt7b3F8iwDjU55ddDpTxDuaeuD7LdqtaP
8dWDgZEnV9FYHwQ2TncFsNYD8vszGsnXD5WxSrFZy3VAr+jI3XOqH7gEt9qo
DtcBxYW+O+Z3P9RV/P31lF4HpZlx+jrzf2BO3M+SP6AOcjT2WCcoDoH/s7fX
TwzUQtuycpud0RBYjptUfe6shbUqKQv5i0PwhtYbcbK5Fk7YsJi+KRuCBnY7
92vUWmCEthwpOTkMn9r5i/QTamFnq+++5psj0N74/He4WS2UBOSKcHWPAre0
mkxNdQ306L962MA0BkPlnj4ulBpg434s+EB5DMZTkk7wlNSAVXLwJrFLY8DD
X/nsv7QaWKg5zraZexzIPU+eZITXgLb46Czsn4AnGQd/Jx2sAVrZlu9XiLx/
7fBE7dP6aghsiCB9KmWAgWr5i/cV1aD+a8R8o5MBCg+CFbrLqyGFKbv5NnEP
H8q6pqSTVw2hhurf4vNw+Kwa4G/4sBpSz78YbHeZgr/zS66JDtXgspTWi9+Y
Bt3zNf6rS1WAhVmGxD+YhiDerMyhmSqQ4WGX35M6DbyWpN/tE1XQJu1+NrB6
Gjq8EvTq+6rgMKj8WuOZgbabzfvm6qtgS0RuF3fCDOxMxKJcE6tgRPh9u1LR
LAwrHDx0y6AK4sxerlyomgWHDw5f9XWrQCsmUr60bRZylV3D/mlWQRTLGS+j
xVlQO7BiH6dWBarTG2sXdOfAofKCHS5eBRe+GW0urZ2D8XqlqJd4JUxF9Vwy
6p6H/qKcltevKyGhuuZZ/MQ83E0R1FtNrgSMKZ/StT4P+O6jRjbPKyH+ShiH
j8ICPFtz26EQVwm73ZUT490WYJ57ijp8oxIuH/Kr6MIX4FD4MwfjM5Wwss4q
6MO2BLKDifbWYpVwhUeVdYf4ErHfkxv9QpUwJ3ZyYWLbEmxvK792ia8SJjWS
ei6YLQE12Hg8la0S+pz3vr2QuAR76MUqOrMVUFfjevDCzmWIeawzZNxSAY9j
awK87VdAbePPx+9xFSCUOO6x3XcFFMjvXKfvVcD9N0J242ErEPsu1ko4ugIi
6Q4G3pkr4KXJPO8SVgHXpuf5vGdWwOpcS8H+SxXgbKWceT5qFdZSdG0zLCtA
XTay06tkDa4mdEtdl6kA/0aXvNGaNcDqBNpOSVbAxxtYmNePNUh5n9WiLlYB
Br+XVbxW1iDCwjCWIVABlikXgjyxdWjvuZ33mLUCgskW4h5f12Gdz6A9aBxB
/RZZK9fBDWC7u8sjhoqAr2NZZXB+A5z8qgtryhFYRHSsuXD+g1vTqJflI4Lu
4QfpLqr/gHv/na47RQgYmSxz5/z+AfP2vNW8TASiqn8fOq/9gzr3Q0G3HyLY
9czWU+MuE/Zt+3ad/ecR0E67l2U/YsKUn0W8eOyB4LiEP49yMhMG7XMrc64I
XJ/fy5UpYMIsznFm0hwRPH1Bn+LuYMJadTNtL1shYl22XB0kM2OP/EydfAwQ
1GZNRz8vY8asmpMsLkkT4/Xa6BKpYsZuPgx33SaJoHcbr1rcV2bsQ6kNaUAM
wVL25m8RvcyY74Kd5lkSgu15p0kB7CxYTjr3SX9uBHGF1ERTcxZsfvZxjtoU
HezKo3NYR1kwt/tSOrbv6GDatptuMcOCaTk2iwZm0wFjdLemrrJg59sSLJ69
oYOyovoK8LNil34c7Rl+SYep6Faj63tYsWvW3jllD+gQYSs9PHeDFbv/R1tJ
9RIdipZyFYZJbFhkOVOVmA4dMkjWe/fJsGGnaps6SzXpkKD2z/D2Fjas+Upb
xZk9dLjhZO6rqMWGNZwonstTo4NR/Tz1rAMbtt657b8weTr8fqZv9yOTDVvm
26neyU4Hnv3NT+p12bH2Pxq9Gu006H/d9vzKEXZM0ME5KqCVBh/5O5OVTdkx
yf69YpQmGrgN92fcdmTHfgU2fD/1hQboyex7LJwoP598K4NOg8A5sY6PdezY
/NV45aZsGvwpdBB7a8GBYWazj7feokGZ7DkpGzsO7BQD06sKpUFctLscpysH
NmI36ut8kwZ6zr7Kbpc5MKnIMq+MqzRIEAzTJCdwYE9uz7gZ+9HA1Dfd+vkv
DuxWnYo+31miP7Xxp9GenFjXic2/rQ/QYIWJn2XuP06sVli9SUibBjrtO33O
BnNiT6snzzZp0oByI/DQnvuc2OjWfFOL3cT4vzFP9RRzYlLsLTJXttGg3k/i
2M5/nFh4cs2YtgQNfpYcWe14woXdlfiSHbdIBcloT3eDFC6Mae7r5PN5Kpxx
iGnJyeLC2g2CAzNmqdDD3pIZ+okLo9mHmVbhVOiztrdU7efC8G1uLZJ/qfB3
6VLeDTVujPrXfFKjkwpLuq8cN1dxY8zXplxwChVkXeQ+MRq4sRox8bO2n6hw
MDpJrKyNG2ORrRGoKaPCvfaERpNhbuzem3MPU0upoHAx/sAVbh5MfoTSf7GA
CkYp4eJfzHiwloP94rbpVEhgdmvy7eHBKsh1ZY6xVKBuHVDVGeLB3Ip/6qzH
UOGPiXMEG4MHU4k11k26SwW1RAe95/94sG32w2W/I6mAdlvnVCryYgEnDP0v
hxPjdzGMFPXixTat/b759woV9tdug0/zvNhJyDXrcqFC5ZHDDrYbvFi8melU
9jkqmNacDV7k2IR97x78ft2ZCq7Vjz7skdiETbOknN3sSIW4ynWNXJ1N2F4v
Z4fwM0T/tBaF5JBNWPyM/a8gcyo8/3CVJYSbD9N5fV7MEKPC5v2PFWRJfFg/
beCFHlChoPSd/icpPkyGYaG7T58Kte8Hri1u58OC0jw/b9WlwkyxyayvKR9W
Ps41J6lFheMF5EGnR3zYPf2qmF07qbCa9bnmoCw/9uboZU5lMhWm4liMk5T5
sdB3ZgKqClQYDjrQPK/BjwlLNepoyFOh2SivK+sgP9Z4MnBRV5YKb/7G4fye
/FiRjM6AmyQVTqrYSHYX8WPR3bweE0JEeebwBX8jAez1PZubVaxUePFAfuar
uQD26szB2FEWYv5XbK4o2wlgl/ryEgQJBxt+Cev0EcAaskNfOTMR/Y3kPYVH
AliE8QtLgXUKrCpfRry/BbAffuvWCQsUUPnOzNOqLYjZ7FgztB2jgOhUQ7W6
viD2h1XA6e0oBVj4nobEHBTE1C6Haq78pUD3UdX5w8aC2PMbJ6RfjlDgfrlF
3wd7QQxfs3rHGKTAbGpaaXKIIGZSYmlc1EsBmt8RF68aQYx1g0+U1k6B7FgB
udrPRP3LHNc3E36W3flT8ZsgFqZwOjqmjQJ+gz6mPR2CWFHB3sd23ymgZPNU
2+yvIFbV73+atYUCUTAisI9XCPtTy7bq95UCp/ijKUzmQtjRTlkRVEWBL2t3
TvdaCWE136O8VAlj4+Ez1DNC2BL3vP+TSgqo1V9XCXYl6sP5dJ8KCrCF+z2e
vyKEpQrvtFemU6Bk/vSFsZdCmOWZQp+P5RQQ+aUs0zYhhDGn54fYFlHgboPS
h6JpIeyr+Er/z0IKMJUrWMQvCGGcen97bQhPPJWKMmUiYaTOipwzBRSoPsk/
Vy9MwtwnpXzd3lEgoHq+gapDwtjkKWzPsikwVjTjngQkLPW5eoM8YadUnDn4
MAlLMJwmv31LgRM3R/drmZIw+dz8G9QsCmzW+pVW5EzCdLi1uyfeUCBRuUs/
3p2EdX8zE7pGWFD0R6evNwnjSbFv5SS8Nt0ssOMyCbt/sXxmcwYFLvU1ZvNe
I2FHvWknS9Ip8PfblyNjN0nYJW+5/YcJn6XW9dXfImEHevdltKVRoC2nOjgz
ioSR15wS3Qj/DyVrOzI=
           "]]}, Annotation[#, "Charting`Private`Tag$29202#6"]& ], 
        TagBox[{
          Directive[
           Opacity[1.], 
           RGBColor[0.363898, 0.618501, 0.782349], 
           AbsoluteThickness[1.6]], 
          LineBox[CompressedData["
1:eJwV13k8VN8bB3D7mm3sY5shW1mKFlGeq1JKhBChkj2kRVG+EhWphBZkKYUQ
SraSmCMppYSkLGW5gwozsm/xO7+/5vV+nTt3zrn3OZ/zDP1IkJ0XFwcHx0dO
Do7/fypn65u+PKGK9NoWC0sW2dBrm24WF6SK5m84ST3FzloWMD8cqIp47n0I
KcDWcum35PNTRSnlvQbZ2AaUO852h1WRYInr2TvYOy7MB/+xVkVxtXXbQrCP
udYXUHVUUally5ON2GuEDJ6Oaqui/44fTjDEnnh+rwRpqqKdBcGB+tihkqGV
3mqqiG9YjqqJHfVh1bsSqirarf5uswx2klFC/25BVdR3zS1rYoENDCkX+bBB
Ogp1O9ryGNtbi2ObCpOOyMczpTnYoptzAur66KhMOTwhE/ugB5sh/IOOrkva
b0zCXnp20Tv9Cx2F3PEzicQ23VtYWo3oKMepVcYRuyb2nxVHGh2dcv40MD+P
75/xMCQ7hY6WJxdmJ7FFn+18YJFER/QZPV429sHviZMJiXTkYh8pQGIvaWik
0a/Qkacru/ID9pY31r+2nqaj6KF4lIL9aul+1OW9dPRu8pOKPvbwFr1iWys6
ev8w8bkWNjX81Q8lSzzfyF0WqtihC9+NKnbQ0crBM/bS2OtmJdiDW+hIkpcl
szDHhoK/F10sdOjo/P5DW+qxU5k+64QF6Sj8kti3fdjv1abdv/HRUWFmVfge
7Nkjl+KzeOioq3ufojm2Y1/mHxMOOvq6R91sAzblZ0dmwAwNnZKy05LDvvrN
UqRpgIbiw0nPzlk2nP2gP5jwmoY26Tk7OGFbT8io+SIa+pwvQbHBXqm4dAhq
aMhAl1m/E7sp8GPHaCUNrac+o2z8/7iE36fdz2ioZ6EbpLGb9z8s48mkIf3L
rJ7PM2zQHJC6GBpOQ5WmLmNbsBdFFhl7w2jIs0gsfB126wZyUeMsDZ0+l7K8
Cvu/K8/OfA2moYXkhQHZ/4+vtj5qEEBDBWvbNvydZsP5kzG2IwdoSJIt1PMA
++vynMphIxqaaJuZnZ9iQ8IN+YsCG2jozdwaYGPvVto0WGxIQ0M9VSEkNjIO
LeTUpyFTvxhGI3bh6WmjLHUasny9Li8N++LwuO0ghYau+D76bIR95Mk3/o5O
FdTjzOLwnWTD90aZJu12FZRTt/HEAWzr3w63z7WooMeRJS17sDetbKMpNqig
78/Hj6zFFk9t3nSoXAWVZKe8mZvA9Xj5vf9AvAoyjhYMjsGmulV9/rtdBck8
CV+4M86Gey0fM24SKkhV/4BzDLbqjp/+hptV0K8cm9xQbG19ToHThirobdcO
SRdsI86dxCxdBemZBmurYDvmtBYvLSkjq7lgyP7LhpujvxOFK5XR0c4ttx6M
sUHmyMKhwjJl9LSuuiUBO7V9hZ5VsTJa0yK6FIH9gKH/4UauMtKUblc5iF2c
eJqLkqSMdHubL8tjN63nPCV3ShklM9jvr7PZIHRezl5dVxlN+us+9GSxwakm
9ZivljKivTP7thc7d0kxtkBNGXHl/p4wxt4eQa9ZS1VGLJsoUhw74sIqLVN+
ZeT0qiylapQNk1GbFx37lNCjqgyzFdg/Yw5nX7mjhD4rJb28O8wGnYb+msYE
JXRKNC0vEjtMwKtD9LoSOm/kfc4PWy7WT/ROlBJqdfrYYIS97+rJ0AdBSkjs
polI+x82NFy/tOflLiUUJ75LVhi7JDFvcvifIvr3z37LwV/4feZ065rPKaKA
lJ3Mrdi/X4j73JtURO5Hm/w1sWm9oR02w4pIdKuQ4tgQG27o7aop/66IWgWs
/kVg+zf+jokoVUT2g6JZdwfx/uBdrSDpp4iS6I9PlTJx/ckdsg/wVEQ5I6sH
bmG76NyKqz+kiN43XjAIxr65b2E5xFERpUdzHF6Hzfmwkdm9TRH9Cv7GWUri
52Ea8OSRsiLKuGm5Ob+fDcmhRWbGbQroY5LcwdBeNhBkaRT5WQFRldT8HbH/
WL2su96ogDxT5vatwzZVe2fe81oBzfaefMHuYQPzU++uS88U0L+rfg2e2GvU
pOyabiigDcci+nf+ZMOHT+eOHNmFx3cuDo11sSHYKDJL2FwB5RhtUf2ArZQV
wywjFNDFl1sNs7CPh9725jdSQFVf2d/tsWXUnhwt1FBA4W2yehWdbPAI7Ts5
za2A2gW3dBzvwHmganHxag0Vna9rmH7Tjr/vzBBvr6Sip9wbp25jD8RvuEcv
pyL7rcGvPLGbFldWviigolkTz2xu7Mx2TvZgChVRrHZ+Mf3Khm1Xqw5sO0VF
PqH5px9/wXn3V89gUZOKerODuB2acZ5rPmLsVKOi3Nihe0rYpw4qWd1SpiJd
/b/zA5/Z4Noo7LtKmoqqc+9PnMbWy/mV4cRFRTpPH/bcbMJ55PRQsLxbHp3I
kPNAH9kgj6T7AhPlkSrPtOivBjakWx06Ixgnj+JHdgUVYit35QnnXJFHiKWb
cBxbddpkQ3eEPDoX9oAy+w7Xs86Ra7uPyaPt7/glebCJlCfrNS3lET36+jux
ejb4Ht95tZdHHk0HbqVNIvw+/yWo/Mchj/ozHogVYwde6yyTXZRDMif+Vvhj
n3wU2GM9IYf8B7bo9DNwnnbfWlfdJ4c8fULyG2vYEG/R+/NujRwqpMwUJrxi
QwXtrOG+UDkU4b22pvc5G6Ijg4d4guVQs4dX5m1sh/6gtIogOXRSS2SdBfZk
ljc31UcOdWRGHXtSgfsHTfsvvQ5ySPvmBc2QcjYU6eqfOmYoh4pmkOdcCRuy
jQdKYlmyaJdsw9eaIlw/ab3eJn9kkebGc5a+2NsWu6ijA7JIbjrIVwK7v7o1
yuaHLHqW9CnpSCEbVMyQnexHWdRj1FbFUYDzamfaeHY+/r6cYefqPDYk2tsa
IE9ZdOXk4l/jh/h5RlYbSB2WRbzjb7c1P2DD2yJtQ18XWRRa+1LFC3uej2ud
uJ0s2he4Pjgukw2elSXrD4MsyhLljPp+jw0blKU2cVBl0dy+7rr9aWzoHGoH
4rMMaut0dZ+5hecvtY24/UEGWeX4c4dji5o9JX7Vy6Dg1KsqXNjbUmPMEl7J
4PPve53QTXy+7DHa1puPr+9/XiSdgPPu2d0dFy7JIMPrWnES13E+hLlaoU0y
qP3BlpSMi2z4uJTq4LleBm304m6lYgdHdbgJrJVBmbScmOQoNtTHOh6z0ZJB
vRq3POMjcT+TYhPfKyOD8s9kfwuNYEN++fYWjklp9PJa03qDMFy/YzoOZk+k
UfEXf2eTk2xoP+XvNpAvjfYcW6GQewKfpzP5XrE50ohpfMuCgv15SeNMS7o0
8tXeMjAYhPejCD3Z/Zo06hq1k4kNxHm5Sroj0hdbkNlb7MuGjV7/XF+rSqPX
h9baXD3Ihsdlhc8ElKVRt+uyd5sbrn8eV7698tLIiWVfpYTNk/XyaZeYNDJ0
L5d/4oL7hd4QrqlFKVRF5b9b78SGo67juZrfpFAUnVhqssP7ad/Q+PVrUijg
tJnujh1sEMtK2vklWgrFdnDGnDHH/eW4ebp8lBRy1Hfle7SdDX6J2eaPQqWQ
0/PXJ7m24ff52T2F4SWFxIXCRooBr29395ZxkEKDU1alpBEbuLa2XNk/KYku
WWlPp65iw2tPg8VStiQ6KfalqUQb3z/mVpD4sCS6eHPHq/da+PpPDo7v+yRR
b5hv66QGG7idOtVMPksiLcrtr6CG13eMrFF+LIm0D++LzlNgA1/q1OTAIUm0
OkR8pkYYn5fj8u7BjRRUYPRqf+svFnz3t+qmvaMg/z968tVDLHg0cGH/p9cU
JGCe0PtokAVbO4asNF5SkFiU+/kQJgvCULnx9zwK4t0jTK7oZcHIDVupzdEU
tKSfX8H/jQVNq2PfcZtRkMH9oXKjNyy46TWre6tCAlUvfrrunsaC1QXpU33P
JFDBIwmV4bsseDNGVK8pkkBhxv/tP5XCgumw2D1NWRKoV8zxecQdFhy4SfUX
TJRATsaKClfiWaDK2JwX4S+BMnQXSh0vsqBELlI1gCaBYky+7BjwY0Fro6Cs
+VVx1EttO5pqwIKzvhcGycviSNRea8PgGhbQeGfKoyLF0fkbV3PX6LPgmCnT
HoWKI2NOzXO1q1kg9KzmpomPODr5Kr+pdSVef9IpUYPt4kjwxe2KUhkWeNa+
FDZdFEN7wsoqj86Ngvqw+++/pCiy9Li07ebLURB4tYYe3CmKPk7Undj/YhRG
ri87TTeLospHboPUilEo08tomK8WRWrc7Mz0Z6Ow/eT3XO4UUdSjqGBzLW8U
jsxZe0vvwdf3rDGTThqFe/ybSaMyEbS29YJWR9AoyKyU+RFxaQW6ocH/Xlp5
FKK4y7SV1gihy65Fjmp+I8DyCz9Uwy2A9nrOVF7IH4b35YWfLufxon6iLnhv
/R/IucKvbnuaG7XdTpjLJ3/DIueer6utOFFaXWFyCNdvuFQ7EuY88o9xgai0
UZL8BRJxKSoeN+YYRfbb5KOJIQhXE19X2TrJ2KGjcM/yxCD08LnM6+qOMYbt
fGdDGAOQfaN65JvCGKPeYNZdsnoAjsrQeiKFxhiBG06bF78cgD+WH2IKPrMZ
KQ4O51jlAyBz9Sd1YTubsUFJNf2/wgEI4uM3S9VnMUJie6p77g4AbXl/3Hee
EUaM7W6J2tMDcHFsTt3h6RBDo5vn+tDaAfA+aH6sKnaI8XD5M7NMfwAsPiZU
0D2HGGLS5aMXdQdgRZ7mTpbcEMPHR0RUU3sAbh9y8I2JGmTErXL7L5KG59tU
/LjSYYCh1nwiJ1psAN4U+ugrL/YzZG8NxDaxmLCi9fGJpsRuxlPvjnWGJUwo
VvaJSLPsZujlx5RHFzPB3l8tzpe3myGyYUVc1xMmpPOk53Gd7WJY7VttGlvA
BN2NcT0bDncyqmOzkyezmWCdHmR1X+87w3fuQbpQChMSvNdpH2/8whhyajyn
H8EEremwWjWht4ww7UzvjbZMEJvTK428UM8wjn1zoH8vE6YX+rJ7pt8wGvuj
g25YM+ENp8WVNLKOYei1efa3JRMOi0jtlayuZTAu1556soMJerucKnl7XzK2
hAeGB2xmgtyeEz0x+7MYbRldGi+0mFC2f8uj5TUPGNdlrPsvazLh/ltKJ0vq
HuPO1848ew0miE5tnfp07g5DhveG/ZQaXv/OuCdrqCcY2z28JfEfZXCaTPOZ
od+DQOWNyWIyTDDKjM5ivHoBDWzzBR8eJpTkjmYdH6oEw3jnC6bcTNB5ap9N
p1RB/C1vDRkuJtBrVHMu+lTDqOpSS8MyCbzHDn1RE6yF/W0r400WSGBdW2gb
Kq2HX1z9fQ7jJNS+M/weJPgZliTPzezvI+G8pY9Tw73PsOeVz5RNLwn3fKwC
xKnNkPzXcG53DwkuwxdGfJ82Q7OIlNjWHyR8HR8ake9sAY2PFa6bO0j4wFkx
GqbfBkGGd94ebiGhVAWHfud36JMhlDxek1ByfEfJsEoHQGYCulpLQnGt8elk
rw64e3/j2lJEwhMPtQXWWAdEb50O4WOQkJc7yXePvwtowVtjK6pISNdPVl5c
9wPUS711NpeT8FqFpdH9rhc4eZ+IduSRYGbhK1DypxcSa9XV5LHR8f7fMSJ9
0D0+POacSwKjtr3QcF8f8CnPlP/IIeGVB8Pg2s8+aLJX/Tr6kISK3ART46l+
nGN5ffoZJBToGzqmqA6AV02o5MabJLTNabS5WAxA4PqyP+cTSViso9qpHBuA
7R+SLr9LIGGPE5f1o8oBUGk5zu0Sj5/3hRbzMptBKNgXJHztOglrWoPWN58f
gpq+riLRGBLKggulBLp+g2pa3qH7/5HQbZp5s5HjD/iO89gshZHAI3hbPF7j
DyRMjoy6YTtkhK2QOfkHxqpe6aucI2G6fjfPSsFhuF+x/CI/hIRNsr8nYOMI
/Nj70ebnSRJqKtW/hNxiwWXTrJW1fiScaYymVFWwwO1o/pct2Ho/hmyXOljA
LjshUOVLwn2Ox82XaLhPGLbnfO5DwoWdek2JuI/7TW1WLfci4cHRNOZXjzHw
6lGofO9OgsdsVg87/C+YaAn8sTlAAhFpH5EY/xfOqst6/3AmQVGIV8XwwV8I
3z3vdBS7TcH74Jk3fyFaL+TBZScStoPWj0WhcRhZnCqudSRBPbqwUzBlHG65
R/nu3UfCkGT5V7WSCXhe0Q01e0hI2HtvPqBuAs4T56sPYBtdi1GpaJuAjkvO
mTOWJFzhOuBnMTMBzmzj2wbYq/4uLQZsngTewFWrinaRENBksbLi7SRoR7+t
KttBwtiV7pMWXVNA7dVlCZmRkPKmPjlxZAo6WflupQReD8fTV53/piBZrU/D
FTsxJJIvkDYNISvU658ACQbeGqmJXtNg4h+v6WRKwultx2s72dMQJrJ9U5UJ
CfP/uMUDeWZB3PzFLrSBhBChVdy6srNwY9WXxgDsSRmb6RHtWdAQty2Qxx7V
T+8O2DsLYsVDF4LXk9Drvi4/IHUWGF3PwvTWkfCu3nNrwJo5MP4cdqB0LQm3
4+qD/V3nYW/HhPqSDgkSqcM+q4PmQfDh6dRy7BuPJFyGI+dhqOLu4UDsGIab
mX/uPCRt8O39sZqEc3+nRPzH58HlYVz261UkuDto5B69sgB7GdcnUrVwfSjF
dPiVLUKIjcmRSytJOPXJo+h3/SK8X/koeRf2i3Ai0u/bIpy5ulJYDNvs55yW
3/wiPOY5VJCqRoL9/YBQX+IfCKWOvC9TJSGMbifr8/EfTK822TVJI6FBXcnB
k7kEjo6iBfeUSBBpn9NiTi2BqGaRjj+2XXT7ogf/MniRA8yN2F2D8dkeq5ZB
K2X7bIsi3l+5XJNHji9DpPj9bAFs6VW/brovLsOu4BdkBJWEtcnOvvpXOYj2
uKrLt2XxftjvXfn4FgfR8sL/iQf2brlTQhoZHMSW3EAxQ2zPu9cLFYs5CIcZ
v7OtMiQkpTHGBNs5iFotv0FJ7MX76meZdE5Cmh7JypQi4W3e39i7lZzEHcX9
Uv0SeL5+S51SdZyEpnNay3PsHm1hnYSPnIQj9S0jDnv28cqm6B5O4ovouK4x
9uqi/ZRgXi7iH0eO5R1xXN/PqlOtbbkItz4zN3sxnLcvYwu4f3MRwXWn/CdX
kGDdZsCwG+ciArf1XGnGJlhdrQ8WuIiim3qfC7E1VPXmQZSb4J2v/eqFPRbb
avGfITdRQ22o7xAmIdpZYXAynJtwu2Ir9F4I5/FsIW2QwkP03eSeqRMgIYfi
uG69Ig/xQna6Kxs7RWd55yV1HmLU9ATzMnb4YdsgVSMewuq3+yELbIuGqeqD
bjxEgm3HbBM/CT+TTV2+5fIQdkESKf18JAhtbL7TsJmXKBZ4HqHKS0Lfw7a7
Iea8hP+wyAFB7BeiHRka1rxE7D9i7xgPCV6DfTmXDvES7vkfYmuw0Z2JciKK
F/++y2ZX7DOTMu0v3vESVq93RqRzk9D/zE0m346PUDcqR/pcJFQqHaE6ufAR
QlqDtfLYCbHeyvyefAShntnJjb3FPUjD6zQfwUNa2n3nxOsTj9xAT+Ej1pg1
74/Ctg7Kdrz7g49wYlk96uTA99MZTor15SeeKK4vTFvuh3kOUa7JE/xEshSl
NRrb+OuawINh/ITpopb4SexX4We2Gd7gJ5ad7rRZYKMmzrHuUn7C0sozbGap
HxqOy+1as8xP1BvQtJ2xv5eZL7TfESB2V7pZ6f7rB/lYX2+z+wLEdtHWHQrY
B9yutRTkCRAfzoCDIHY3b0vuhSoBovZXdvHAYj/0Orrar+oTILZKLB68j/1r
9mRRuI4gcf6e2WUZ7NnNmYdW1gkSRYkvnCQX+kHJQ7mK1ShIbFqu+ciDvTU2
XaayTZC4uyvFZnq+H65/TflkNShIFG+KiOnAph1LNAkRFCKMu7cXZ2Jb3I+S
/bBXiEjfq9izFjuF0+tzULcQocyeIg7N9UO1JrnKeECI+FWbHG+H3W/lHs3D
EiJevRMeMcfWSXXbcndZiLhZptekg40MHAteqwoTepdq1y/M4vl77IyR9hMm
1g47X07F3vhWG6qmhIlFz6C6/pl+eG2+3c15SZhYz1r96xu2df3BsBm+FYSt
UJTcJ2zPN7eeG8qtIAxq36c9x054/U+/0HgF4eZ5YnUc9q+aFlpGxApit2CG
pzH23ednuSIERYjj4x9H0qf7YeXG2zQligjxur458BZ2ccUT0yqqCGHMuzgb
i/22nDw3s1qEiMvM0A3BHi+1mgiyFiEsHveJ2mHvLqYzD98SIbhr1+UJYi/k
va/fqiRKjI9dYEXgvmIsgcsyXUOUyN2gNXIGezDUpHlKX5QoO7Z9MhC72aKo
M2+rKJF4vEDNFfvRrwS2qK8oYdLB/GeEbaPlJN9VIkocqnx5Z3ISj+cOBpyy
ECNc9ey5T2GnxauMf7QVI6al1m/yx04IcQrRcBEj2hbooR7YYTs/RHYEihGf
56bE7bFthoqS4JYYUZTpWbQee0HjNBL+KUa8ST55ZX6iH7S+cAq1bhInpA+4
RF3Flh5rfKNnKk6cDTiy6RI2l0hSxLWt4oRKgPFMOHbXjlVT2y3Fiaw6iDmB
feOlXe9zV3GiPuLLjBP2xIOsiowIcWJiRbuUNnbNcXMPv3pxonPldZGm8X54
HCem/Pa9OOH/fDmhATv5ccd31SZx4pu+D7UO+zgz0Lq7XZw4Ljtr+gJbzSlp
095f4gRoBTU9xL4CQ2LrhSWIr98MOc9i7xONfcVhK0E8ao64po39YfHy/h4H
CYLzoZHhSmxiOGq8+oAEsbX3aJ8ytk7Df1phnhKEloeirRQ2T9Tx21MhEoTp
x87/lv/2Q9nU/oA/9ySIjEql5XZsqR8aim0jEsSqV45hV7GvNqo9L/krQahl
1JOXsTle0uwSpyUIJ65620jskSTqFWsOCmETesA0FPuNjehkgySFKC1Sd/bG
Dn4z1VhtTCFiNC7Fb8P+UzLunQ4U4qDvgBVgH37A5gzbTiHsiCAJE+w9539v
NLKmEE71ZK4B9kqjH1kl7hRCZ3eWhCp2qkanaaI3haDrpc8qYYtLf+sI8qcQ
+vHXmfLYi3+bxXRPU4isdyaNEtgnez89Fj5HIR4Ws+pFsH81fTD/c55CdG6K
rBfEPlj9rrfhIoXgOD/6nhe7reBNWO4VCjFwT/cLJ/b/AEwJk68=
           "]]}, Annotation[#, "Charting`Private`Tag$29202#7"]& ], 
        TagBox[{
          Directive[
           Opacity[1.], 
           RGBColor[1, 0.75, 0], 
           AbsoluteThickness[1.6]], 
          LineBox[CompressedData["
1:eJwV13k8VF8UAHD7mmXGvs/YkkQ/JEv1nqRkjWyJCFkiFKGkQllaZEtCSbZE
JSFLuESKSmSnkuw0Y88y+B1/zef7ee/due+dc889l+zsa3GGgY6O7jM9Hd3W
r2S2yoHK89IocJDW0btJxQbN03Xv+kqjWAfXgi1nbbLpO52TRu0xj8O2rHBy
yIjFUxpZKd7atWVV4v0TFk7S6KGwVkQP+PD11YBJU2lEdv4k1w32sW8sEFWS
RiMT+oc7wLs5VF/93SGNGiIzBLc8//ZxMdoujfJ1Gke/g4P5givcZKTRAc6A
yC2HNys2FYvCfJhOvG8HJ2vGDRmyw/P5XGpt4Fr+kyIho2SkMHp1/AvYTYFO
T2qYjI7vMHuxZe59Od7vf5PRyM3e81s+5UKt5fxBRmO42Opn8MbrCLf072TE
nHmUdcsHzArfVCMyEutl5W8G18Ssm9ClkRF9bdZC49b4j54GZaeQke0HnqIt
c78+kmmQTEb32xW9tnyqJ34hLp6M9oZ4DzZsjS8vn0aOJqNrV/ma3oP3N5iO
H7xIRl1OqTfqwO82MsJvmpFRP31D9Tvw1H7lInMTMjqXfd9/y6Kh735IGJHR
13CBHVsOXuvRLDtMRmG3JBOrwOrLBOrofjIq7zByqQQXzEacNFAio6Hw+vm3
4NRhd3VOdjKSjbrRXgz+JLN0upuFjKzD3UO3vOx8414WExl9KprevmXr308m
dejISIhjIOQ1mPiz94n3PxJaPKInVQS+1W3E9XWEhNT1uo+/AF9qVhmNqyeh
veFC5/PApvOCMh6IhLSCTxK2LCu+4YjVkNAxZs3XueCv5z73/q2A++UrqDlb
1wmeXwxfk1C6aqt7NvibzdMSpickVOEyqpcJ3j7CHxEcSkI+E5HPUsE0Llqt
WQgJ9VjStLfcrvGHJn+JhM4ErH1+CL4S/TqwM4CEjNuSqClb13eanlX1JiFG
ipzKA/DVC1Hm03Yk5HTE7EEiuHNzRcpJk4RymrjY7oDjYkUi2DRIaP8B4vXb
YEMJrdEiNRJS8A76dwuMtIML6VVIyJDp9HAMuPDikmaWHAlxJqaXRYEjpubM
R4kk1FjLtS8C7Pyym7W3Twrt8fJpvATuaRH8uqNLCkWL8Sps2XTCKulymxT6
eHMlJhisJdtBEv8ohegVnxgFgXlTv2k5lkoh93HZDwFb+Xjzk9fIPSn0rcjw
ge9WfjhUtc4ekkJ2Bo1ZruDHbZ8fJeBSaNm5e8UFLH34p5faPin0Z0jFbMs7
VOjZLqpJIamJon+nwZr0R/BlshQaeDeAOW7FP6e9aGNDElGJ8oUnwAl/J+I5
KyRRNymHYgIWdF5zLCyRRM3SUzu3nNq1TdmkSBI9vmXvYQzOrFVpjs2TRGF/
q38agoviLzIQkyURQ8DpuiNb8d9D7y/sL4ke/jrpoAvmuCpsKbdLEs1d9ppQ
A9vWpPp4KEiiUJH4f6rgvA3xmAIZeD47hWnLh66Ra/4TlUTtGgZiu8HXrisq
HGCVRLZEJh0l8EL4Ppr1bwmk4Vd7UBb8M8opO/q+BHIID/TkAyt9HKppiZNA
Ykm7zIngELYzvdx3JNCUycO9BLBwjCf3/XAJ9Dcjmo4HfPzWheBMXwkUlJ0W
zgH+eOeGceVRCcQZqH6YHlwc/2xhal0c7c/rrf27AfHMGdilvyKOgo9uXJ8G
T5Tzuj9eEEdlkq/xKTBpMLj32JQ4siutrBoHxyofrSntEUfz55Sf/AF7tUxE
XXsjjvpuCJN7wbLMO8X4PMURvU/CUj0YCTtaeruKo4Eo8cg68EmlxLuNjnB/
5hofAiccX9sMshZHsrKvFavB9E9bhgf0xNEm63u9t+CfB7xf5kqKo6BdH6UL
wA+CX+hqd4ihQ++5I+PB+J834X9axdCV/+hW7oEnTSrf32kRQw/7D52NBR+Q
adL/VS+GRl+jI7fBw18Gj954LYaoT8woN8C7ZfgtvsaKoXV65fEgcPOXy87O
R8UQ650nYfbgAM2wLE59MTR0wbbKDiyRFTVcgouhiIPy87Zgv+AkN1ZNmI/7
mr0VWFDm5dlCeTG0v99cxBTsEvz7whKjGFrs71HFwDRpg4hbNaKoP1q2T2rr
+RO1vF0VoohsejNXAjxyT+MxuRRsc9xPDPyVJltRXiCKjA7tpAmCn3TRU0dT
RNHyvsAFLrDerSo7PX9RJDXY7Lq2DvVuVlmVtl0Umd49rNwB3tieW3tERhQ9
8NR/2gb2PyVhkigpitYNjPhawfYtnB6KAqIo/9ip6U9g5ZzxR7YMomj8DH65
Ftxu+5S9dEAEjdb9pH8OFkECv8/Fi6BC2mbuFXC6iWMg+10RpJ1MGrsElux/
xpkTLYKUk/Rkg8DSSzoaA9dE0IGfEffPg5WUnG8b+oig8e8Jx93AeMrLPduN
RBCXGZuOGdjD78itQSYRpH8vJkMSPLkeJ3WFTgSNiV66JAY+d7uvRIgmjFqc
182EwRdyz/0ynRdG50NL5wjgKwOJ6tW/hdGk8xVuZvA9g8GfD2uE0ZyDePok
jYqVkS6pHQ8WRjkWcQvF4MiwgDGmAGFEMR32egW2GvJNK/MVRj/Vg34VgBey
3BhF3YWRDbNhVTZYdbvl90ErYfTyq7p+MvjFLhV/HzVhZBeY+jgYnK09UhxD
EUJft+UbaoMD0gbddCaF0PcvVF0NsB6tX/TviBD600NVVwUPVbeHH/shhJhW
2bkVwVK6yELosxA6kadwRwSceiRtLjtfCJFaiCX/1qhYvKW5KnIVQkFsKL4I
rBRWrcrvJIToNVoTCsAfXuxQ8zgphBaHpWNzwassDOq8FkKIYy3UPx3sWlG8
xwkTQkV/jZejwBqS/Fp0okLoLWPksAO4b6wLw1sF0bpvgRAzOIBfD09qFkQf
j+tbbq5C/6D7Ch9vFESzj4/cWgHrpUbpxr0TRLpz7kN/wYXGmnqD+YLoROSR
g13ga68fHr5+QxC9+W+8IgcsG2JvgrQEEXO6ugUG/ryRauW6RxCFCfFKaYED
wnsd2P4TRI/YLUdUwY0x1j7HFASRCduqgzzYLeXYvUFBQfR9ZX1jGzi/9FAb
3YIAOj3fstKzAvk7o2Sl+1IA/UswfOIF7vL3chjJF0CiQqF3XMFX/+WfickR
QHj57vMO4NYN+cC2dAH09DZNxgzsx0V+cPq2APLyM1FWBRcrCvSGeQigD+nz
X5eWqdjeM+v29dICaE6qlvUy+HlJ4Ws2SQH033LB4fNgSSZ7FjMRAcQk9CDE
A8yUVfmqn0cAXWDf12QN/jYYxLBI40dfLsYMq4LP2s/lbe/mR/X/LHZN/IP1
dHxs7s5tfqTEYJBrAubJSj7yPZIfGS59iNUDh8/pp4uE86Mm/S9eWmDP+Gz9
3GB+lEfbzygH1mg9nVJ7hh8h3Cx3bQnez3Bg/xzGj2w5mIpzwQwH26JtFvhQ
SlppxPwiFat3VaW9ofKh9qabouPg8KhEX94pPmR59lX2AJjhi5X1p9986M/b
3oRGMKNtn4xOKx8SPEjsTAYz+fypkXzOh8gaCiMaYJbUxYURRz60eHOuzXsB
8vGdtcfBk3yIxVixwhEc+ett/2NrPuTsuhxvAWaRu1xvY8KHXKvEhDXBrEUb
9z5p86Ffp3oDGMBsH1h3vhDgQ32M3c5J87D/zomcDmghIu1c3azCOehPvEwG
SE1ERNToe/oYnDty3eZLPRH5ILWkOPDB3jET+Uoiev983igAHIJKtXueEVFX
ww5uHfB0rDn/vkgiYmdyaWuchXq7M6aJUZeI4u29Z1pnIB457w4W7SOiW9bS
XAh8Vmqm2l6TiIyLvosUgVn4bEpKVYhIZ2qaIQ6MrcpmuksSkcuwFdEMXPQR
XW5ZI6CePUi4mQr73ZnlXYllBLTNI8XmDYWK7SxIX/z9moAeJO1tzQA3zODV
u18QUIHim//ugJdCYoy/ZhFQ0NHpMlewXYKoF3s8AUl2iyF+sHTtvmfXvAhI
JnK80u8v5KtwmLQ3iYCoVtWVQtNUzOiU3GSlGAGpXHB3pQcPZ316zS5EQLKx
e5Ymp2C/UiHq5nER0FrKUFs1+LJ+luPQKi9KPrHh5gw+eKEx3baTFyk50uZz
J2E/aGEX0r/Fi5gSRubFJ6Cf9rg++ucmL6o7FqDADCYx/ysND+NFKTtz9f+O
w3nqwLAlCuZF5j+falWDOV7XJOi486JExxZme/DBZH9u1UO8qPkSl8T9MahP
dZWcB2g8aNb2XdnCCLzPat7zkHketFIz390LplO/f7Rikgd15mn8qgGn5/pG
qffyoN1GMRnR4I7bsow7y3hQbQ7riCj4kHXsqpAfD2J5FOinPUzF5KZOT8z+
4UZZrA+orkOQX+92kwP6uJHj3j+Sh8DTdzZtl75xo0OKl5RkwCXKjz6uVnOj
QDeeocHfMN6FnjzGFG7URap5Ywd2XjF1EzDmhu/9sfvIIPSzrPv+aJZwocp/
aVasP2E99XCIVT3nQn/rXwgM/YD6ld9rsT+TC1mFnip6B95lFFSvG8uF+iTl
Lp4Hv4stzjT04EI6inRavQNQjwV2ONmLc6HyzSf3MvshXrKCP67d2IZWDQk5
/L1ULCnNwEI5ZBuySr2oN9UD5x++kKaB89tQuYlyZR2Yi2HwtZbjNmSXvmO3
D5hpMD9yXmsbqvxA0mnspmKzaft3u1M50djn7jdeXVCP+c5EmNpxok6zNreH
32H+jCU7JHZzIMd0lHD+CxUT33H7pdd2DuR33XcUB5eZOqtVSnKgVnFvAi94
4iHvfhsuDtRGWZx+8ZmKHdt97lj8JDv6cWfo7VgL9E8O8kHMOeyo/hgt5ngz
FSsvS2n4K8KOLvkMRnM2UTGKZ6hjDSMbOjGjenG5Furpdo1Q81VWlGhROvcW
bDJMSR2eYUW2i+e1g8CFp5y6OH6yoiUzXYXFGlifx/VMbMpZURdbx2VKNfRT
+9h1ZrxZUV3SjomuKio2wHNfULqLBQkuG5+6+hbOl6WFX24+Y0a6TydGZF5S
MX4yx1p5BjNS3t2T3PeCijndcVeYTmZGgiqWAvHgJWfpCIubzIivquvyeiHs
Z7wpmlLOzOj0b3zsewEVu342IqtcjBmZ1+7Eg/Jhv5CyuzQVy4SeY4ltD7Kp
WE40q5z5RUYkzvd8J54K/SC9cedOE3o0eKFTsSSCit2omw45Mb1eq69WXCLl
QcUId1OkXGJXao3uiO7hMqZioTK86hXtC7X6DYJiQkpU7BfLydVdu2ZqEyY9
lTy3wXluZkXO6tVY7XIGIQBRKdi29ufnv8YP1B4SIQvWtVMwhaWQOhmOD7WZ
l2nbz1RSMM0nkVm178qxR8Q3WRdzKFhx3t8sv7EKjE52MYAMVnplmU0mVmHM
dXevfcmmYOQa6ZwI92pMbb0Klwcz+zh+l2Gvw3KffrnQ95SCUW6vdYy9acTO
HR5IMHlCweqa1Hp82Vsxhsna9FNpFOyNlAUkdQ8W6O73bUcC/J/f4eIpqV4s
bQH5jMdTsKI67YsPzvRibL19+/LAL11k1igzvdiquJqHHPhZ3gLLY9Z+bI0y
viITR8HSVR5I0tR/YLwHEmg7YilYvRRFfqBpEGvSOkk4cYuCFaioWadIj2Df
jl4uxCIoWMeKfMdJgxFM5zC2hxlMey9qIeUzggmwM842h1MwY1sG09yKEYz6
XYLeBky53qZfcmwUI9VWXT8fRsF2t/vu+XZ1DDsVKD/66hoFKwko5Gfrn8DM
atpizK9QsJoKue9BiRRsvkNsgxxIwQJbIolVZRRMV+XTtaWLFEz5x5j5Ri8F
G/Gv3t4CzqB7/u0GiYq1FYpMBoCvH1H+upVn0aXLe5oDKFjm2bThTpcZzLmG
pTPEn4K5LGf9oobOYtn+JTdX/SjYGF9pp0zxPBbK/sDeyZuCxZk9XvV+P4+9
41hzOADWvB0lVdYxj/XSW14VB0cz2Hka/JvHnubcEuv1omCKsxs0730L2Nk3
SY3Hwd5fDWTLPixgDldDG0zPUrCZ6IELBv2LWMPd6TY7DwqW0tD4IH56Ebt+
6lXkPjBO9+pd3/oiVoRl2kiC44PCWM6RlrDMQ1UmQ+4UTNVNPjX+zBImctMz
2gt8Uc+vro+6hI1GtctGuFGw1XVG3nNMy5gQe6HrB1cKFsShyLhLaBlrTNtU
zgcvCB5bmt6xjN3KsRO6A/6rkj7gbbaMjVZV61qAB0+r53unLmNFCidWf7lQ
sKZG14Peu1cwx3bRYTpw0t3GAC/7VSzFx2TU5jQFI6ROue/0XcW8Bm5iB8Cx
uYSTU2Gr2JOlpDey4KhaB12vvFXMu7tjataJgl2eXeTymlvF9kkop94Fn7aS
zzsbvYbd8eHu/eQI8ZSI6vUsoWFRLr80rU5RMP8vLi8mGmkY322//Ti4PBQP
8+ymQV/Uar0TrPtzRcFzlYbp579oogdbZngHe+DrGKF+LOOVAwULIVsIuX9e
x54FeovygD/KSVi5Dm9gU3V/KwdOUjCurhWF4cUNbOe6k0Yz2CKyi+bCuok9
zj3b8BbcP3ov20VxEzsRsC6UCKbkMSw4+21iX8YN0gzBAorjCadpm9gp9IOx
2o6C/ffghIfKLTr8W1HW5MsTkL82bhXPE+nwjUa5fY/AhsL+HPKP6PClbqHM
22DXh3cKxYvo8H+a69ke4OS02hn2Ljp87kx+ggyYliF3aZhMj3//mbGQbkvB
PjybjXlYQY/HX+I2e2QD8/Xc6ON/T48T+9In7oJ/7eBUivtMjz/s0rt/Fbz8
XPZr5C96nNCZJOUE3vnChhjAzIDbZVpvyIDjXlenmpoz4NczdnS+tKZgJytj
ChgnGPA4gYLz36womGmHaq3FHANeMRRo/B6MU/rbM9cYcFXnt3vKwPLSyqsY
NyOedM9OLR08E9NucEWNEXfQjun1AEeeEBtdCGXEn7kWNTCBi5cLSaNEJnyI
KFV82JKC5RCt1feIM+HCFkGYDjhFafPIDTkmvE7uaq8KONTJ3FdakwnvknVW
EwEbfFysPuXAhHMF8oZOH6dgPx8cONmdx4R/eJZsfx/Msffb/Y/7mPERFaN5
qgUF+/2042GQPjPe/sHz2Si4nLv3kbwpM36/UNX9B/jM6O+cG47M+KHxdPoW
MLo/X4qHM+Njj5ue5YIDFwS7ypuY8Y29GuWO4KHXDoL5Fix42t09aT3mFKxC
wlnU9iQL/uhjqv83cFyMmySrKwv+Li7S8iN4/2lf+TMXWfC7ga0q5eAU3jAN
cgoLflJY0ygFbOqbbf3wBwuefo2D225rPKWp5BgPVvx8aNCtP8dgPdNxMyyc
Z8WPnnv6qR+s3bn73KkQVpxjZyahA/wuNFBPLZYVP7FrvqoBjL7Szwy8YcXN
DvcH54I/+gkf3b3JimeOet32AveU6K913WfDeQ04vq+ZUTCRGA833Qw2/JNM
vOgi2M7hdlvBMzb8kGSTJwU8wNyWd72KDT9wVFLqN3jQ2t5S8Tcb7uJ4Z/gD
eHz5wotQJXZc8p3Y90Tw8r4njrLv2XGDhHMsamAJF8kqSgs7bpNZlrwLfDAm
XbCigx2fHmlXUgDf6Uz5YjLKjl8v8T4rASb5xOsEsXPgIjpXFNnABhnhQs1m
HLiTfGf5T1P4fvRnWn0HOPC3CvMj98DV2/8oao9w4MOWh+Vug4dMTkcyUTjw
P0ylnpFgpVSH/Q83OfBu/1b6UDBStS6ol+bEb1q6+JwFj7sciRLw5MRL+n3U
D4P3ftiBVS1y4sWTrsfowfX6hxxObHDidjOb+9dNIF6Np0L+sWzD09nHVVbA
rg2Jb9WEt+HZmXdJs+C4+nWVQu1t+Kvbxeq/weM1baRH17bhQt8SZOvBD99e
YrjGzoUn/uJgjgLL7k0iSRC58A2ef/4R4KKylweqRLlwyYH80WvgD6V/Lv/b
yYW/vHu8Oxg898Zk3teUCy+VNBw5CzYsIg87JXLhHwjuRWbgtWefGg9KcOMz
2boTYuCZOAajdHlufNh67KYweDRY59uiCjceQrsgLwD+ZvCi79lBbjwsQNGf
G5w7Hkfl9uDGO89kaNODjynYivQXc+N5V/pDx4zhet6ot78BDx5R7FJeBk67
JzX32ZwHv8sZ/+kNOC7INkj+JA9e3yX1swgccqQ5rPccD05wsiAUgI+NvUjG
EnnwWf8nGRngNfmLiPMnD75fMsU2BqzwnZ6jXYsXT2qPlnYEC8y0NCgf4MV5
MLEGezADV/K12wd58W9cOh524P7DiouHjHhxs1mhcitwbKXF4Ft7Xvz00bWL
xuD5zKyyR9d48SZ1AQ9tcI2fvotnIy9ezXWXTxj8/C6P5IdPvHgysYpeEPzg
eW+P9FdePDZfdo4P7Dd8znSgixe/xJjZywOWsU3WMhvnxbMUafWs4GhsjGcP
JwF/Gay6/s+Igh3njnlHZ07AMfrWzV5wM+2mzS8rAi5+3mitG4xPhc9V2xFw
Vz+NlU6w0scrCiGuBHwl1JjWBmYK90taDCLgsVoKUs3gkkUb78nHBFzIQbaz
Esz/Q168Y5qAtzpuoz4C32qReVs8S8Dfay2rpoPpKkkW8UsE/MrYWnAqeDpZ
NNqUjoivvMU5H4AbjnEvfOQj4nW5lw3iwAENiy3V2kQ8Q/CuTAR4snjOLR0j
4kOhrVFhYKdMKn3IIbh/hoFyDWx8dWKvpikRv/lcDV0By2r+yCo+TcTdB0NC
AsGp8n0H4t2IuAkjCzUAzCvQ3evrRcQN+31c/cG02W88uy4S8cTi75Z+4AuD
X55zXibi9/a1tPqAx782609eJeILcSnG58CnqpsGP0YQ8ZchWi1e4I6ChpC8
aCJu3FJgdBb8PxfTr+s=
           "]]}, Annotation[#, "Charting`Private`Tag$29202#8"]& ], 
        TagBox[{
          Directive[
           Opacity[1.], 
           RGBColor[0.647624, 0.37816, 0.614037], 
           AbsoluteThickness[1.6]], 
          LineBox[CompressedData["
1:eJwV13k4lF0UAHD7GsbY95kh2aIoSXLfSKQoFEL2RBQVEZVSiRZLiy2tQqGy
Fj7LTZTsJJElCmVGxp7dd/prnt9zn/fOec9dznmp7v7WR9hYWFgaWFlY/v3K
P9MyLD1Jw1byNuPZq0zUb5W645Y/DUcEFt7957RVHhPX4zS8ZSZP759VHH/s
4fKh4e6q8PAssDb53iFrVxo2ueXA8wK86+JCIN2ShnNNsrkywCecarKlNWhY
hXYn/xF4A5/26z+qNLzmx4Pd/zz19mE+XkfDrSa6/Q/BISIhJV6KNLyLS3DN
P0fUqX3Ml6bhqKw9zqngBL24H+a8NGxeHDuaBK4UdZQKG6bixUePcuLBXios
xgqDVHx1DKn9s6BBut/7ASoe19uVGQd29mBW8vdSsfbIpUex4JW8y16pn6nY
5NGTqFtgw305BeWYip+09RlEgyuily1Y7lOxXiWnysV/8z94GvwsiYrpQdNx
4f/mzzN9YpZAxQ2lG+Yv/Ju/M346Lp6KM9JiPp7/N7+y8n1qFBUXZ9U6hoG3
V1v+NgqCcckQtzPgspVHEVf3UfFu57RuXzBju2aulQUVh5ro6f2z9PmyXrk9
EO+i5N1j//Kz2Kn3ZhcVH3hbutsHvGlOmDm8nYqbrvrkeIGzJy47mmlQMdWw
ytINnDJ4dBM/LxVzuTxitQV/Upx1+8pFxTHesrsOgufcr8SmccD7v6mLPgC2
HXhM38ZCxQExbwVtwOS+rsd+fyl4y5oSwf3g61/3CDQNUfC2xpjh3eCzdVrD
cVUU/Fp3dMwAbDklruiNKbjs/arMPyvJrrigCgoucNEy2wZuOt7Q9aeEgimM
vgdb/40L+zSa51HwDyVPQ11wi93TQo7HFPzdVs1GC7xuSPRyyHkKTrsaWU0B
LwksVe4Lo2CxSLXPCuA23Z9LymcpmLPsU788+FxU3pkvgRR8y21mTvbfuLrl
MW0/Cj5+8YesFPjCqWtWow4UbHtFQlsY/GV1XsFVj4Ilz36MZgHHxUhd5tGl
4HJuRefVFSYyl9s6nKtDwXVuChtXwFg/JIdVi4L5+KbbFsE5QbN6aWsp+EPl
d86/4MuMSathMgXvpexb9wfs/uord9c3BSySnLy3E9xZL96k2qGA7V42THSA
LUcO3g1tVcDyLj73voC3KrVTZGsVsL9659c2MCmlZatLkQLe9N12dyO44uon
36FYBeyhu773HVj68H/NEzsVcGzSsdIX4IetDQ9uEwrY9Pag8XMwbVefr46B
An5Pq6nPAKtqsfIE6SjgIP6CjjSwHqspMUdVwHtekLoegG3T23JXVuRx43qj
mHjw7T8j8fwl8tiYHPsyGCzuvuiSUyiPJZIPsJwBp3Ss0bTIlcc6a0ysAsFP
KrXqYjLlseXbh38CwLnxQWzkBHk8kLEkdAzctJn1tORpefy6J3HeEcx3QfLA
2vXyuMvgnJUh2L4i5YS3ijz+WmNhYADOXJGNzlaUx0njmUr64J3h1IqN0vJ4
6yX6n83g8ItqKobc8lh6na37evB0hMGS7YAcTmhXaZEB911zfRZ1Tw5rtvFm
zS4zkUbtj4r6ODnss4OLmAaH8RzpErwph7epr/s8AZaM9hG8FyGHH/2pHR8F
21w/FfLEXw4PfdTg/QmuvXllb+luOdzgezy7CZwf/3yasSyL428XpaaBLdN7
1pvMy+IIm0u9j8EjxaSjD6dl8QMbWZmHYEp/SNd+hix+a5p3Mwkco7m7oqhT
FtvFjJndAvvWj1wLL5DFQt2etDNgJU51GREfWdxz8NN2EzCWdDng5ymLnS6x
CBuBHTXu3KpxkcX9KlH9huDbNourwbayuKA7OFAPzPq0frDHWBaz7nX1Vwf3
Gfq9ypCXxWJ9F1+SwIkhL3fot8vgwpP71TuXmIj4WRDxs1kG94noVbaD6Ral
72/Wy+D3db77WsGGih9NvlfJYGp4pmcdeLCxf/eVPBnMa7nqVgbeoChq3RQj
g41yU589Atc1hrq775bBpAEuDQ9woN6lNH4TGWxs677DBSyXdm2wkJDBG19f
snYEB4Tc9eLWg3ia54/agMUVXx3LUZbB6SL7XIzBHiEDp2bZZXBKeXAYDbxE
M7t8vUIaf1rgMetdhOcPVZI6SqRx+dEs307wUKzuQ2qRNOYtTo7+DG5aUiop
zpbGNadMCz+BH3ewMoeTpDF3kWJ1Edj4+n8OxqelsaDQyMeb4OsTmtpL66Sx
srCVpi54ZV1GpamiNN5nbxCzAXzaWc7ijrw0pjXH/1IDO9Xze6uJSePT6U6R
CmDN9N8P7NmksU5Y8mkecJv9U96iHim8UNDE2bXARFJYbOB4vBT2Wbu9JRCc
auFyhveWFPY99b3sBFi++zl/epQU3inb/9QbTJvdptsTLoXP1X53cAJraLjf
MD8hhZXTBEKNwUTSq83r9khhqeH8EySwd4Dp9X4OKeyRu7z4bB7WczlO4RyL
FA7upnM+BB+/8a1QYkkSB5nu4EkEn8o4/t1yShK7k3lno8Dneu5sKh+QxDt6
ZYP8wLFm/X3JFZJY79Hi/EbwG8pZHZsQSaz/58/AmzkmirwU+IsjUBIf2FBI
eg0++MP//ht/SYwraFsywdNpXuzSRyXxVOiXY4lg7XUHPvcflMRGj5P8gsEv
12udPqEjib815LZuBj/TH8qPHpPAXK+EB7L/wv653++1jS6BG0Jlp56CjZe6
pf8MSWC2sLTFZPCP8raI/b0S2GN1mXkNrLADW0s0SOBA/TpPD3CK6f3JZy8k
8B27D0GS4PgDVtrYUwIvVtgwQmchn5fKtUVdJfC5RtNv/uAPL1V1vB0l8J//
gso8wQtcbJtI1hL4NJeJgyXYsyR/syuSwMt+4gsUsK686FYWaQnc2hhc/n6G
ib796kBEszguEnH7tTIN8YsaE3frxLHFVRXKJFhwx2vid404lvfWMx8CG6dc
2xFXJo5nqsZO1oNz9uoZ978Qx/GJfQKJ4PC85F0Xr4jjMeN2b3WwUpiTBd4q
jkMtwrXMppioYSXloOdmcXzBptlPHxwY0XWYZ6M43j3gcl8DXBNte2K/ijie
jOBoIIG9kvbH9ouLY9W/6Wc7J5noRdHOVpZpMWxz0GvOE6w5rnFwxysxPFt0
QvjUBBN1nPY9PPRCDMfxx9m5gy/8fXEkOl0Md5z5cdMa3LyifKY1VQxv12uv
1gYHCFAT3W6I4XydxaOT43Bfqol1XfIWw1yb7/ueAG85suxURRPDztY3h+2Z
TJRVmJPHIy+GU2U9/EzA8hxOXPukxLCuY2n3RjBHWunrbiExrN145QwfuKU/
mG1mSRRvqChPLh1jomNOk5nrvorika/cF8XBqTa/Jm/eEMV7G8NJZaNMJJSW
YPo5UhQXnt52Jx0cMWmSKhUhircsiS/FgH3in5lkhIhid+7ScDewbrNbUuUR
UUzOC9/DCW4279k+iUSxlhqt25TBRGxGrVF20yK4bxuFs3iEiao8tZcKmCL4
2LDpjYfgiGt3/EkMEcyor5u+AmZrPGj7aQBce+SkFZjd/pvitmYRbKYfITDy
G97vxM8K+Sx4Pi+0iAzmSpmZHnIRwd/HF/osh2E/ltl6GzmK4A7BgfiN4Mjv
b7sf2sL/c7IqiYK51oZW2VmI4EOpbkOdQ0zEnbsS+0lfBB/Pet/pCub5wK3+
UkwEu05ddz82CPV3UsotsJ6Mddx6V9x/QH/ia9FD+UjGkVv2JBmDM4Yu2jVW
kXHwbzVhJbBR1y8L5VIyruOqfDw4APUTF+l3PidjO61XOp7g0RgrUYNIMnbK
GOE/3A/3rXr0R/YdZMyTNJi8qQ/WI73MKNeAjK2H2QdI4GMK4+VOemT8rcuW
/U8vxC9iV1ikRcaV4jxdz8BoQenJUXkyPr2QVk0G59bi0PpFYbz7Stm5X91Q
747Mrb/zRhgfZfT4nO5iIvXs1JmBPGGcZ2TqbAquHifKN7wUxstbOqgy4Nmw
6L1NacJYKDRBrKqTiRxuS/vyxgtj7x+cWQJgWqXB83BfYfyGdcuh+x2wXyUv
0fwowpj7nLJT7Gcm2uO8ll4qI4x1ZrSancCDaZ/yeCWE8eZtWXxqYHEt8o5M
AWE8FCD47X0bE4WapLn8WCDh6hG79ulWyN+pmlT7LyR8QuYIx94WqAf1vBIm
10l4Ok6nsLEB+mnvi8M/r5Jwl5Ds00QwhfNvUcQlEo6uVDrkBj5hOHgAh5Cw
w8s66nQ9rF9exe1tR0nYJKxBQgJslHBaUHsnCYf3mftYf4L76V0pv+GSEN7x
MVnrQQ28z0JmVtiUEN76e7LbBcyy6d7uEroQNs+oNqeBUzP8r23qEsLd2lMn
MqqZqP2GErv6GyHc+supPvs99F+2MQsSAUKYFEd/mvWOidYy3EYmfgrihJHL
W4PLYX+VbaAGfhPEtdx7ZtTBozdX7WdbBLHHiIVrfxkTFWo+qF0oF8R9Hz8b
mYF3nurMZE8SxDufn9go+h/0y/OWXmJ7BXFuRH5AajH0s9wGP/UKBfCF6t49
fgVwnjr5ZP7LEsD+8s9txcFeL7qstz8RwHkZb7hwPhOt3xNctSNGAC+XHjhI
BpfF5D8x9xbA96mhafm5cB+Lqbo6yQrgQ4HLJQMvYb2UxHvDr6zBjr88w/5m
MtHd+2bWmmFr8GFp3QOJYLJI2Meek2vwuqWd9bpgAbb+vK0uazBvWuPtwAw4
r/0vIqe2rsHKZ1wuMJ4x0cT97RuOMvmx+MaS8x+ewH0scuSypQM/vu3MU6t5
H+JnL1SV28CH89r4LxXdZCJZ1RuvfNfx4f1PqDeNwG8s3XVK5fmwEv9GreYb
0D8mk7bbCfBh8jtJg1/XmWj/huP74+m8eMxZ0IccDf3TYeVgznRePPolrvnA
VSYqfpNU/UeKF2etX2m8dp6JxnzOu1Sw8+Dd44E3E/zgPl2ne95qgRs3vhLY
sejLRBaDYymD49xY9PHvIy7gHGfXDr4+bjwUObey9hicTxtjC7tibnz3cqxn
zlHopwx4t437cWPes1GvHrgzUY/QPXFaBxceK81sFLKH78uinMarzznxDbFw
X4UdTCRK5VssfsSJBwwL3I8RTOR686jKaAInlpdTrStEcB7daZetr3LizNGh
36aGUM9ISXoK7pz4QymPy9FtTHTx2OW0YhlO7D6wduH6ZqgXCg5nGTEc2HQz
4eKhykTpUdxrrYLYcdyBgQ8WQtCvpdTG5vqx452wPMGCUH9yoheEPNkx21mr
m48FmEi/hb+lyZods0acmR/nh/ohQQrbu4Edf3q99OE6D9T3DMlWUwYbzmVN
FXvKCvmuUT1v6MaGvfJH2pynxtAS694v6hasWO1D/l6BL2PoyrvRsEOjy5X3
jIp6JW6MIeFbSQoeMfOVlUlhPHcMxtB5RdKmkrbpSucqX57Rvj/oO5fjwvr1
45Vy9u+OmJ//gy6Pz689+PpXZUr4lohrlD9oTVvWyab4nsoOsRC6QMUoUpkN
e6fI96HSVfEt6dzRUaT3ODKtsqwYXXt5mltCehQVKFjDpu5Ev2e/MlVbGCg/
YFc+Q6ELGYTwc6s3M1DuO/2gxCNdiJEYV6rRxECvPBQXx8a70DXuF7MbGxjo
eeY010PubiSykvzeuJaBUrUS5Zc29aK4MPP8K5iBqhTGlHs+9qPqlLf1YXkM
lK2lY5tEG0I9ctdZDe4xUPu8cruj2RDal7O+weouAy29l7ZWODGEPo0omXvf
YaC99myWGSVDSOyBs0tiPAONXWw1Kdw/jHIzeejLtxhoQ5v/5pYLv5DlGRPb
0UgGKgzMEeXpHkFCxa8kLc4yUEXJ2s/Bd8aQTd+TZpIrA52pjyT/92YM1W6X
P+DswkCavb+sVrrG0Gqn09EcZwZ6xJLVcoUCKblG22p+mIEummo2xcM5b+5o
iLjpwEBPjt0f/OIxjkz+Pg9SP8hAHnNp35nnJ1BNnApnqzkD/RIp+qKYP4U0
Xe5eyN7CQHH7Hi74vZ9C5Nj7AXJgvRvXFN60TyHjL2zdsboMFMXm4GP2dwpZ
HPsqcWYzA6lNrCz5GUyjw609qmY6DOTXZKb05sM0Sm8zPMmmxUDjUT2nzLpn
kE1rSnKjMgMlVdckxo/OoO7DWMASTLC8Lvu2PIOcdtpPNK1loPjgS1zHKbNI
g6eSs02JgbS9lFPij8wiZ9lrjr00BgoyDnj3jTmLwp5OhPEoMNDCMjvpOMcc
okWNJL6SYKBgPjX29RJzaJVTtVYbPC2+f3ZUdQ5Jv2MEvBVnoD9aqT1+++bQ
IbtbalViDNTvtumFX8occhjZualXhIE+1nga+W2YR14zX61USQx091ZNoK/T
ArrNOr1NgpeBhFMYR9X9F9Cjz58aXvAwUEyGsCPj0gL6ZttVZwC+Vnl4h2/m
Aio5bCTgyc1AoRMzAr6TC0iOduvJW04GcjuonHksahEZR42WnmKD9ZS71uVT
uISyWG9b6i7R0elGj5cjNUtov2CQWc8iHRWfJy75fF1CvS/4kyLAO/rmVXwW
lhDjBLGlZYGODjzyC/EmlpFDudkJ/3k6CqNaSxxtWEbMEP3L5bN0VLtW7qDn
4AqKZqGdSpigI4GOeZXBmRXU1uv/aBfYOrJjyYN7FR1uJ0v/Haej7uHYZx5q
q6jw1YFZe/BYJtu0e8Aqmhh+a0xh0pGY2u/bbkur6Hkzfb5slI42Jh7y1rrO
QgwZ3JVe/5uOKuy8SrLusBBW7zLi+3/RkbnkaT7lByxEetxeh7tgz+SbObK5
LETgKfnvS8N0lHC/cpy3g4XoHT33qnWIjpYerT07SGUlpE99pV7/SUcfnk9E
J5ewEmw/2Ww2fYd4fVa+ib5nJWwV9H0n+ujouyq/RlwDK9F+srb+FXguS6kp
8jsrsWtbi6caWP2lHTmQk41g6+gfU+qlo7i88hRLKzbig6qN8rpuOnIsjc5m
H2EjdF6GmDp/pSPLdu1K60k2AjFvzSiBibHutieLbIR4+/YBRgcdKdM0F5Ag
O7HyMzQgFDwe3WZ2ToedeEBqO5ryhY4iD8kMT59nJzY/bb469JmO8udyKMNk
DuL3lqhfGS10lE623bRZloMY0/rVEQhO0lg1vbKWg8Bh6UtG4POuVv40PQ6i
/bMn/XszHZnVzpQ7H+YgrMbnzWTBfYmGjl8zOYio4RM/HzbSEd+Wlnu1BpxE
QcR++bo6Ohp42p4cbMJJKN1Vcn0CLhbseqBsyUn4ZD6uDwEfGR5Iv+LCSZTP
j8urgPG9qSIigpNovZ6SH/WJjs5Mi3cUf+QkBK5V+FrV0tGPvMPiL6y5CJlS
aymWD3RUIucube/IRRynKZj01EA+o73kuT25iNQDbfeKwdvd/JWPBHERcrqH
00+Ck0iXdKlJXERUlOzZoWrIr/8z2+ReLiIt3b3983uYT4OREO3NTaQ47PKp
e0dHCyyCbNMnuYk3Qclmz8H6XzYcdw7jJs767bKMBJedP2OsE8NNvL3L22AE
xk2s4z0F3IQhT+XNcgz7PUBy94ZVbuJhSvFqSSUddRaaLHbc4yHGWRxSGsvp
SCra22vHIx6iV0dt7jXY4fCN1uznPETF19Dg2+AeztbMi//xEEq8a77Zgftt
nQ6oDfAQzcJLaoNldPR77tTL8xq8hGrW3x428JzBYxel97xE9pXcWLtSOpLz
kP9vrJ6XMCr+eQuBjaJTxUvaeQkOIi59Hfjml6RGi2Fewp4xSpkroSPKifht
wbx8xJWg7ztTwGaPIiTq9vERVn371H8WQ/5YjzT79/ARXxQuVke+paPydT/V
9If4iA5C6t1J8A8Lt0iOMT7C44Z4uxNYI+Xw9uRVPiJHcMBAB4y1bbOraPxE
QaO2xMAbiN/D9JqYDz8R8HX+GwHe8kEV/TfDT5gvCXKSiuioymTn4UMr/MQl
DfPV5UJYrxrnsL9cawjeP8fWjII9q++81ZFcQ5RPC7nUguOqlrVy9NcQD3ha
fl4C/65opTwIX0N0zqQ5zBXQUfLbs2zhvALEJ3n185P5dKS05S5FjixAVP0U
yv0Bzn3zyvA/aQGCYXFnqg38oehn6F91AWKiamNOAXiywGLK31KAsHo9ORAE
Ns+lDrreESB43w3vX86jo8Xnn2qM5ASJW7oLdRLg8Ti2PanKgoTCRvsaHvBw
yLaWGS1BgkIfapnPpaMWs5ffnhsJEr3RxjI94IzfcUxBb0HifOZ46BPwfhV7
qe58QeLcw4cHtf6NZw77nTYTIvTGq+ZsX9PR/ViFyQYrIULSzXhmNzgu2D5Y
2VGIENLNY9kODjOtu9R1XIjoqRbeqQje/+tlArojRNy9KBI2/griVQ7C/H1C
xL6psvu3wCqfWfnatpKIXV9c9Npewv06Xl+taUgiAqlNBR/BbAIJ4TeMSESs
8VX9cnD3LrWZnXtIxPKhhz7PwTGl1v1vnUgE56sNFuHgqSdpbx6EkwjnU88U
tMAVASYePjUkoudZxtOEHDrKuiUk/+ETiTj55G/ALXBiVlcnrYlE3A1Q230F
HDB43LKng0SkpfJLnAIr2ids3febRKgqJa+zBEehX0Kb+YUJvhIGmQdsIxhd
xmIlTCxe+N0QkU1HdUtX7b4fFCZ23jL+chZMMCImyx2EiZUCz98BYI3acyph
nsLENO2DpguYIyLg7kywMHHw5VN9A3DhjJ0f/aEwkZ3QbTyXRUeivcqy7aPC
xPsgltpg8PV6xbf5E8JQH44KB4BZSinW8bPChNdxcU9v8GiCdJQlC5kI1qCs
PQSu3i84XStCJjo0c0W3gQOrZ+rL9clEN4fdYxYwPX/SKxWRiWeaamfnX9CR
6xMma9hOMiFtnOIwCd57YWSLniWZEJZU2TIIVtLrTct3IxPbI3sP1oJTlL8Z
xnuRiYDq0FPvwCSxr13+vmSiadEjsRS8NNEitD6ITFwsn5zPAZ/qb8ziDyUT
KUlXtmSAfzfVmdAvkIn9gtvOPwI7l3/sr70M8XqsqU8Ct2dXh2VGkYnmkTHK
bfD/ZhS9CA==
           "]]}, Annotation[#, "Charting`Private`Tag$29202#9"]& ], 
        TagBox[{
          Directive[
           Opacity[1.], 
           RGBColor[0.571589, 0.586483, 0.], 
           AbsoluteThickness[1.6]], 
          LineBox[CompressedData["
1:eJwV13c81P8fAHB7Zp2978xE+EpF5P2RhIpQhJQVUkYbSRkpo0RDViFKMpIo
ZLwaMpMUWcmdmXFnRjJ+799f93g+3neve8/X+/WmuAfYerIwMTG1MDMx/f9T
LkfLqPKMAoQEbm7Zv85AAzbpxrcCFGAHUw/X/529zmXq6qcADQUvd+/D3niE
to/DRwHet/VXWGDrkO472roqgGWeWOoe7D1hy+fHrRTgSrDGfwS2v3NdvpSG
Aji567/Swdbm0XkxpaYAPqcufPsPe+7NoxJQVYDHD6tntbGDhIMqvBQVQMje
X1MLO6JpU32JlAJUvt+Sqo6dpJdA28utAG5KrruUsGtFjkiGjFCAv//WZxFs
r41MJvJDFHhikPJGGJvf8InvByoFdv/nnEnCPubBqOX9SYGobyz+gthrLyO9
0r9RQEDi2V9ebKMDBa+qgQLenxbaWLBrYlYtmdIoIHT20HnGGo7/8HFgTjIF
7qUgHTo2/0uzLPMkChgYFdEnsY91Jc4nJFKgeZHfYxx7TUUljRJNAamoAv1h
7J0frcZ2XaCAzfCH9B7sqrWMiKgDFNj+xHrzR+yJnZrFNpYUOHd+qO09tlRo
1U/ZfRSwZF46+w476F+X3us9FBAufVBSg627JMQY2UmBN+Wx8hXY+TORR8w1
KHj9PhQVYqcOeevyclPAKGtb0n3sRsU/bj84cLxtPhz3sJfcr93OZqPAn9+0
83ew7amZ4wZMFPgonLP/NjapvzvTd5EMZU2qo9HYsT/28bUOk4F4EPYpBDu4
SWsk4T0Z3iR7kF2xrebEFE8AGfqSco8dw1aSWXNBNWRwO8Oe5ozd6tfSPVVB
Bt0oDn7H/7cL+Xze+5IMHlpDfTbYbYcfl7JlkiHda5uMCbbqsEhkUCiOT2Ul
KWGv8K3UHgghgzTzMQEF7PZtgysqwWT4MhjHQ8a+HP3yYsd5MhyLd1yW/n+7
utVJHV8yfFe9VCuMfeXsDZtJJzK0B5f9ZMHuWP8r76pHBg2PEodfqwyUEC8Z
ybWNDDd31nb3Ye+V1R8p3kKG1rn+wz3YsCOogFmLDKU7LPZ1YBdc+KOXrUyG
d+gEfzN25MSszQiJDH+03rK8xnYv+sHZ3SMPSbHasTHYXc1irWqd8iDSn/P0
OrbVb7t7l77Kww+T17WR2PpK38kyDfLA7JU5GootmNqm71ImD3P9FP6z2DVR
jaeGb8tD4l/zEkdsqaNvv8zslgc5yNZXwX70teXhHUIeDrRMSSliK+zpP7XF
ELc7ty7JY6tpMXNd2CIPR6V3P5fE1mM2I5Yo8jBZlzy4Adv+SXvx2pocQH58
wewKA92Z+p3IWyEHkUZ8l99ii7n/cykolYPX1Y/G3mCndm7QtCyWg02HzGxK
sbNqtZric+UgsLhFrBC7OPECCylJDtSjtM4+wm7dynxO4pwctJDCvcKwea5I
HFLeLAcG9cXKxtgONan+JzbKQYJQcKkhdu6aTEy+ohzs/bO6Uw9791VKzX9S
ctD3WMlYC/tq2KaNRpxysBq4lVMWez7CcMWeKgtqvC03F/8xUP8N15zo+7LA
q3LmwDNsjQZaTXOCLFirqqtlY4dweXbz35QF0drmlYfYEjE+/PcjZCGmIzvx
LvbB2LNBWQGy8Ld88PQV7Iab1/ZXWsiCWJfKui12SeKz+YlVGcjs4FVeXMbr
+aRvs+lfGbh5ecR8Bvt3uaD3o3kZ8Dk94zmBTR4I6raekIGuzKC4X9jxmhY1
ZV0yAF99I+uxTzX/vnH1lQw0BnyTT8JWYleXFvaRgcTFvi+bsUHC5ZDvcfz7
gRpuVewjGndv1bnIwL+VdwZk7DsH/60H2suAoyVnNAmb+XHzUJ+JDORfvgl/
/uL5MPIteionA/YXD+RVYz8IKjTe8V0akmXGRU2xicFXEYNfpGEwMrBhJ/a4
ZeWHm83S8EVN5tw2bCPFetNf76XhKVtMsSr20OcBi2svpaG6Yr2JG1tbUcS2
NV4aWMrLL7YsMVDT50vu7hbSoFVBPrkP+7xeeDavqTRwitnzm2DLZt8YKiWk
wV/mat4O7NNB97w49aThjXjURzVsMcWikwUq0lAjZXmTE9sjiHr2D6s0CEjy
Ob1bxPlAwTwytkYKKpcFnm7GPu1YK9hZIQVWO2dNFbGHb297RCmTglrWZ90S
2K0rShXl+VIQrGXXx4qd2cnMGEmWgleTipbdfxjIJPatk8k5KTjg0vwlHDt2
RlNnRVUKJOJDGQ0LOJ+rPq01U5SCbc9XJquwzx2TtbwrJwVc0t59xdjOzbwn
NolKwZJhVUIytuaTsYcOLFLgpfbA0hu73eExd1mfJOQ8suRmwZYEUapfoiSw
NKbza8wzULqly0XuW5IgmK0pKo8t1/uM90m0JKQ1JPCRsBX+GGzruyoJB4no
b4tzeD9ruMft9ZcEM/OEkvfYRHLRVtV9knD4o/YLO+wTp81iB9gkIfRTrPbp
Wbyeqwnyl5kkIViXydYN2y+up1R8RQJIPts9bLHPPvX7ZTUnAXszcw7pYl/u
u6tbTZWAraHRZxZnGOi2+UB/So0E/Ox/FnkJ+zU5eMvBIAn4b+zn9XPTDHQ9
/Pwo23kJGJCabXfHtqMFpL0OkAD64Y18ttjz2V6sUt4S0CH4Yp82to7qoW8D
dhIQx87PmGAwUOFmrXP+WyTA10GkxgU7Z8dwSQxdHJ7lys7o0fH+SRvwMhgX
hxNOOr3K2CYrvVJTw+LQP0wrJmHTqtsjrH+Kw5TSO7nJKQaSNwZb8RZxeFAg
yPIIO9UsbTYnTxz0E3K+rU4yUOIhGx04Lg7XAuVYCyfwfIZX64i4ioPJi0TH
+9ifCtW2nDgiDtG2GfdCsZc5WHQFbXE84w3lltjHK0q2uiJxSO8sK54cZ6Bt
ciL6TFLi4H1M2lIZu2e0ExFfxECm19wibAz3X8SEuNckBnTixtxxbH7jF8RY
nRiMXtp8xQLbJPWGcUKVGOSKUnRJ2AX79UwG8sRAvS5P7vEozncvU/aEXROD
dj/a57cjOD+EOFuCvhiYzpyK6RhioJa1VLvjW8Xg3X8PRcuxz0d0H+X6Twyy
HGUiUrHrYuz9rTeKwaeu0H/HsL2SrW8PiImBlq2E78ggA+WV7f7KNC8KLHLx
Kgwa3r/TGnbGRaLgGqXPNTrAQJ3nTh0dzhOFj0auTnXYVxbzPGOeiEK7vXN0
NvaXNZWLX9NFgfrFINAF+zQf5YFbnCiwprqld/zC+XKTaHf4CVHobBOhVfYz
0HbPVef3CqIw92yb8Yk+BnpeWvCSS04URpmyIo2w5dicOQ5IioJnSuJ9EWy2
7MoXvQKi8Ov+RlXoxfXCQCDLwooIBDeJ/hPBPuk8m6v6QwTUO47rlnXj83Rw
dPZmnAhECFQebO1kIIHsJLNv10XgJN9B8UfYEbOm6ZIRIuBkKpzth+2TmGP6
NEgE+s5uIG3A3vbFLbnWUwSKTMf27OnA49vbt3MWiUC+44NvL74xEMuur9GH
54WhjzGYY9fGQO+P66y8YgiDm4TMnBx2xI27AYITwmC54s469gV//7OdfSNV
GNRSeX2CsVkdehQNvgjDWzFknNKKx+c/WCP3XBhSdZZHW1oYiCN1YX7YRRiK
d7OLsTTi/Vhlf2LXEWEYkbaU+dCAz9uvN72P7IWBtfxmbyQ2h/Kl94cthaHA
ryqSDZuzeO124w5hOFK+/yxLPQNxfeJULxQVBrv+zIjpj/j+nZV0O99MgjPl
n3XuAq5PTln2ketJEFK5O/MA9tPhsMOf35PAMXftEy/2ru5RS5VKEjy+JIsi
a/H9CWU7up6RYDfPxnb/GgaajLcRMbxOgo6sdBO9Kpxv1WPqWY1JUKruYnbn
DV6PJ1W7ig1JwLOr3tIU+6T8dLWzHgkGqcxsS69x/4UPl5Zp4f8zL7rijI2W
lbK85UgwfVswh1KG64kGuNT8TwgMPM54p5fg+85zafPd10Kwcp8vyqaQgdTz
0xeoL4VgmEcscLaAgT5OE9XahUKgvtNu7Q72n5CY/a3ZQmAUU9TUns9ATnek
TnEnCoFa7hYry+c4v9YaPrt6SgicuuxSN+fi/SoRruBLFoLjrwLXHmQy0L5j
yuOV0kIwZpL9chP2UHbjS25xIRCZGR6vysD3lRbJOJdPCNKeFE39esRAl0yz
XWjLguD7UVmF/BDP39m6dIcOQdAwH2VEp+D7oJlb3DRWENzrx7YvJeJ6+kTY
yGCUIDy9XM8XiU1mXyyLCBcE53uvTvJh+xsNHYIgQcgqHHhDTsDr97LmjoG3
IMz9LbljHI/jJ53j19ktCPE9ZNqpWJyf3lXyGq0IAMMk/q5LBB7Pcu7zkDkB
SOPOd+sJZyAm3fsWFeMCsNAZkXsIO/1pwA3dbgGgxLokm4Ux0Pc4JVb11wIQ
dyuNSfUKrr/s45fFTwvAlmKzoOZgBlKecPs9M8gPjCxpx9zTeH9VaVPO9/CD
v3vlWVbsyZvrDn/a+OHHREjXsQAGKtV82LBczQ+xB5OihP1xvLNduazJ/BB/
xdb2/ClcL/+18hLdzw+lAz6iwl64nuU0HNQr5YNqM00KOOHz1MUj/fY5H1Rm
XTnMhu2V1227M4sPPj92fm/myECb9wW+N47nAzG+5zoth/H7Kr4ka+8JPqBO
ffJuPoTzsaiaq7MMH7y5RT7/2Aqvl5LYz6vXNkD75YjgQmMGupdmbqsZsgFO
9fU97iHw+0c4pL7vzAb4YW3O4MDmYxl4qe+yAcqFlOjORvi8DuRdn9PfADO9
8X5rOxhoJm2ntjeDF+7cSK0R08X5WNgz0sqJF6y//5hIUsbvibgHSyvWvOCz
2jL4VAnXkyxNfvlmvECbCxwqU2SgDzOaDlxbeeGYSNRKG4WBKr8sabwX4AV9
tcsB/2RxPRx3s3NrHQ88dDyXQRbD88FaqiarzQOJk3s5nrIzkIxaXNEpVR4o
4P5bnsuG72cr9y2Vcjzg0sV2+RkrrkdTBHce5uMBTvY92rnMDGSt7WedOM4N
ZwbaDVNW6Uj2qEog+xNuWO5zJg4s0FH56+SPU5LcMEI793p1kI5s+wIsDIW4
4fgmbrYBGh1NMpu1xnJxw5E8zr3vqHQkb7nwQ3WRCz6rbKkK+0VH1wdtJty+
cwHHwE/FuR46OijIS+qM54KMY3DoyVc6ovuEutSw4vZTzZ36NXQkp7ot1GaZ
Ezaz1b3sr6IjyyF66tA0JwSsN+hHvKWjgmOunTz9nMB5bHF/XTkdnTxoYnm4
nBN+tEsfN3hFR8OG3AbTvpzgfab24kguHfUJ3BdT6OSAP5eMt/2XQEeNZQWf
o56xw8Kc92M3ZzoSofD8K89gB+cvsLHeiY5cb3pvnExiB9m/pdbqjnT0x10h
0jaKHSaSD0Yw7OhISTBZT96dHSbZquy9D9BR2MnI7HJpdnh6YV1cZBcdbZd3
Cp6IZ4MteV7Fzip09CSaU9nmAitoSsjcCh+fQrGpDbeLfVlhaOhn/N2xKXS6
IGZZ4DgrjHf2C+eMTKEdbbxtrbasMKJu/ARoU6hNXDBkvzYrODurd4z2TKHl
pxJfzSZYwMYo5vdU0xSyrlMLNXJjAfVGB5GOvCm0wry/Q92SGehVUo7z7lMo
MJ/e9cWEGdQfWbw+7TqFZg8l9p3bwQw+2lu1J45OobHczsG3qswgN1sU1OMw
hTos3Wb3sTCD4ZX7No+tplBRykUB3zdMcPn59o5O/Snk8l+WRQGFCTzKDZW/
8k+ha+8mQxwnV2vnuUYyWF5NIqFbyfIe8X9rm2+ulh2em0ChioK6Fe3ztQ6F
H3gHOSfQL44jy5s3T9f+OfXluBzPOIqc/qts92K09pPnX2EQ/I02tD8/05rY
VzsqHECrXRtFG/+EvFPk+VS7bcB6zz32UaSXeT27tqocNe6wvzMhP4Jeydvi
Q92FmB5keesYDaN8rS32yQrDCNU/3P84agh9/6vy/Yj5MJq4YGlaFTGEVj5I
2cr7DyPWrxJbuq4Oof0OLFZPK4ZRqa4kXfTSEKKHfTUttR5BZ/7UUZ/5DyHt
9oCtbVdGUd1bpTcaDkOo9HyBCFfvb2Qqob4/X2MI1VQofwu8S0fxBmYNF3oH
0cXm66S3r+koIcc3TLd7EGn+HLVZ66YjAYON/fOdgyiD6XnbNTIDpc2kRV9q
H0RhZpqtifjeYm2EmymNgyjrZNpQh8c06tkiNqZcPog8lrJ/MUJnkOvUqNP5
pEE0KlzWoVgyh/LDV4UbDg+ihAOPln0/zCEfRTBbsBtEenE35F9/n0NJ/lxT
iocGUTSLk4/54hx6ahAbE2U9iDbNrK34Gs6jmoW2RUeLQeTbaq70+tM8qjZz
EzYzGETT0X1nzXsXULcnJXgzeRAtr7IK+rEtobL1W0KsdBoK5NnEull8Cb3U
dODxnqSheTHrP5NqS2jvO56wlnEamtJK7/M9sIQsdln2p43S0ICbbp5v6hKS
S9m+bz+Vhurrju/y1f6L9sX78819p6F7t+rOn3JeRhopx91sqmlIU/ZGt0/p
CtJzSQiXukND5z57FP6uW0H9K71ZEwk0VB5KhPv8WMHjzftRfZuGjPv/bvRZ
XkHtQdlhnrdo6FCGb9AJYhWVUckl76JpKIRiK+7dsooWXfiHCq7SUIOyrN3x
oTVEfFwStvCnIb7OvxuHFtYQy2MhdwM/GrK93rniwbmOGEXUAk1fGuoduZ3j
sWkdLRalb5U4SUP0XJZ599Pr6OqI8dofTxoS3TR2x21lHfVOGn+gHaWh/x44
ntCKZSLuCLjT/KxoqOawV8Xzu0xEZGqt7UlLGtorcY5H5SEToSTZ+8V7Pw0d
T7lZIFPMROirpE967qWhpLTaae5OJiJwJCHJfw8NrWQoBw9RmIlqZ9GBYiMa
+vRsJialgpn4OpnBNKeF++uz1iPygZkQr95rLoD9S41XI6GFmaCuS4RpaNLQ
0nOl1uu/mIm+fYVVPho0pF54mHSenYWovvvChrGRhhJeVqda2bAQTYUZGioK
NHSkMiaf9TcL0ZVf9dlQlIasvuvU2s6yEA6rphLBIjRE0Hvbs/6xEAa387Rf
C9OQioLmMuJnJc7wrNTrkGhoOqbd/PIWVkKxoD1kqwANXXeUHpkPZSX0DYVs
XblpqGSpgDxCYiMihJuz9qxR0ROSve5WGTZCKe+aQdoqFSVrrJtdU2YjtifO
x02vUFGoq02Agh4bYbSqa/XwHxWZNyxUHzvKRhQ6sZmuL1FR/wOjIz9y2QgJ
t3GPoTkq4tnedr/BkJ14Zbn4TnOciqiPv6cEmrITfhtyZh7/pqJy/u6HKlbs
hIDYv0JxbM8R6pNrLuxEhnZGE8sYFcH9uTIigp2gfUuK+jVMRRfnxTrL69kJ
dxvDOyVUKqK9PCqWZ8tBFDTSUt52U1GFrLuUwxEOorH+hQ+BnRDjJcd5nIP4
1fzgdV0XFe10C1DxvMBBFP36Vff1Bx6fYPg2SjIHMRh2oZDRQUVWATn2KT9x
vOskg13tOJ7GRFLMCU7imWfvVtRMRctM/CzzZziJa6k8BY1NVLSjQ9vvWAgn
MWv4KucQdlXoRZMt8ZxE/G5rad9G3P9W5um+V5xEdug0f1Y9FTWclrDQXuck
Kh8KpSl8pKKuUtN/nfe5iO32JRVh1VQkGXPCyziDi3DM2B4mhe10NO5r/jMu
on1RrKK0ior62L/mhr3lIorurV0df0tFA/bOhzZRuYhdd03tjlRS0djS2cJQ
DW5iT2Fdmc0bKloyzHRR+sBNRMzTleNfUpGsh9xbejM3Yaf7ZLsB9q6YdLGK
79zEskh85lgxFd3sSP5sOcJNnDVJubgbm+yfaBDIzUOkXBXaxPQCr3dGhHjT
AR7i0CY/jxsFeP6YPb8E9PEQl562dbbnUlG16uCmHcM8xMHBvk2x2DRLt+ts
dB7Cs/VtszG2RurRnSnrPISre8Xsy6d4fnTs898r8BK9Vvqf7z/B/fcwuyHq
w0vkzXudOZVNRds/qaG3C7xEaXib3/4MKnpvuvuo4xovUSPzlZsf26ruWMgi
xwbicnLDyJdHVHT84903WyQ2EKtvktwPYSe8X9Uq2LGB4E5NcnJ9iOPXfCU/
vLqBsLRXFLmWRkUpb4JZrnLzEW/qb/1dekBFStvvkWVJfMTy8uYd77GLXxcZ
vZXiI/558JTGYX8qG7y0qM5HOMbctpXHnn1lORdgxUdYi4XqWiRR0d5iypDr
XT6CfGijU+49Kvr3rLFulyw/oUbtzItLpKLpBJZ96Sr8RFF+0t3D2CNBBm0L
WvxEiPvDckXsNvPCnme7+IlPpUGvqhKo6OlYAoP/BD8h0G/qOXObiqw3Okj2
lvATnQ5C4Z7xuD13xPecuQCxcLR1+GIcFaXdlp9tsREggsUEaiywEwIdAlWO
CBA67f2NMtghZk3h3X4CRICsaciHWBxvtDAJ3RUgfKfpRsLY/1QuAG+/APHz
xi2Jqmgq2viNmaddX5C4EfXpwX/XqUh0uvmjppEgcUbPVJgPm4Uv6WrcLkEi
dkdT2VgUFfXu2bSwe58gceSBSUAmdnyl7cAbZ0GiJzPyhRD2XFb264dXBYmu
zzt3/YukoprTph4+dYJE8Ibfmb/Dqej5LQG5T42CxMGhyeJG7AfPu7sUWgWJ
q6Yqg3nYp4f8rPo6BYkDCXmFJ7EVHZL0D4wJEpXA/WMqjIqi0ajAVl4hwpDF
w3n5KhUd5I+pYrIRItqv7d+lfoWKmlaiDv+yEyKoqaclNmATExGz1U5CxMGu
MeGpULw/Gy5vDDkuRKRlKF96gc0WcfreQqAQ0YB41rdily4c9h1/JEQUtM98
tLhMRSI/VWS+TwoR4erlcnGXqCi2WfFNyYwQUSaVb3kam6mSbJv4R4jYa/E5
3Q57Mkkq2oqJRDiNcqSRsT9a8883CJMIfYfNwuXBVHT+40Jz9Q4SUdzz6etk
EBWNl8x6pSMS0aKoNvsN2zWLwRyym0R8POCr/RZ7/5Xf2/WsSMTBME6OWGwl
vZ/ZJW4kovxWhZAadqpKj1GiF4nIFNkrK4QtKPqjO+AUiRhizTH9G0hFKzNt
ApsvkIhVZ/XJRuyzA5+f814iEdQmkZMl2GOtTabjV0jE+DPEloZ9rLp+oCES
9+9IbGUk9vf8jyG50SRi1P/bTV/s/wHsNZEQ
           "]]}, 
         Annotation[#, "Charting`Private`Tag$29202#10"]& ]}}, {}}, {{}, {{{
         Directive[
          PointSize[0.011000000000000001`], 
          RGBColor[0.368417, 0.506779, 0.709798], 
          AbsoluteThickness[1.6]], 
         GeometricTransformationBox[
          InsetBox[
           BoxData[
            FormBox[
             StyleBox[
              GraphicsBox[{
                EdgeForm[{
                  Thickness[Tiny], 
                  Opacity[0.9], 
                  GrayLevel[0]}], 
                DiskBox[{0, 0}, 0.1]}], 
              GraphicsBoxOptions -> {DefaultBaseStyle -> Directive[
                  PointSize[0.011000000000000001`], 
                  RGBColor[0.368417, 0.506779, 0.709798], 
                  AbsoluteThickness[1.6]]}, StripOnInput -> False], 
             TraditionalForm]], {0., 0.}, Automatic, 
           Scaled[0.025]], {{{-6.907755278982131, 
          1.0017381880436746`}}, {{-5.38762489517337, 
          0.8465483616792363}}, {{-4.279932987591795, 
          0.6745337127330129}}, {{-3.184025036473851, 
          0.3030321433900424}}, {{-2.0881170853559063`, 
          0.15710602161740453`}}, {{-0.9804251777743354, 
          0.13854405809317696`}}, {{0.11548277334361132`, 
          0.14300156803409367`}}, {{1.211390724461554, 
          0.1582007659545512}}, {{2.3190826320431333`, 
          0.18107102749426104`}}}]}, {
         Directive[
          PointSize[0.011000000000000001`], 
          RGBColor[0.880722, 0.611041, 0.142051], 
          AbsoluteThickness[1.6]], 
         GeometricTransformationBox[
          InsetBox[
           BoxData[
            FormBox[
             StyleBox[
              GraphicsBox[{
                EdgeForm[{
                  Thickness[Tiny], 
                  Opacity[0.9], 
                  GrayLevel[0]}], 
                DiskBox[{0, 0}, 0.1]}], 
              GraphicsBoxOptions -> {DefaultBaseStyle -> Directive[
                  PointSize[0.011000000000000001`], 
                  RGBColor[0.880722, 0.611041, 0.142051], 
                  AbsoluteThickness[1.6]]}, StripOnInput -> False], 
             TraditionalForm]], {0., 0.}, Automatic, 
           Scaled[0.025]], {{{-6.907755278982131, 
          1.0109453491689946`}}, {{-5.38762489517337, 
          0.9248092312444537}}, {{-4.279932987591795, 
          0.8003649147790486}}, {{-3.1722410800102145`, 
          0.2401149717151786}}, {{-2.0881170853559086`, 
          0.16938223645116496`}}, {{-0.9804251777743332, 
          0.14621669236427637`}}, {{0.11548277334361132`, 
          0.14146704117987383`}}, {{1.211390724461554, 
          0.14285549741235087`}}, {{2.3190826320431333`, 
          0.13656974872188243`}}}]}, {
         Directive[
          PointSize[0.011000000000000001`], 
          RGBColor[0.560181, 0.691569, 0.194885], 
          AbsoluteThickness[1.6]], 
         GeometricTransformationBox[
          InsetBox[
           BoxData[
            FormBox[
             StyleBox[
              GraphicsBox[{
                EdgeForm[{
                  Thickness[Tiny], 
                  Opacity[0.9], 
                  GrayLevel[0]}], 
                DiskBox[{0, 0}, 0.1]}], 
              GraphicsBoxOptions -> {DefaultBaseStyle -> Directive[
                  PointSize[0.011000000000000001`], 
                  RGBColor[0.560181, 0.691569, 0.194885], 
                  AbsoluteThickness[1.6]]}, StripOnInput -> False], 
             TraditionalForm]], {0., 0.}, Automatic, 
           Scaled[0.025]], {{{-6.907755278982129, 
          0.9956000806267948}}, {{-5.38762489517337, 
          0.9953974665385712}}, {{-4.291716944055427, 
          0.9952513959168288}}, {{-3.1840250364738503`, 
          0.6037994068171529}}, {{-2.0881170853559055`, 
          0.13715717251254575`}}, {{-0.9804251777743332, 
          0.11092257471721766`}}, {{0.1154827733436135, 
          0.1077074503870351}}, {{1.211390724461554, 
          0.11216496032795249`}}, {{2.3190826320431333`, 
          0.0936029968037235}}}]}, {
         Directive[
          PointSize[0.011000000000000001`], 
          RGBColor[0.922526, 0.385626, 0.209179], 
          AbsoluteThickness[1.6]], 
         GeometricTransformationBox[
          InsetBox[
           BoxData[
            FormBox[
             StyleBox[
              GraphicsBox[{
                EdgeForm[{
                  Thickness[Tiny], 
                  Opacity[0.9], 
                  GrayLevel[0]}], 
                DiskBox[{0, 0}, 0.1]}], 
              GraphicsBoxOptions -> {DefaultBaseStyle -> Directive[
                  PointSize[0.011000000000000001`], 
                  RGBColor[0.922526, 0.385626, 0.209179], 
                  AbsoluteThickness[1.6]]}, StripOnInput -> False], 
             TraditionalForm]], {0., 0.}, Automatic, 
           Scaled[0.025]], {{{-6.907755278982131, 
          1.0017381880436746`}}, {{-5.387624895173371, 
          1.003070100809671}}, {{-4.279932987591794, 
          1.0504927920169}}, {{-3.184025036473849, 
          0.8754106600140835}}, {{-2.1234689547468113`, 
          0.5453460276905923}}, {{-0.9804251777743312, 
          0.31654917318269044`}}, {{0.11548277334361548`, 
          0.17522663197271257`}}, {{1.211390724461554, 
          0.14745907797501104`}}, {{2.3190826320431315`, 
          0.1258280607423427}}}]}, {
         Directive[
          PointSize[0.011000000000000001`], 
          RGBColor[0.528488, 0.470624, 0.701351], 
          AbsoluteThickness[1.6]], 
         GeometricTransformationBox[
          InsetBox[
           BoxData[
            FormBox[
             StyleBox[
              GraphicsBox[{
                EdgeForm[{
                  Thickness[Tiny], 
                  Opacity[0.9], 
                  GrayLevel[0]}], 
                DiskBox[{0, 0}, 0.1]}], 
              GraphicsBoxOptions -> {DefaultBaseStyle -> Directive[
                  PointSize[0.011000000000000001`], 
                  RGBColor[0.528488, 0.470624, 0.701351], 
                  AbsoluteThickness[1.6]]}, StripOnInput -> False], 
             TraditionalForm]], {0., 0.}, Automatic, 
           Scaled[0.025]], {{{-6.907755278982106, 
          0.9863929195014751}}, {{-5.399408851637005, 
          0.9892609297735382}}, {{-4.279932987591794, 
          0.9246615899708645}}, {{-3.1722410800102168`, 
          0.8140280151934391}}, {{-2.076333128892272, 
          0.4471300264131287}}, {{-0.9804251777743312, 
          0.20913229338729367`}}, {{0.11548277334361132`, 
          0.17215757826427264`}}, {{1.211390724461554, 
          0.15820076595455093`}}}]}, {
         Directive[
          PointSize[0.011000000000000001`], 
          RGBColor[0.772079, 0.431554, 0.102387], 
          AbsoluteThickness[1.6]], 
         GeometricTransformationBox[
          InsetBox[
           BoxData[
            FormBox[
             StyleBox[
              GraphicsBox[{
                EdgeForm[{
                  Thickness[Tiny], 
                  Opacity[0.9], 
                  GrayLevel[0]}], 
                DiskBox[{0, 0}, 0.1]}], 
              GraphicsBoxOptions -> {DefaultBaseStyle -> Directive[
                  PointSize[0.011000000000000001`], 
                  RGBColor[0.772079, 0.431554, 0.102387], 
                  AbsoluteThickness[1.6]]}, StripOnInput -> False], 
             TraditionalForm]], {0., 0.}, Automatic, 
           Scaled[0.025]], {{{-6.907755278982131, 
          0.990996500064135}}, {{-5.38762489517337, 
          1.010742735080771}}, {{-4.291716944055428, 
          1.0658396312109464`}}, {{-3.184025036473851, 
          0.97975848610104}}, {{-2.099901041819543, 
          0.5238595104278199}}, {{-0.9804251777743312, 
          0.31654917318269055`}}, {{0.11548277334361132`, 
          0.1967100079317922}}, {{1.2231746809251907`, 
          0.15973372215692394`}}, {{2.330866588506768, 
          0.1764658762797542}}}]}, {
         Directive[
          PointSize[0.011000000000000001`], 
          RGBColor[0.363898, 0.618501, 0.782349], 
          AbsoluteThickness[1.6]], 
         GeometricTransformationBox[
          InsetBox[
           BoxData[
            FormBox[
             StyleBox[
              GraphicsBox[{
                EdgeForm[{
                  Thickness[Tiny], 
                  Opacity[0.9], 
                  GrayLevel[0]}], 
                DiskBox[{0, 0}, 0.1]}], 
              GraphicsBoxOptions -> {DefaultBaseStyle -> Directive[
                  PointSize[0.011000000000000001`], 
                  RGBColor[0.363898, 0.618501, 0.782349], 
                  AbsoluteThickness[1.6]]}, StripOnInput -> False], 
             TraditionalForm]], {0., 0.}, Automatic, 
           Scaled[0.025]], {{{-6.919539235445764, 
          0.9925325975702016}}, {{-5.38762489517337, 
          1.0184153693518707`}}, {{-4.279932987591794, 
          0.9292651705335243}}, {{-3.1958089929374838`, 
          0.8385835861646515}}, {{-2.0881170853559077`, 
          0.7709167633053846}}, {{-0.9922091342379639, 0.715527725931724}}, {{
          0.11548277334361132`, 0.698500289261715}}, {{1.211390724461554, 
          0.5709884897397168}}, {{2.3190826320431293`, 
          0.5447538919443884}}}]}, {
         Directive[
          PointSize[0.011000000000000001`], 
          RGBColor[1, 0.75, 0], 
          AbsoluteThickness[1.6]], 
         GeometricTransformationBox[
          InsetBox[
           BoxData[
            FormBox[
             StyleBox[
              GraphicsBox[{
                EdgeForm[{
                  Thickness[Tiny], 
                  Opacity[0.9], 
                  GrayLevel[0]}], 
                DiskBox[{0, 0}, 0.1]}], 
              GraphicsBoxOptions -> {DefaultBaseStyle -> Directive[
                  PointSize[0.011000000000000001`], 
                  RGBColor[1, 0.75, 0], 
                  AbsoluteThickness[1.6]]}, StripOnInput -> False], 
             TraditionalForm]], {0., 0.}, Automatic, 
           Scaled[0.025]], {{{-6.907755278982131, 
          1.0017381880436746`}}, {{-5.38762489517337, 
          0.9892593591216914}}, {{-4.279932987591794, 
          1.0198022549325012`}}, {{-3.1840250364738525`, 
          1.0580193556662574`}}, {{-2.076333128892275, 
          1.028715704162489}}, {{-0.9804251777743291, 0.9104110657658105}}, {{
          0.11548277334360736`, 0.9378864785200272}}, {{1.211390724461554, 
          0.9454130421693843}}, {{2.3190826320431315`, 
          0.9805595185428538}}}]}, {
         Directive[
          PointSize[0.011000000000000001`], 
          RGBColor[0.647624, 0.37816, 0.614037], 
          AbsoluteThickness[1.6]], 
         GeometricTransformationBox[
          InsetBox[
           BoxData[
            FormBox[
             StyleBox[
              GraphicsBox[{
                EdgeForm[{
                  Thickness[Tiny], 
                  Opacity[0.9], 
                  GrayLevel[0]}], 
                DiskBox[{0, 0}, 0.1]}], 
              GraphicsBoxOptions -> {DefaultBaseStyle -> Directive[
                  PointSize[0.011000000000000001`], 
                  RGBColor[0.647624, 0.37816, 0.614037], 
                  AbsoluteThickness[1.6]]}, StripOnInput -> False], 
             TraditionalForm]], {0., 0.}, Automatic, 
           Scaled[0.025]], {{{-6.907755278982131, 
          0.9879274463556951}}, {{-5.387624895173371, 
          1.0797964435206684`}}, {{-4.279932987591794, 
          1.04895826516268}}, {{-3.1958089929374855`, 
          0.9905017447324258}}, {{-2.0881170853559077`, 
          0.9166968144562795}}, {{-0.9922091342379639, 
          0.9364995929393964}}, {{0.11548277334361132`, 
          0.8979887803103083}}, {{1.211390724461554, 0.8119092058522489}}, {{
          2.3190826320431333`, 0.8593318970594779}}}]}, {
         Directive[
          PointSize[0.011000000000000001`], 
          RGBColor[0.571589, 0.586483, 0.], 
          AbsoluteThickness[1.6]], 
         GeometricTransformationBox[
          InsetBox[
           BoxData[
            FormBox[
             StyleBox[
              GraphicsBox[{
                EdgeForm[{
                  Thickness[Tiny], 
                  Opacity[0.9], 
                  GrayLevel[0]}], 
                DiskBox[{0, 0}, 0.1]}], 
              GraphicsBoxOptions -> {DefaultBaseStyle -> Directive[
                  PointSize[0.011000000000000001`], 
                  RGBColor[0.571589, 0.586483, 0.], 
                  AbsoluteThickness[1.6]]}, StripOnInput -> False], 
             TraditionalForm]], {0., 0.}, Automatic, 
           Scaled[0.025]], {{{-6.907755278982131, 
          1.0002036611894547`}}, {{-5.38762489517337, 
          1.0245534767687503`}}, {{-4.279932987591794, 
          1.0428201577458007`}}, {{-3.1840250364738525`, 
          0.97975848610104}}, {{-2.0881170853559095`, 
          0.8629883745585812}}, {{-0.992209134237966, 0.8075993371849208}}, {{
          0.1154827733436135, 0.7199836652207944}}, {{1.2231746809251887`, 
          0.6078155635891489}}, {{2.3072986755794966`, 
          0.5508935700131152}}}]}}, {{
         Directive[
          PointSize[0.011000000000000001`], 
          RGBColor[0.368417, 0.506779, 0.709798], 
          AbsoluteThickness[1.6]]}, {
         Directive[
          PointSize[0.011000000000000001`], 
          RGBColor[0.880722, 0.611041, 0.142051], 
          AbsoluteThickness[1.6]]}, {
         Directive[
          PointSize[0.011000000000000001`], 
          RGBColor[0.560181, 0.691569, 0.194885], 
          AbsoluteThickness[1.6]]}, {
         Directive[
          PointSize[0.011000000000000001`], 
          RGBColor[0.922526, 0.385626, 0.209179], 
          AbsoluteThickness[1.6]]}, {
         Directive[
          PointSize[0.011000000000000001`], 
          RGBColor[0.528488, 0.470624, 0.701351], 
          AbsoluteThickness[1.6]]}, {
         Directive[
          PointSize[0.011000000000000001`], 
          RGBColor[0.772079, 0.431554, 0.102387], 
          AbsoluteThickness[1.6]]}, {
         Directive[
          PointSize[0.011000000000000001`], 
          RGBColor[0.363898, 0.618501, 0.782349], 
          AbsoluteThickness[1.6]]}, {
         Directive[
          PointSize[0.011000000000000001`], 
          RGBColor[1, 0.75, 0], 
          AbsoluteThickness[1.6]]}, {
         Directive[
          PointSize[0.011000000000000001`], 
          RGBColor[0.647624, 0.37816, 0.614037], 
          AbsoluteThickness[1.6]]}, {
         Directive[
          PointSize[0.011000000000000001`], 
          RGBColor[0.571589, 0.586483, 0.], 
          AbsoluteThickness[
          1.6]]}, {}, {}, {}, {}, {}, {}, {}, {}, {}, {}, {}, {}, {}, {}, {}, \
{}, {}, {}, {}, {}, {}, {}, {}, {}, {}, {}, {}, {}, {}, {}, {}, {}, {}, {}, \
{}, {}, {}, {}, {}, {}, {}, {}, {}, {}, {}, {}, {}, {}, {}, {}, {}, {}, {}, \
{}, {}, {}, {}, {}, {}, {}, {}, {}, {}, {}, {}, {}, {}, {}, {}, {}, {}, {}, \
{}, {}, {}, {}, {}, {}, {}, {}, {}, {}, {}, {}, {}, {}, {}, {}, {}, {}, {}}, {{
         Directive[
          PointSize[0.011000000000000001`], 
          RGBColor[0.368417, 0.506779, 0.709798], 
          AbsoluteThickness[1.6]]}, {
         Directive[
          PointSize[0.011000000000000001`], 
          RGBColor[0.880722, 0.611041, 0.142051], 
          AbsoluteThickness[1.6]]}, {
         Directive[
          PointSize[0.011000000000000001`], 
          RGBColor[0.560181, 0.691569, 0.194885], 
          AbsoluteThickness[1.6]]}, {
         Directive[
          PointSize[0.011000000000000001`], 
          RGBColor[0.922526, 0.385626, 0.209179], 
          AbsoluteThickness[1.6]]}, {
         Directive[
          PointSize[0.011000000000000001`], 
          RGBColor[0.528488, 0.470624, 0.701351], 
          AbsoluteThickness[1.6]]}, {
         Directive[
          PointSize[0.011000000000000001`], 
          RGBColor[0.772079, 0.431554, 0.102387], 
          AbsoluteThickness[1.6]]}, {
         Directive[
          PointSize[0.011000000000000001`], 
          RGBColor[0.363898, 0.618501, 0.782349], 
          AbsoluteThickness[1.6]]}, {
         Directive[
          PointSize[0.011000000000000001`], 
          RGBColor[1, 0.75, 0], 
          AbsoluteThickness[1.6]]}, {
         Directive[
          PointSize[0.011000000000000001`], 
          RGBColor[0.647624, 0.37816, 0.614037], 
          AbsoluteThickness[1.6]]}, {
         Directive[
          PointSize[0.011000000000000001`], 
          RGBColor[0.571589, 0.586483, 0.], 
          AbsoluteThickness[
          1.6]]}, {}, {}, {}, {}, {}, {}, {}, {}, {}, {}, {}, {}, {}, {}, {}, \
{}, {}, {}, {}, {}, {}, {}, {}, {}, {}, {}, {}, {}, {}, {}, {}, {}, {}, {}, \
{}, {}, {}, {}, {}, {}, {}, {}, {}, {}, {}, {}, {}, {}, {}, {}, {}, {}, {}, \
{}, {}, {}, {}, {}, {}, {}, {}, {}, {}, {}, {}, {}, {}, {}, {}, {}, {}, {}, \
{}, {}, {}, {}, {}, {}, {}, {}, {}, {}, {}, {}, {}, {}, {}, {}, {}, {}, {}}}, \
{{}, {}}}}, {
    DisplayFunction -> Identity, 
     Method -> {
      "DefaultBoundaryStyle" -> Automatic, 
       "DefaultGraphicsInteraction" -> {
        "Version" -> 1.2, "TrackMousePosition" -> {True, False}, 
         "Effects" -> {
          "Highlight" -> {"ratio" -> 2}, "HighlightPoint" -> {"ratio" -> 2}, 
           "Droplines" -> {
            "freeformCursorMode" -> True, 
             "placement" -> {"x" -> "All", "y" -> "None"}}}}, 
       "DefaultMeshStyle" -> AbsolutePointSize[6], "ScalingFunctions" -> 
       None}, DisplayFunction -> Identity, DisplayFunction -> Identity, 
     Ticks -> {Quiet[
        Charting`ScaledTicks[{Log, Exp}][#, #2, {6, 6}]]& , Automatic}, 
     AxesOrigin -> {-9.222124045672953, Automatic}, FrameTicks -> {{Automatic, 
        Charting`ScaledFrameTicks[{Identity, Identity}]}, {Quiet[
         Charting`ScaledTicks[{Log, Exp}][#, #2, {6, 6}]]& , 
        Charting`ScaledFrameTicks[{Log, Exp}]}}, GridLines -> {None, None}, 
     DisplayFunction -> Identity, PlotRangePadding -> {{
        Scaled[0.02], 
        Scaled[0.02]}, {
        Scaled[0.05], 
        Scaled[0.05]}}, PlotRangeClipping -> True, ImagePadding -> All, 
     DisplayFunction -> Identity, 
     Method -> {
      "DefaultBoundaryStyle" -> Automatic, 
       "DefaultGraphicsInteraction" -> {
        "Version" -> 1.2, "TrackMousePosition" -> {True, False}, 
         "Effects" -> {
          "Highlight" -> {"ratio" -> 2}, "HighlightPoint" -> {"ratio" -> 2}, 
           "Droplines" -> {
            "freeformCursorMode" -> True, 
             "placement" -> {"x" -> "All", "y" -> "None"}}}}, 
       "DefaultMeshStyle" -> AbsolutePointSize[6], "ScalingFunctions" -> None,
        "ClippingRange" -> {{{-9.222124045672953, 4.633451398733957}, {
        0.04319995173401489, 0.9999818000715226}}, {{-9.222124045672953, 
        4.633451398733957}, {0.04319995173401489, 0.9999818000715226}}}}, 
     DisplayFunction -> Identity, AspectRatio -> 
     NCache[GoldenRatio^(-1), 0.6180339887498948], Axes -> {False, False}, 
     AxesLabel -> {None, None}, AxesOrigin -> {0, 0.04319995173401489}, 
     CoordinatesToolOptions -> {"DisplayFunction" -> ({
         Exp[
          Part[#, 1]], 
         Part[#, 2]}& ), "CopiedValueFunction" -> ({
         Exp[
          Part[#, 1]], 
         Part[#, 2]}& )}, DisplayFunction :> Identity, 
     Frame -> {{True, False}, {True, False}}, FrameLabel -> {{
        FormBox["\"Fractional Activity\"", TraditionalForm], None}, {
        FormBox["\"Antibody Concentration (\[Mu]g/mL)\"", TraditionalForm], 
        None}}, FrameTicks -> {{Automatic, Automatic}, {
       Automatic, Automatic}}, GridLines -> {None, None}, GridLinesStyle -> 
     Directive[
       GrayLevel[0.5, 0.4]], 
     Method -> {
      "DefaultBoundaryStyle" -> Automatic, 
       "DefaultGraphicsInteraction" -> {
        "Version" -> 1.2, "TrackMousePosition" -> {True, False}, 
         "Effects" -> {
          "Highlight" -> {"ratio" -> 2}, "HighlightPoint" -> {"ratio" -> 2}, 
           "Droplines" -> {
            "freeformCursorMode" -> True, 
             "placement" -> {"x" -> "All", "y" -> "None"}}}}, 
       "DefaultMeshStyle" -> AbsolutePointSize[6], "ScalingFunctions" -> 
       None}, PlotRange -> {All, All}, PlotRangeClipping -> True, 
     PlotRangePadding -> {{Automatic, Automatic}, {Automatic, Automatic}}, 
     Ticks -> {Automatic, Automatic}}],FormBox[
    FormBox[
     TemplateBox[{
      "\"Ab 1\"", "\"Ab 2\"", "\"Ab 3\"", "\"Ab 4\"", "\"Ab 5\"", "\"Ab 6\"", 
       "\"Ab 7\"", "\"Ab 8\"", "\"Ab 9\"", "\"Ab 10\""}, "LineLegend", 
      DisplayFunction -> (FormBox[
        StyleBox[
         StyleBox[
          PaneBox[
           TagBox[
            GridBox[{{
               TagBox[
                GridBox[{{
                   GraphicsBox[{{
                    Directive[
                    EdgeForm[
                    Directive[
                    Opacity[0.3], 
                    GrayLevel[0]]], 
                    PointSize[0.5], 
                    Opacity[1.], 
                    RGBColor[0.368417, 0.506779, 0.709798], 
                    AbsoluteThickness[1.6]], {
                    LineBox[{{0, 10}, {20, 10}}]}}, {
                    Directive[
                    EdgeForm[
                    Directive[
                    Opacity[0.3], 
                    GrayLevel[0]]], 
                    PointSize[0.5], 
                    Opacity[1.], 
                    RGBColor[0.368417, 0.506779, 0.709798], 
                    AbsoluteThickness[1.6]], {}}}, AspectRatio -> Full, 
                    ImageSize -> {20, 10}, PlotRangePadding -> None, 
                    ImagePadding -> Automatic, 
                    BaselinePosition -> (Scaled[0.1] -> Baseline)], #}, {
                   GraphicsBox[{{
                    Directive[
                    EdgeForm[
                    Directive[
                    Opacity[0.3], 
                    GrayLevel[0]]], 
                    PointSize[0.5], 
                    Opacity[1.], 
                    RGBColor[0.880722, 0.611041, 0.142051], 
                    AbsoluteThickness[1.6]], {
                    LineBox[{{0, 10}, {20, 10}}]}}, {
                    Directive[
                    EdgeForm[
                    Directive[
                    Opacity[0.3], 
                    GrayLevel[0]]], 
                    PointSize[0.5], 
                    Opacity[1.], 
                    RGBColor[0.880722, 0.611041, 0.142051], 
                    AbsoluteThickness[1.6]], {}}}, AspectRatio -> Full, 
                    ImageSize -> {20, 10}, PlotRangePadding -> None, 
                    ImagePadding -> Automatic, 
                    BaselinePosition -> (Scaled[0.1] -> Baseline)], #2}, {
                   GraphicsBox[{{
                    Directive[
                    EdgeForm[
                    Directive[
                    Opacity[0.3], 
                    GrayLevel[0]]], 
                    PointSize[0.5], 
                    Opacity[1.], 
                    RGBColor[0.560181, 0.691569, 0.194885], 
                    AbsoluteThickness[1.6]], {
                    LineBox[{{0, 10}, {20, 10}}]}}, {
                    Directive[
                    EdgeForm[
                    Directive[
                    Opacity[0.3], 
                    GrayLevel[0]]], 
                    PointSize[0.5], 
                    Opacity[1.], 
                    RGBColor[0.560181, 0.691569, 0.194885], 
                    AbsoluteThickness[1.6]], {}}}, AspectRatio -> Full, 
                    ImageSize -> {20, 10}, PlotRangePadding -> None, 
                    ImagePadding -> Automatic, 
                    BaselinePosition -> (Scaled[0.1] -> Baseline)], #3}, {
                   GraphicsBox[{{
                    Directive[
                    EdgeForm[
                    Directive[
                    Opacity[0.3], 
                    GrayLevel[0]]], 
                    PointSize[0.5], 
                    Opacity[1.], 
                    RGBColor[0.922526, 0.385626, 0.209179], 
                    AbsoluteThickness[1.6]], {
                    LineBox[{{0, 10}, {20, 10}}]}}, {
                    Directive[
                    EdgeForm[
                    Directive[
                    Opacity[0.3], 
                    GrayLevel[0]]], 
                    PointSize[0.5], 
                    Opacity[1.], 
                    RGBColor[0.922526, 0.385626, 0.209179], 
                    AbsoluteThickness[1.6]], {}}}, AspectRatio -> Full, 
                    ImageSize -> {20, 10}, PlotRangePadding -> None, 
                    ImagePadding -> Automatic, 
                    BaselinePosition -> (Scaled[0.1] -> Baseline)], #4}, {
                   GraphicsBox[{{
                    Directive[
                    EdgeForm[
                    Directive[
                    Opacity[0.3], 
                    GrayLevel[0]]], 
                    PointSize[0.5], 
                    Opacity[1.], 
                    RGBColor[0.528488, 0.470624, 0.701351], 
                    AbsoluteThickness[1.6]], {
                    LineBox[{{0, 10}, {20, 10}}]}}, {
                    Directive[
                    EdgeForm[
                    Directive[
                    Opacity[0.3], 
                    GrayLevel[0]]], 
                    PointSize[0.5], 
                    Opacity[1.], 
                    RGBColor[0.528488, 0.470624, 0.701351], 
                    AbsoluteThickness[1.6]], {}}}, AspectRatio -> Full, 
                    ImageSize -> {20, 10}, PlotRangePadding -> None, 
                    ImagePadding -> Automatic, 
                    BaselinePosition -> (Scaled[0.1] -> Baseline)], #5}, {
                   GraphicsBox[{{
                    Directive[
                    EdgeForm[
                    Directive[
                    Opacity[0.3], 
                    GrayLevel[0]]], 
                    PointSize[0.5], 
                    Opacity[1.], 
                    RGBColor[0.772079, 0.431554, 0.102387], 
                    AbsoluteThickness[1.6]], {
                    LineBox[{{0, 10}, {20, 10}}]}}, {
                    Directive[
                    EdgeForm[
                    Directive[
                    Opacity[0.3], 
                    GrayLevel[0]]], 
                    PointSize[0.5], 
                    Opacity[1.], 
                    RGBColor[0.772079, 0.431554, 0.102387], 
                    AbsoluteThickness[1.6]], {}}}, AspectRatio -> Full, 
                    ImageSize -> {20, 10}, PlotRangePadding -> None, 
                    ImagePadding -> Automatic, 
                    BaselinePosition -> (Scaled[0.1] -> Baseline)], #6}, {
                   GraphicsBox[{{
                    Directive[
                    EdgeForm[
                    Directive[
                    Opacity[0.3], 
                    GrayLevel[0]]], 
                    PointSize[0.5], 
                    Opacity[1.], 
                    RGBColor[0.363898, 0.618501, 0.782349], 
                    AbsoluteThickness[1.6]], {
                    LineBox[{{0, 10}, {20, 10}}]}}, {
                    Directive[
                    EdgeForm[
                    Directive[
                    Opacity[0.3], 
                    GrayLevel[0]]], 
                    PointSize[0.5], 
                    Opacity[1.], 
                    RGBColor[0.363898, 0.618501, 0.782349], 
                    AbsoluteThickness[1.6]], {}}}, AspectRatio -> Full, 
                    ImageSize -> {20, 10}, PlotRangePadding -> None, 
                    ImagePadding -> Automatic, 
                    BaselinePosition -> (Scaled[0.1] -> Baseline)], #7}, {
                   GraphicsBox[{{
                    Directive[
                    EdgeForm[
                    Directive[
                    Opacity[0.3], 
                    GrayLevel[0]]], 
                    PointSize[0.5], 
                    Opacity[1.], 
                    RGBColor[1, 0.75, 0], 
                    AbsoluteThickness[1.6]], {
                    LineBox[{{0, 10}, {20, 10}}]}}, {
                    Directive[
                    EdgeForm[
                    Directive[
                    Opacity[0.3], 
                    GrayLevel[0]]], 
                    PointSize[0.5], 
                    Opacity[1.], 
                    RGBColor[1, 0.75, 0], 
                    AbsoluteThickness[1.6]], {}}}, AspectRatio -> Full, 
                    ImageSize -> {20, 10}, PlotRangePadding -> None, 
                    ImagePadding -> Automatic, 
                    BaselinePosition -> (Scaled[0.1] -> Baseline)], #8}, {
                   GraphicsBox[{{
                    Directive[
                    EdgeForm[
                    Directive[
                    Opacity[0.3], 
                    GrayLevel[0]]], 
                    PointSize[0.5], 
                    Opacity[1.], 
                    RGBColor[0.647624, 0.37816, 0.614037], 
                    AbsoluteThickness[1.6]], {
                    LineBox[{{0, 10}, {20, 10}}]}}, {
                    Directive[
                    EdgeForm[
                    Directive[
                    Opacity[0.3], 
                    GrayLevel[0]]], 
                    PointSize[0.5], 
                    Opacity[1.], 
                    RGBColor[0.647624, 0.37816, 0.614037], 
                    AbsoluteThickness[1.6]], {}}}, AspectRatio -> Full, 
                    ImageSize -> {20, 10}, PlotRangePadding -> None, 
                    ImagePadding -> Automatic, 
                    BaselinePosition -> (Scaled[0.1] -> Baseline)], #9}, {
                   GraphicsBox[{{
                    Directive[
                    EdgeForm[
                    Directive[
                    Opacity[0.3], 
                    GrayLevel[0]]], 
                    PointSize[0.5], 
                    Opacity[1.], 
                    RGBColor[0.571589, 0.586483, 0.], 
                    AbsoluteThickness[1.6]], {
                    LineBox[{{0, 10}, {20, 10}}]}}, {
                    Directive[
                    EdgeForm[
                    Directive[
                    Opacity[0.3], 
                    GrayLevel[0]]], 
                    PointSize[0.5], 
                    Opacity[1.], 
                    RGBColor[0.571589, 0.586483, 0.], 
                    AbsoluteThickness[1.6]], {}}}, AspectRatio -> Full, 
                    ImageSize -> {20, 10}, PlotRangePadding -> None, 
                    ImagePadding -> Automatic, 
                    BaselinePosition -> (Scaled[0.1] -> Baseline)], #10}}, 
                 GridBoxAlignment -> {
                  "Columns" -> {Center, Left}, "Rows" -> {{Baseline}}}, 
                 AutoDelete -> False, 
                 GridBoxDividers -> {
                  "Columns" -> {{False}}, "Rows" -> {{False}}}, 
                 GridBoxItemSize -> {"Columns" -> {{All}}, "Rows" -> {{All}}},
                  GridBoxSpacings -> {
                  "Columns" -> {{0.5}}, "Rows" -> {{0.8}}}], "Grid"]}}, 
             GridBoxAlignment -> {"Columns" -> {{Left}}, "Rows" -> {{Top}}}, 
             AutoDelete -> False, 
             GridBoxItemSize -> {
              "Columns" -> {{Automatic}}, "Rows" -> {{Automatic}}}, 
             GridBoxSpacings -> {"Columns" -> {{1}}, "Rows" -> {{0}}}], 
            "Grid"], Alignment -> Left, AppearanceElements -> None, 
           ImageMargins -> {{5, 5}, {5, 5}}, ImageSizeAction -> 
           "ResizeToFit"], LineIndent -> 0, StripOnInput -> False], {
         FontFamily -> "Arial"}, Background -> Automatic, StripOnInput -> 
         False], TraditionalForm]& ), 
      InterpretationFunction :> (RowBox[{"LineLegend", "[", 
         RowBox[{
           RowBox[{"{", 
             RowBox[{
               RowBox[{"Directive", "[", 
                 RowBox[{
                   RowBox[{"Opacity", "[", "1.`", "]"}], ",", 
                   InterpretationBox[
                    ButtonBox[
                    TooltipBox[
                    GraphicsBox[{{
                    GrayLevel[0], 
                    RectangleBox[{0, 0}]}, {
                    GrayLevel[0], 
                    RectangleBox[{1, -1}]}, {
                    RGBColor[0.368417, 0.506779, 0.709798], 
                    RectangleBox[{0, -1}, {2, 1}]}}, DefaultBaseStyle -> 
                    "ColorSwatchGraphics", AspectRatio -> 1, Frame -> True, 
                    FrameStyle -> 
                    RGBColor[
                    0.24561133333333335`, 0.3378526666666667, 
                    0.4731986666666667], FrameTicks -> None, PlotRangePadding -> 
                    None, ImageSize -> 
                    Dynamic[{
                    Automatic, 1.35 CurrentValue["FontCapHeight"]/
                    AbsoluteCurrentValue[Magnification]}]], 
                    StyleBox[
                    RowBox[{"RGBColor", "[", 
                    RowBox[{"0.368417`", ",", "0.506779`", ",", "0.709798`"}],
                     "]"}], NumberMarks -> False]], Appearance -> None, 
                    BaseStyle -> {}, BaselinePosition -> Baseline, 
                    DefaultBaseStyle -> {}, ButtonFunction :> 
                    With[{Typeset`box$ = EvaluationBox[]}, 
                    If[
                    Not[
                    AbsoluteCurrentValue["Deployed"]], 
                    SelectionMove[Typeset`box$, All, Expression]; 
                    FrontEnd`Private`$ColorSelectorInitialAlpha = 1; 
                    FrontEnd`Private`$ColorSelectorInitialColor = 
                    RGBColor[0.368417, 0.506779, 0.709798]; 
                    FrontEnd`Private`$ColorSelectorUseMakeBoxes = True; 
                    MathLink`CallFrontEnd[
                    FrontEnd`AttachCell[Typeset`box$, 
                    FrontEndResource["RGBColorValueSelector"], {
                    0, {Left, Bottom}}, {Left, Top}, 
                    "ClosingActions" -> {
                    "SelectionDeparture", "ParentChanged", 
                    "EvaluatorQuit"}]]]], BaseStyle -> Inherited, Evaluator -> 
                    Automatic, Method -> "Preemptive"], 
                    RGBColor[0.368417, 0.506779, 0.709798], Editable -> False,
                     Selectable -> False], ",", 
                   RowBox[{"AbsoluteThickness", "[", "1.6`", "]"}]}], "]"}], 
               ",", 
               RowBox[{"Directive", "[", 
                 RowBox[{
                   RowBox[{"Opacity", "[", "1.`", "]"}], ",", 
                   InterpretationBox[
                    ButtonBox[
                    TooltipBox[
                    GraphicsBox[{{
                    GrayLevel[0], 
                    RectangleBox[{0, 0}]}, {
                    GrayLevel[0], 
                    RectangleBox[{1, -1}]}, {
                    RGBColor[0.880722, 0.611041, 0.142051], 
                    RectangleBox[{0, -1}, {2, 1}]}}, DefaultBaseStyle -> 
                    "ColorSwatchGraphics", AspectRatio -> 1, Frame -> True, 
                    FrameStyle -> 
                    RGBColor[
                    0.587148, 0.40736066666666665`, 0.09470066666666668], 
                    FrameTicks -> None, PlotRangePadding -> None, ImageSize -> 
                    Dynamic[{
                    Automatic, 1.35 CurrentValue["FontCapHeight"]/
                    AbsoluteCurrentValue[Magnification]}]], 
                    StyleBox[
                    RowBox[{"RGBColor", "[", 
                    RowBox[{"0.880722`", ",", "0.611041`", ",", "0.142051`"}],
                     "]"}], NumberMarks -> False]], Appearance -> None, 
                    BaseStyle -> {}, BaselinePosition -> Baseline, 
                    DefaultBaseStyle -> {}, ButtonFunction :> 
                    With[{Typeset`box$ = EvaluationBox[]}, 
                    If[
                    Not[
                    AbsoluteCurrentValue["Deployed"]], 
                    SelectionMove[Typeset`box$, All, Expression]; 
                    FrontEnd`Private`$ColorSelectorInitialAlpha = 1; 
                    FrontEnd`Private`$ColorSelectorInitialColor = 
                    RGBColor[0.880722, 0.611041, 0.142051]; 
                    FrontEnd`Private`$ColorSelectorUseMakeBoxes = True; 
                    MathLink`CallFrontEnd[
                    FrontEnd`AttachCell[Typeset`box$, 
                    FrontEndResource["RGBColorValueSelector"], {
                    0, {Left, Bottom}}, {Left, Top}, 
                    "ClosingActions" -> {
                    "SelectionDeparture", "ParentChanged", 
                    "EvaluatorQuit"}]]]], BaseStyle -> Inherited, Evaluator -> 
                    Automatic, Method -> "Preemptive"], 
                    RGBColor[0.880722, 0.611041, 0.142051], Editable -> False,
                     Selectable -> False], ",", 
                   RowBox[{"AbsoluteThickness", "[", "1.6`", "]"}]}], "]"}], 
               ",", 
               RowBox[{"Directive", "[", 
                 RowBox[{
                   RowBox[{"Opacity", "[", "1.`", "]"}], ",", 
                   InterpretationBox[
                    ButtonBox[
                    TooltipBox[
                    GraphicsBox[{{
                    GrayLevel[0], 
                    RectangleBox[{0, 0}]}, {
                    GrayLevel[0], 
                    RectangleBox[{1, -1}]}, {
                    RGBColor[0.560181, 0.691569, 0.194885], 
                    RectangleBox[{0, -1}, {2, 1}]}}, DefaultBaseStyle -> 
                    "ColorSwatchGraphics", AspectRatio -> 1, Frame -> True, 
                    FrameStyle -> 
                    RGBColor[
                    0.37345400000000006`, 0.461046, 0.12992333333333334`], 
                    FrameTicks -> None, PlotRangePadding -> None, ImageSize -> 
                    Dynamic[{
                    Automatic, 1.35 CurrentValue["FontCapHeight"]/
                    AbsoluteCurrentValue[Magnification]}]], 
                    StyleBox[
                    RowBox[{"RGBColor", "[", 
                    RowBox[{"0.560181`", ",", "0.691569`", ",", "0.194885`"}],
                     "]"}], NumberMarks -> False]], Appearance -> None, 
                    BaseStyle -> {}, BaselinePosition -> Baseline, 
                    DefaultBaseStyle -> {}, ButtonFunction :> 
                    With[{Typeset`box$ = EvaluationBox[]}, 
                    If[
                    Not[
                    AbsoluteCurrentValue["Deployed"]], 
                    SelectionMove[Typeset`box$, All, Expression]; 
                    FrontEnd`Private`$ColorSelectorInitialAlpha = 1; 
                    FrontEnd`Private`$ColorSelectorInitialColor = 
                    RGBColor[0.560181, 0.691569, 0.194885]; 
                    FrontEnd`Private`$ColorSelectorUseMakeBoxes = True; 
                    MathLink`CallFrontEnd[
                    FrontEnd`AttachCell[Typeset`box$, 
                    FrontEndResource["RGBColorValueSelector"], {
                    0, {Left, Bottom}}, {Left, Top}, 
                    "ClosingActions" -> {
                    "SelectionDeparture", "ParentChanged", 
                    "EvaluatorQuit"}]]]], BaseStyle -> Inherited, Evaluator -> 
                    Automatic, Method -> "Preemptive"], 
                    RGBColor[0.560181, 0.691569, 0.194885], Editable -> False,
                     Selectable -> False], ",", 
                   RowBox[{"AbsoluteThickness", "[", "1.6`", "]"}]}], "]"}], 
               ",", 
               RowBox[{"Directive", "[", 
                 RowBox[{
                   RowBox[{"Opacity", "[", "1.`", "]"}], ",", 
                   InterpretationBox[
                    ButtonBox[
                    TooltipBox[
                    GraphicsBox[{{
                    GrayLevel[0], 
                    RectangleBox[{0, 0}]}, {
                    GrayLevel[0], 
                    RectangleBox[{1, -1}]}, {
                    RGBColor[0.922526, 0.385626, 0.209179], 
                    RectangleBox[{0, -1}, {2, 1}]}}, DefaultBaseStyle -> 
                    "ColorSwatchGraphics", AspectRatio -> 1, Frame -> True, 
                    FrameStyle -> 
                    RGBColor[
                    0.6150173333333333, 0.25708400000000003`, 
                    0.13945266666666667`], FrameTicks -> None, 
                    PlotRangePadding -> None, ImageSize -> 
                    Dynamic[{
                    Automatic, 1.35 CurrentValue["FontCapHeight"]/
                    AbsoluteCurrentValue[Magnification]}]], 
                    StyleBox[
                    RowBox[{"RGBColor", "[", 
                    RowBox[{"0.922526`", ",", "0.385626`", ",", "0.209179`"}],
                     "]"}], NumberMarks -> False]], Appearance -> None, 
                    BaseStyle -> {}, BaselinePosition -> Baseline, 
                    DefaultBaseStyle -> {}, ButtonFunction :> 
                    With[{Typeset`box$ = EvaluationBox[]}, 
                    If[
                    Not[
                    AbsoluteCurrentValue["Deployed"]], 
                    SelectionMove[Typeset`box$, All, Expression]; 
                    FrontEnd`Private`$ColorSelectorInitialAlpha = 1; 
                    FrontEnd`Private`$ColorSelectorInitialColor = 
                    RGBColor[0.922526, 0.385626, 0.209179]; 
                    FrontEnd`Private`$ColorSelectorUseMakeBoxes = True; 
                    MathLink`CallFrontEnd[
                    FrontEnd`AttachCell[Typeset`box$, 
                    FrontEndResource["RGBColorValueSelector"], {
                    0, {Left, Bottom}}, {Left, Top}, 
                    "ClosingActions" -> {
                    "SelectionDeparture", "ParentChanged", 
                    "EvaluatorQuit"}]]]], BaseStyle -> Inherited, Evaluator -> 
                    Automatic, Method -> "Preemptive"], 
                    RGBColor[0.922526, 0.385626, 0.209179], Editable -> False,
                     Selectable -> False], ",", 
                   RowBox[{"AbsoluteThickness", "[", "1.6`", "]"}]}], "]"}], 
               ",", 
               RowBox[{"Directive", "[", 
                 RowBox[{
                   RowBox[{"Opacity", "[", "1.`", "]"}], ",", 
                   InterpretationBox[
                    ButtonBox[
                    TooltipBox[
                    GraphicsBox[{{
                    GrayLevel[0], 
                    RectangleBox[{0, 0}]}, {
                    GrayLevel[0], 
                    RectangleBox[{1, -1}]}, {
                    RGBColor[0.528488, 0.470624, 0.701351], 
                    RectangleBox[{0, -1}, {2, 1}]}}, DefaultBaseStyle -> 
                    "ColorSwatchGraphics", AspectRatio -> 1, Frame -> True, 
                    FrameStyle -> 
                    RGBColor[
                    0.3523253333333333, 0.3137493333333333, 
                    0.46756733333333333`], FrameTicks -> None, 
                    PlotRangePadding -> None, ImageSize -> 
                    Dynamic[{
                    Automatic, 1.35 CurrentValue["FontCapHeight"]/
                    AbsoluteCurrentValue[Magnification]}]], 
                    StyleBox[
                    RowBox[{"RGBColor", "[", 
                    RowBox[{"0.528488`", ",", "0.470624`", ",", "0.701351`"}],
                     "]"}], NumberMarks -> False]], Appearance -> None, 
                    BaseStyle -> {}, BaselinePosition -> Baseline, 
                    DefaultBaseStyle -> {}, ButtonFunction :> 
                    With[{Typeset`box$ = EvaluationBox[]}, 
                    If[
                    Not[
                    AbsoluteCurrentValue["Deployed"]], 
                    SelectionMove[Typeset`box$, All, Expression]; 
                    FrontEnd`Private`$ColorSelectorInitialAlpha = 1; 
                    FrontEnd`Private`$ColorSelectorInitialColor = 
                    RGBColor[0.528488, 0.470624, 0.701351]; 
                    FrontEnd`Private`$ColorSelectorUseMakeBoxes = True; 
                    MathLink`CallFrontEnd[
                    FrontEnd`AttachCell[Typeset`box$, 
                    FrontEndResource["RGBColorValueSelector"], {
                    0, {Left, Bottom}}, {Left, Top}, 
                    "ClosingActions" -> {
                    "SelectionDeparture", "ParentChanged", 
                    "EvaluatorQuit"}]]]], BaseStyle -> Inherited, Evaluator -> 
                    Automatic, Method -> "Preemptive"], 
                    RGBColor[0.528488, 0.470624, 0.701351], Editable -> False,
                     Selectable -> False], ",", 
                   RowBox[{"AbsoluteThickness", "[", "1.6`", "]"}]}], "]"}], 
               ",", 
               RowBox[{"Directive", "[", 
                 RowBox[{
                   RowBox[{"Opacity", "[", "1.`", "]"}], ",", 
                   InterpretationBox[
                    ButtonBox[
                    TooltipBox[
                    GraphicsBox[{{
                    GrayLevel[0], 
                    RectangleBox[{0, 0}]}, {
                    GrayLevel[0], 
                    RectangleBox[{1, -1}]}, {
                    RGBColor[0.772079, 0.431554, 0.102387], 
                    RectangleBox[{0, -1}, {2, 1}]}}, DefaultBaseStyle -> 
                    "ColorSwatchGraphics", AspectRatio -> 1, Frame -> True, 
                    FrameStyle -> 
                    RGBColor[
                    0.5147193333333333, 0.28770266666666666`, 
                    0.06825800000000001], FrameTicks -> None, 
                    PlotRangePadding -> None, ImageSize -> 
                    Dynamic[{
                    Automatic, 1.35 CurrentValue["FontCapHeight"]/
                    AbsoluteCurrentValue[Magnification]}]], 
                    StyleBox[
                    RowBox[{"RGBColor", "[", 
                    RowBox[{"0.772079`", ",", "0.431554`", ",", "0.102387`"}],
                     "]"}], NumberMarks -> False]], Appearance -> None, 
                    BaseStyle -> {}, BaselinePosition -> Baseline, 
                    DefaultBaseStyle -> {}, ButtonFunction :> 
                    With[{Typeset`box$ = EvaluationBox[]}, 
                    If[
                    Not[
                    AbsoluteCurrentValue["Deployed"]], 
                    SelectionMove[Typeset`box$, All, Expression]; 
                    FrontEnd`Private`$ColorSelectorInitialAlpha = 1; 
                    FrontEnd`Private`$ColorSelectorInitialColor = 
                    RGBColor[0.772079, 0.431554, 0.102387]; 
                    FrontEnd`Private`$ColorSelectorUseMakeBoxes = True; 
                    MathLink`CallFrontEnd[
                    FrontEnd`AttachCell[Typeset`box$, 
                    FrontEndResource["RGBColorValueSelector"], {
                    0, {Left, Bottom}}, {Left, Top}, 
                    "ClosingActions" -> {
                    "SelectionDeparture", "ParentChanged", 
                    "EvaluatorQuit"}]]]], BaseStyle -> Inherited, Evaluator -> 
                    Automatic, Method -> "Preemptive"], 
                    RGBColor[0.772079, 0.431554, 0.102387], Editable -> False,
                     Selectable -> False], ",", 
                   RowBox[{"AbsoluteThickness", "[", "1.6`", "]"}]}], "]"}], 
               ",", 
               RowBox[{"Directive", "[", 
                 RowBox[{
                   RowBox[{"Opacity", "[", "1.`", "]"}], ",", 
                   InterpretationBox[
                    ButtonBox[
                    TooltipBox[
                    GraphicsBox[{{
                    GrayLevel[0], 
                    RectangleBox[{0, 0}]}, {
                    GrayLevel[0], 
                    RectangleBox[{1, -1}]}, {
                    RGBColor[0.363898, 0.618501, 0.782349], 
                    RectangleBox[{0, -1}, {2, 1}]}}, DefaultBaseStyle -> 
                    "ColorSwatchGraphics", AspectRatio -> 1, Frame -> True, 
                    FrameStyle -> 
                    RGBColor[0.24259866666666668`, 0.412334, 0.521566], 
                    FrameTicks -> None, PlotRangePadding -> None, ImageSize -> 
                    Dynamic[{
                    Automatic, 1.35 CurrentValue["FontCapHeight"]/
                    AbsoluteCurrentValue[Magnification]}]], 
                    StyleBox[
                    RowBox[{"RGBColor", "[", 
                    RowBox[{"0.363898`", ",", "0.618501`", ",", "0.782349`"}],
                     "]"}], NumberMarks -> False]], Appearance -> None, 
                    BaseStyle -> {}, BaselinePosition -> Baseline, 
                    DefaultBaseStyle -> {}, ButtonFunction :> 
                    With[{Typeset`box$ = EvaluationBox[]}, 
                    If[
                    Not[
                    AbsoluteCurrentValue["Deployed"]], 
                    SelectionMove[Typeset`box$, All, Expression]; 
                    FrontEnd`Private`$ColorSelectorInitialAlpha = 1; 
                    FrontEnd`Private`$ColorSelectorInitialColor = 
                    RGBColor[0.363898, 0.618501, 0.782349]; 
                    FrontEnd`Private`$ColorSelectorUseMakeBoxes = True; 
                    MathLink`CallFrontEnd[
                    FrontEnd`AttachCell[Typeset`box$, 
                    FrontEndResource["RGBColorValueSelector"], {
                    0, {Left, Bottom}}, {Left, Top}, 
                    "ClosingActions" -> {
                    "SelectionDeparture", "ParentChanged", 
                    "EvaluatorQuit"}]]]], BaseStyle -> Inherited, Evaluator -> 
                    Automatic, Method -> "Preemptive"], 
                    RGBColor[0.363898, 0.618501, 0.782349], Editable -> False,
                     Selectable -> False], ",", 
                   RowBox[{"AbsoluteThickness", "[", "1.6`", "]"}]}], "]"}], 
               ",", 
               RowBox[{"Directive", "[", 
                 RowBox[{
                   RowBox[{"Opacity", "[", "1.`", "]"}], ",", 
                   InterpretationBox[
                    ButtonBox[
                    TooltipBox[
                    GraphicsBox[{{
                    GrayLevel[0], 
                    RectangleBox[{0, 0}]}, {
                    GrayLevel[0], 
                    RectangleBox[{1, -1}]}, {
                    RGBColor[1, 0.75, 0], 
                    RectangleBox[{0, -1}, {2, 1}]}}, DefaultBaseStyle -> 
                    "ColorSwatchGraphics", AspectRatio -> 1, Frame -> True, 
                    FrameStyle -> RGBColor[0.6666666666666666, 0.5, 0.], 
                    FrameTicks -> None, PlotRangePadding -> None, ImageSize -> 
                    Dynamic[{
                    Automatic, 1.35 CurrentValue["FontCapHeight"]/
                    AbsoluteCurrentValue[Magnification]}]], 
                    StyleBox[
                    RowBox[{"RGBColor", "[", 
                    RowBox[{"1", ",", "0.75`", ",", "0"}], "]"}], NumberMarks -> 
                    False]], Appearance -> None, BaseStyle -> {}, 
                    BaselinePosition -> Baseline, DefaultBaseStyle -> {}, 
                    ButtonFunction :> With[{Typeset`box$ = EvaluationBox[]}, 
                    If[
                    Not[
                    AbsoluteCurrentValue["Deployed"]], 
                    SelectionMove[Typeset`box$, All, Expression]; 
                    FrontEnd`Private`$ColorSelectorInitialAlpha = 1; 
                    FrontEnd`Private`$ColorSelectorInitialColor = 
                    RGBColor[1, 0.75, 0]; 
                    FrontEnd`Private`$ColorSelectorUseMakeBoxes = True; 
                    MathLink`CallFrontEnd[
                    FrontEnd`AttachCell[Typeset`box$, 
                    FrontEndResource["RGBColorValueSelector"], {
                    0, {Left, Bottom}}, {Left, Top}, 
                    "ClosingActions" -> {
                    "SelectionDeparture", "ParentChanged", 
                    "EvaluatorQuit"}]]]], BaseStyle -> Inherited, Evaluator -> 
                    Automatic, Method -> "Preemptive"], 
                    RGBColor[1, 0.75, 0], Editable -> False, Selectable -> 
                    False], ",", 
                   RowBox[{"AbsoluteThickness", "[", "1.6`", "]"}]}], "]"}], 
               ",", 
               RowBox[{"Directive", "[", 
                 RowBox[{
                   RowBox[{"Opacity", "[", "1.`", "]"}], ",", 
                   InterpretationBox[
                    ButtonBox[
                    TooltipBox[
                    GraphicsBox[{{
                    GrayLevel[0], 
                    RectangleBox[{0, 0}]}, {
                    GrayLevel[0], 
                    RectangleBox[{1, -1}]}, {
                    RGBColor[0.647624, 0.37816, 0.614037], 
                    RectangleBox[{0, -1}, {2, 1}]}}, DefaultBaseStyle -> 
                    "ColorSwatchGraphics", AspectRatio -> 1, Frame -> True, 
                    FrameStyle -> 
                    RGBColor[
                    0.4317493333333333, 0.2521066666666667, 
                    0.40935800000000006`], FrameTicks -> None, 
                    PlotRangePadding -> None, ImageSize -> 
                    Dynamic[{
                    Automatic, 1.35 CurrentValue["FontCapHeight"]/
                    AbsoluteCurrentValue[Magnification]}]], 
                    StyleBox[
                    RowBox[{"RGBColor", "[", 
                    RowBox[{"0.647624`", ",", "0.37816`", ",", "0.614037`"}], 
                    "]"}], NumberMarks -> False]], Appearance -> None, 
                    BaseStyle -> {}, BaselinePosition -> Baseline, 
                    DefaultBaseStyle -> {}, ButtonFunction :> 
                    With[{Typeset`box$ = EvaluationBox[]}, 
                    If[
                    Not[
                    AbsoluteCurrentValue["Deployed"]], 
                    SelectionMove[Typeset`box$, All, Expression]; 
                    FrontEnd`Private`$ColorSelectorInitialAlpha = 1; 
                    FrontEnd`Private`$ColorSelectorInitialColor = 
                    RGBColor[0.647624, 0.37816, 0.614037]; 
                    FrontEnd`Private`$ColorSelectorUseMakeBoxes = True; 
                    MathLink`CallFrontEnd[
                    FrontEnd`AttachCell[Typeset`box$, 
                    FrontEndResource["RGBColorValueSelector"], {
                    0, {Left, Bottom}}, {Left, Top}, 
                    "ClosingActions" -> {
                    "SelectionDeparture", "ParentChanged", 
                    "EvaluatorQuit"}]]]], BaseStyle -> Inherited, Evaluator -> 
                    Automatic, Method -> "Preemptive"], 
                    RGBColor[0.647624, 0.37816, 0.614037], Editable -> False, 
                    Selectable -> False], ",", 
                   RowBox[{"AbsoluteThickness", "[", "1.6`", "]"}]}], "]"}], 
               ",", 
               RowBox[{"Directive", "[", 
                 RowBox[{
                   RowBox[{"Opacity", "[", "1.`", "]"}], ",", 
                   InterpretationBox[
                    ButtonBox[
                    TooltipBox[
                    GraphicsBox[{{
                    GrayLevel[0], 
                    RectangleBox[{0, 0}]}, {
                    GrayLevel[0], 
                    RectangleBox[{1, -1}]}, {
                    RGBColor[0.571589, 0.586483, 0.], 
                    RectangleBox[{0, -1}, {2, 1}]}}, DefaultBaseStyle -> 
                    "ColorSwatchGraphics", AspectRatio -> 1, Frame -> True, 
                    FrameStyle -> 
                    RGBColor[0.38105933333333336`, 0.39098866666666665`, 0.], 
                    FrameTicks -> None, PlotRangePadding -> None, ImageSize -> 
                    Dynamic[{
                    Automatic, 1.35 CurrentValue["FontCapHeight"]/
                    AbsoluteCurrentValue[Magnification]}]], 
                    StyleBox[
                    RowBox[{"RGBColor", "[", 
                    RowBox[{"0.571589`", ",", "0.586483`", ",", "0.`"}], 
                    "]"}], NumberMarks -> False]], Appearance -> None, 
                    BaseStyle -> {}, BaselinePosition -> Baseline, 
                    DefaultBaseStyle -> {}, ButtonFunction :> 
                    With[{Typeset`box$ = EvaluationBox[]}, 
                    If[
                    Not[
                    AbsoluteCurrentValue["Deployed"]], 
                    SelectionMove[Typeset`box$, All, Expression]; 
                    FrontEnd`Private`$ColorSelectorInitialAlpha = 1; 
                    FrontEnd`Private`$ColorSelectorInitialColor = 
                    RGBColor[0.571589, 0.586483, 0.]; 
                    FrontEnd`Private`$ColorSelectorUseMakeBoxes = True; 
                    MathLink`CallFrontEnd[
                    FrontEnd`AttachCell[Typeset`box$, 
                    FrontEndResource["RGBColorValueSelector"], {
                    0, {Left, Bottom}}, {Left, Top}, 
                    "ClosingActions" -> {
                    "SelectionDeparture", "ParentChanged", 
                    "EvaluatorQuit"}]]]], BaseStyle -> Inherited, Evaluator -> 
                    Automatic, Method -> "Preemptive"], 
                    RGBColor[0.571589, 0.586483, 0.], Editable -> False, 
                    Selectable -> False], ",", 
                   RowBox[{"AbsoluteThickness", "[", "1.6`", "]"}]}], "]"}]}],
              "}"}], ",", 
           RowBox[{"{", 
             
             RowBox[{#, ",", #2, ",", #3, ",", #4, ",", #5, ",", #6, ",", #7, 
               ",", #8, ",", #9, ",", #10}], "}"}], ",", 
           RowBox[{"LegendMarkers", "\[Rule]", "None"}], ",", 
           RowBox[{"LabelStyle", "\[Rule]", 
             RowBox[{"{", "}"}]}], ",", 
           RowBox[{"LegendLayout", "\[Rule]", "\"Column\""}]}], "]"}]& ), 
      Editable -> True], TraditionalForm], TraditionalForm]},
  "Legended",
  DisplayFunction->(GridBox[{{
      TagBox[
       ItemBox[
        PaneBox[
         TagBox[#, "SkipImageSizeLevel"], Alignment -> {Center, Baseline}, 
         BaselinePosition -> Baseline], DefaultBaseStyle -> "Labeled"], 
       "SkipImageSizeLevel"], 
      ItemBox[#2, DefaultBaseStyle -> "LabeledLabel"]}}, 
    GridBoxAlignment -> {"Columns" -> {{Center}}, "Rows" -> {{Center}}}, 
    AutoDelete -> False, GridBoxItemSize -> Automatic, 
    BaselinePosition -> {1, 1}]& ),
  Editable->True,
  InterpretationFunction->(RowBox[{"Legended", "[", 
     RowBox[{#, ",", 
       RowBox[{"Placed", "[", 
         RowBox[{#2, ",", "After"}], "]"}]}], "]"}]& )]], "Output",
 CellChangeTimes->{
  3.778268001315982*^9, {3.7782680366337194`*^9, 3.7782680771956596`*^9}, 
   3.7782681550242352`*^9, 3.778282881789836*^9, 3.778288867587491*^9, 
   3.778289047713463*^9, 3.789516719113803*^9},
 CellLabel->
  "Out[278]=",ExpressionUUID->"dedb7453-01c5-4ce9-8f76-c4524812c5e9"]
}, Open  ]]
}, Closed]],

Cell[CellGroupData[{

Cell[TextData[{
 "Input Dissociation Constants (",
 Cell[BoxData[
  FormBox[
   SubscriptBox["K", "D"], TraditionalForm]],ExpressionUUID->
  "8fc76a75-4365-4115-be95-2db7c4df98c4"],
 ") and Potencies (",
 Cell[BoxData[
  FormBox["\[Alpha]", TraditionalForm]],ExpressionUUID->
  "adfd42cd-c673-4085-b2e8-f50b0eee04b1"],
 ") Directly - Example from HN5 Cell Line"
}], "Subsubsection",
 CellChangeTimes->{{3.7782623567917814`*^9, 3.778262389138727*^9}, {
  3.778282573868533*^9, 3.7782825756426535`*^9}, {3.778282730366348*^9, 
  3.7782827375648737`*^9}},ExpressionUUID->"1c6dc3d3-fac6-4792-848c-\
5656307ab034"],

Cell[TextData[{
 "Reads a CSV file called \[OpenCurlyDoubleQuote]",
 StyleBox["DissociationConstantsPotenciesDirect_ExampleHN5.csv",
  FontSlant->"Italic"],
 "\[CloseCurlyDoubleQuote] in the same directory as this notebook that \
contains the dissociation constants and potencies of an arbitrary number of \
antibodies. "
}], "Text",
 CellChangeTimes->{{3.778262833081633*^9, 3.778262843074483*^9}, {
   3.7782631415560055`*^9, 3.7782632263977175`*^9}, {3.778263683610464*^9, 
   3.778263684329712*^9}, {3.7782825896265106`*^9, 3.778282590444351*^9}, 
   3.7782827541043386`*^9},ExpressionUUID->"f8bd3b54-5ba2-4baa-8989-\
cd027de5f197"],

Cell[CellGroupData[{

Cell[TextData[{
 "The antibodies are labeled by their ",
 StyleBox["Antibody Index",
  FontSlant->"Italic"],
 " column"
}], "Item",
 CellChangeTimes->{{3.778262833081633*^9, 3.778262843074483*^9}, {
  3.7782631415560055`*^9, 3.7782632263977175`*^9}, {3.778263683610464*^9, 
  3.7782637105755653`*^9}, {3.7782641516462245`*^9, 3.7782641580971403`*^9}, {
  3.7782669839218163`*^9, 
  3.778266990610773*^9}},ExpressionUUID->"5e94e316-8990-4bfd-97d6-\
3a4d42667473"],

Cell[TextData[{
 "The units for the dissociation constant should be written in parentheses of \
the cell in the (",
 Cell[BoxData[
  FormBox[
   SuperscriptBox["1", "st"], TraditionalForm]],
  FormatType->"TraditionalForm",ExpressionUUID->
  "d28b61c2-9f97-4db2-bf9b-fef431a01ea2"],
 " row, ",
 Cell[BoxData[
  FormBox[
   SuperscriptBox["2", "nd"], TraditionalForm]],
  FormatType->"TraditionalForm",ExpressionUUID->
  "670d4284-f3f6-442d-bc5c-f2c2d0fdcf08"],
 " column); otherwise the units are assumed to be \[Mu]g/mL"
}], "Item",
 CellChangeTimes->{{3.778262833081633*^9, 3.778262843074483*^9}, {
   3.7782631415560055`*^9, 3.7782632263977175`*^9}, 3.778263683610464*^9, {
   3.7782662820612745`*^9, 3.7782662835985136`*^9}, {3.778277864279455*^9, 
   3.7782779006825542`*^9}},ExpressionUUID->"5546d233-526c-4c91-80ae-\
f5e2f76906a2"],

Cell[TextData[{
 "Example data is shown for the ten EGFR antibodies in the HN5 cell line from \
",
 ButtonBox["Koefoed 2011",
  BaseStyle->"Hyperlink",
  ButtonData->{
    URL["https://doi.org/10.4161/mabs.3.6.17955"], None},
  ButtonNote->"https://doi.org/10.4161/mabs.3.6.17955"],
 ". Note that this is a ",
 StyleBox["different",
  FontSlant->"Italic"],
 " cell line from the A431NS cell line which was considered in the main text"
}], "Item",
 CellChangeTimes->{{3.778262833081633*^9, 3.778262843074483*^9}, {
   3.7782631415560055`*^9, 3.7782632263977175`*^9}, 3.778263683610464*^9, {
   3.778266282282611*^9, 
   3.7782663564743853`*^9}},ExpressionUUID->"0d0d7f85-386e-4925-8ca9-\
f54fffc7d3b8"]
}, Open  ]],

Cell[CellGroupData[{

Cell[BoxData[
 RowBox[{
  RowBox[{"(*", " ", 
   RowBox[{"Import", " ", "the", " ", "CSV", " ", "file"}], " ", "*)"}], 
  "\[IndentingNewLine]", 
  RowBox[{
   RowBox[{
    RowBox[{"rawData", "=", 
     RowBox[{"Import", "[", 
      RowBox[{"FileNameJoin", "[", 
       RowBox[{"{", 
        RowBox[{
         RowBox[{"NotebookDirectory", "[", "]"}], ",", 
         "\"\<DissociationConstantsPotenciesDirect_ExampleHN5.csv\>\""}], 
        "}"}], "]"}], "]"}]}], ";"}], "\n", 
   RowBox[{"(*", " ", 
    RowBox[{"Extract", " ", "the", " ", "units", " ", 
     RowBox[{"(", 
      RowBox[{"or", " ", "assume", " ", "that", " ", "they", " ", "are", " ", 
       RowBox[{"\[Mu]g", "/", "mL"}], " ", "by", " ", "default"}], ")"}]}], 
    " ", "*)"}], "\[IndentingNewLine]", 
   RowBox[{
    RowBox[{"units", "=", 
     RowBox[{"StringCases", "[", 
      RowBox[{
       RowBox[{"rawData", "[", 
        RowBox[{"[", 
         RowBox[{"1", ",", "2"}], "]"}], "]"}], ",", 
       RowBox[{
        RowBox[{"\"\<(\>\"", "~~", "f__", "~~", "\"\<)\>\""}], "\[Rule]", 
        "f"}]}], "]"}]}], ";"}], "\[IndentingNewLine]", 
   RowBox[{
    RowBox[{"units", "=", 
     RowBox[{"If", "[", 
      RowBox[{
       RowBox[{"units", "\[Equal]", 
        RowBox[{"{", "}"}]}], ",", "\"\<\[Mu]g/mL\>\"", ",", 
       RowBox[{"StringReplace", "[", 
        RowBox[{
         RowBox[{"First", "@", "units"}], ",", 
         RowBox[{"{", 
          RowBox[{
           RowBox[{"\"\<ug\>\"", "\[Rule]", "\"\<\[Mu]g\>\""}], ",", 
           RowBox[{"\"\<uM\>\"", "\[Rule]", "\"\<\[Mu]M\>\""}]}], "}"}]}], 
        "]"}]}], "]"}]}], ";"}], "\n", 
   RowBox[{"(*", " ", 
    RowBox[{"Remove", " ", "the", " ", "headers"}], " ", "*)"}], 
   "\[IndentingNewLine]", 
   RowBox[{
    RowBox[{"antibodyParameters", "=", 
     RowBox[{
      RowBox[{
       RowBox[{"AssociationThread", "[", 
        RowBox[{
         RowBox[{"#", "[", 
          RowBox[{"[", 
           RowBox[{"All", ",", "1"}], "]"}], "]"}], "\[Rule]", 
         RowBox[{"(", 
          RowBox[{
           RowBox[{
            RowBox[{"{", 
             RowBox[{
              RowBox[{"KD", "\[Rule]", 
               RowBox[{"#", "[", 
                RowBox[{"[", "1", "]"}], "]"}]}], ",", 
              RowBox[{"\[Alpha]", "\[Rule]", 
               RowBox[{"#", "[", 
                RowBox[{"[", "2", "]"}], "]"}]}]}], "}"}], "&"}], "/@", 
           RowBox[{"#", "[", 
            RowBox[{"[", 
             RowBox[{"All", ",", 
              RowBox[{"{", 
               RowBox[{"2", ",", "3"}], "}"}]}], "]"}], "]"}]}], ")"}]}], 
        "]"}], "&"}], "@", 
      RowBox[{"If", "[", 
       RowBox[{
        RowBox[{"MatchQ", "[", 
         RowBox[{
          RowBox[{"First", "@", "rawData"}], ",", 
          RowBox[{"{", 
           RowBox[{"_String", ".."}], "}"}]}], "]"}], ",", 
        RowBox[{"Rest", "@", "rawData"}], ",", "rawData"}], "]"}]}]}], ";"}], 
   "\[IndentingNewLine]", 
   RowBox[{"(*", " ", 
    RowBox[{
    "Plot", " ", "the", " ", "results", " ", "using", " ", "Equation", " ", 
     "1", " ", "of", " ", "the", " ", "main", " ", "text"}], " ", "*)"}], 
   "\n", 
   RowBox[{
    RowBox[{
     RowBox[{"{", 
      RowBox[{"plotMin", ",", "plotMax"}], "}"}], "=", 
     RowBox[{
      RowBox[{"{", 
       RowBox[{
        RowBox[{"1", "/", "10"}], ",", "10"}], "}"}], 
      RowBox[{"MinMax", "[", 
       RowBox[{"KD", "/.", 
        RowBox[{"Values", "@", "antibodyParameters"}]}], "]"}]}]}], ";"}], 
   "\[IndentingNewLine]", 
   RowBox[{"LogLinearPlot", "[", 
    RowBox[{
     RowBox[{"Evaluate", "[", 
      RowBox[{
       FractionBox[
        RowBox[{"1", "+", 
         RowBox[{"\[Alpha]", 
          FractionBox["c", "KD"]}]}], 
        RowBox[{"1", "+", 
         FractionBox["c", "KD"]}]], "/.", 
       RowBox[{"Values", "@", "antibodyParameters"}]}], "]"}], ",", 
     RowBox[{"{", 
      RowBox[{"c", ",", "plotMin", ",", "plotMax"}], "}"}], ",", 
     RowBox[{"Frame", "\[Rule]", 
      RowBox[{"{", 
       RowBox[{"True", ",", "True", ",", "False", ",", "False"}], "}"}]}], 
     ",", 
     RowBox[{"FrameLabel", "\[Rule]", 
      RowBox[{"{", 
       RowBox[{
        RowBox[{
        "\"\<Antibody Concentration (\>\"", "<>", "units", "<>", 
         "\"\<)\>\""}], ",", "\"\<Fractional Activity\>\""}], "}"}]}], ",", 
     RowBox[{"Axes", "\[Rule]", "False"}], ",", 
     RowBox[{"PlotLegends", "\[Rule]", 
      RowBox[{"Keys", "@", "antibodyParameters"}]}], ",", 
     RowBox[{"PlotRange", "\[Rule]", "All"}]}], "]"}]}]}]], "Input",
 CellChangeTimes->{{3.778262687259532*^9, 3.778262699430523*^9}, {
   3.7782631392510405`*^9, 3.778263139454116*^9}, {3.778263247027673*^9, 
   3.778263256279005*^9}, 3.7782632983081512`*^9, {3.7782636282289925`*^9, 
   3.7782636361431446`*^9}, 3.77826367919971*^9, {3.778263717838091*^9, 
   3.7782637260592165`*^9}, {3.778263948286271*^9, 3.778263966605261*^9}, {
   3.7782640181902514`*^9, 3.7782641845164223`*^9}, {3.7782670020277815`*^9, 
   3.7782670308897605`*^9}, {3.7782671678090763`*^9, 
   3.7782671737257853`*^9}, {3.7782673237978325`*^9, 3.7782673541705823`*^9}, 
   3.7782675086494713`*^9, {3.7782680679879684`*^9, 3.7782680681196136`*^9}, 
   3.778282724916999*^9, {3.778282875763279*^9, 3.778282875882959*^9}},
 CellLabel->
  "In[279]:=",ExpressionUUID->"92946774-ec48-4818-b372-3f863639d853"],

Cell[BoxData[
 TemplateBox[{GraphicsBox[{{{{}, {}, 
       TagBox[{
         Directive[
          Opacity[1.], 
          RGBColor[0.368417, 0.506779, 0.709798], 
          AbsoluteThickness[1.6]], 
         LineBox[CompressedData["
1:eJwV0/83E3ocx3GXmi/b2nwJazWFJFGTdC7lvpNduUIu6eIusts4WYQU0r19
O31FuxWqI5Prpm7lS60bTlefzyJU86UtaW6YhZmMrLS2lLv7w+s8z+MPeC3h
7IngGhsZGYUa9n/FBeuT/86k4avz+F+up6thB56aXZVBw1OhftXMNDVMayqL
bu6h4WLXTaX1qWpgRFuKypJp+MCP/t4tPDWkOY7YndlBwyell1ivuGqYX8d/
HBdCw9CwuKwnRg1xcsViM2cajvH2Xevvr4ap1ad7YqX2OChOmV9DVkPjofy2
FGd7HP8k9lro+XGgFboH2x+xw6U1lxPaKOPA4bYaa+W2+Cu6XpNy+C1E9NtD
gJctrpn7e/M/kjGQMExJy87Nx8fLf7qpYYyBnnCbnT1ogykeQlZBkArm3d48
9GWNDebvPBeWzxmFu/anZhYUWuMcPP5we64SvrrnXro2bIXdQvJCbNJGQGZG
fNy60Qov7ZqVm+wahvLyIldGhSUmU+j1o+whsFS8pCimqbjb4eKLAc83QB27
d9JvKxXbPOSvqLJVQKrXBQI5mIKZayX6oDdyKCbd5ZlqyLjhiHhxUcYA9GVa
aJh3SHhNXkl72dY+2Ovedcg7iojddrxsUzL+Bde9nSt3US1wYBzdmrhcBh7m
64ezas2wE//qnFNuPUCkCcwnt5lihwbEi4/tBrN6ny1FNgQ80BuY4COWQlTl
xiu2dXOwJCgkdF2ABEROxy1a00ywb+V3woBPXUCgN44MMI2xaFFetexGJ5Qk
cJ5Ku42wPS/Ui7yvHUpTjwrUTrOoQmIV8KriGVTUL6hTcWeQTcd58aPRJ8D+
WHrr/j0dCjgfm/k5pQ0iIwoVg55aFM6LP/HapxVUIVzXpuwPCAhVumq7Fmjk
/lVrPDGFBH8kkjI8HsPpodrlLvIJtJSQL1iU2Azdvs0UYZYKlVufqbtyqwlK
2xsPzPCGkF2bJJ5o2wSsdTLCTmUfkjaw20zyHkHgVhPHoFopmnrqp5ulP4IV
2XdjBqKb0GjSrIz7UATUBYkdZuYXQPIsKrEwSQSIJMxZdaMFzAsklemOIviT
ybnTEv4SHsS49l5RYCCfcKDTCuQwhHHgqSoMIXXXo62KhiGV+O2myGMYwm4d
yC4zfwtzy/uVP7MxJN8RmtdT30FgOkmzxw9DDg1yO/ka0Oo+L//NCcOYYrKP
+f00cFxYS04QMSw66/HVS6yFIylh3nOmEJCC1pr92qOF1c/D+UnvEMx8A1Yt
Ci0ci+nc9mwSQe++cJdonRYyoi09CicQFG/fG3bQ5ROwB5Mm3MYRUD0aBM2H
P8H9vi9HdysRmIhZEOWtg1eD9Pd+/Qg0x0N/EGzQQQcvIaW6D4ECtkUqN+tA
GGMa4mAwFiYl5XB0sL9pu7fxawQHS87wS/k6WDpytVYsQ/AxuWtgWKUz/D6X
nNmNYNhZplo5rYPJhceqxl4geNE/+D7LSA+ivGtVCQYLI96bWtjpwTnYsz1c
iiDN15a5kqWHj81Ljno9RxD/geGbtUUPPWGIXtWFIKx6GQvH6uGDPNF6mcHu
jj7REel6YPR20Bd2IqC/9ueUHNSDC4XsfrEDgUVx8O6hk3rwHA2/bGWwfkvk
fo8Leih/EPPL2XYEKnP24f0CPXiRlKctDP4PGVxnlg==
          "]]}, Annotation[#, "Charting`Private`Tag$30146#1"]& ], 
       TagBox[{
         Directive[
          Opacity[1.], 
          RGBColor[0.880722, 0.611041, 0.142051], 
          AbsoluteThickness[1.6]], 
         LineBox[CompressedData["
1:eJwVx38803kcwPGFZpvJWn5sdH4l6dpqjk7k7i2NkHAjJwnt0a7Hoeinn9el
X+RCnV9dbNXllFPdWB33zfp+9GM6DxUJ7S5hGQ2zRsx2Luf+eD1ej6cTP5Un
MCIQCNsW+v/thb5Jdw8z0TwlvlH5Xg2JSDu/7iATPUkMfC3WqGF6sqbs11Qm
Wm1YE5s9oQb7mKUtl5OYSMZuTVgyroY052GbgkQmErq5FLBG1GDVWPw4PpSJ
TNgnbIP71BA/oHAkuTBRaXuRw6I/1aD97GxvbBcD7Yh35saJ1CD9/tyTfS4M
ZCk9lSD1UgOzlBXCyLVBE92Eis1t48AXtBrpBqwR+xVbPxYxDrw3DNjsYY0o
DlJtVPMYvLA3pa66YIXKWPd1tx3HwEC8GZcxaImuvAoKLt0zCktubh3619MS
eZbTqxoqVNDAyJ+zLV2GGqfOnM+UvYOPrOyLvyjp6HhsV83OjhGQk8wet/rT
UZ+b8G2FfBiuXi1zs7+2FHXtCAuKlithqaLHQjFNQ4r+olu37g4BbfRO3hdR
NKQpW1xeVfkW9nuUEM1DLNC7TqfzbXwFlFMbkk0nzVHRCt4uCWsQ+g5TJjn1
VBTSHekjpg7AIVbH9+u3myHqrZfGByR94Hbo+dpvaRS0+mR0YE3e38Am+yrT
xST05etSO84WOZgxRWRNtClSvRgQWLr3AqnJO7zMkoiMNn2tcUnohu01/lXW
jSZo9+y5BJNzXdCy4jSlNc0YHcuPZIzPdQLRTjrczzFCW+IavC5d7IDK3fy2
rm4Coqa0S+UZz0C4/4RIvWIe77HxNtns2Q7XmmwbVYI5HNJCA92IbRA3I6z7
/Y4elxW4NpBWPoFIXqli0F2Hb30zV6e8JANVqMDtYcYH/BFXEJay8jFIBbVi
owkt7rBt1CFi5iGcHRKvdh2YwHkXan70mnoA3T6PLCTpKry+aeb6i/kWED6V
Zs0lD+G5HXX2UxtbgLtRTtwz0oczqgpKok4jCIwydg4Sd+G6nQZ//2Ec1mQ0
7OiPeYj/vKH2qbvmPtBsv3lGIpeAvf8D+SXyfcCpksx1N2SQnGeelcWTQjWH
Xy+L6IHul/mDn9Y2g/kZBztm4QD81EvY77G8GUIbr8fQy5TgeDBTNl93D8Lq
sjIuk8eg2u43SiT3HiTVS8hNtPfQ6Wnj/VGLQSYTsp8XT4K7b0J6/00MRhWa
Pk7ANOS/wwv/ScHgkyL2R492HQScnG4O8MGAGvQ56bteHTilLe867I3B3CKg
yxQ6YBdrsqo3YPDXkQjXGL0OqDmkY4u9MCjfdSgsx3UWtIXWW555YEBj/yF6
dHwWVlpRi7LYGBi3c2H7ej2EV3sEbXTCYPL0tmCRnx48Ex17sh0xUEB05MhW
PfjybqiaHTBAkr17M/l6OHqRccXPHoOcyoJiYbEezlSk+oXZYTCT1NGvVOlh
37Kk+VwrDJQuctXaaT3shIDmNksMXr4ZnEonGCC3jq5ftmAJb8qUYmOAlgRn
7XU6Bmk+1py1XAO0Wh/p7LbAIOGDvU96uAEIOX6nnBccdnsVF8UaIDDZ707q
EgxYzt4xvAMGEB05WWBmjoHd6038yhwDiEeZnFgqBpTykJShPAMcE/7wVa0Z
BobwyKPsEgPkPz0xMUvBQEWOO35UZICqD7XE4AX/B02hW44=
          "]]}, Annotation[#, "Charting`Private`Tag$30146#2"]& ], 
       TagBox[{
         Directive[
          Opacity[1.], 
          RGBColor[0.560181, 0.691569, 0.194885], 
          AbsoluteThickness[1.6]], 
         LineBox[CompressedData["
1:eJwVx3k41HkAx3FLGaOxhoThWRXS5ZjdyDrqo5Z9JFHkyNrEwyaWROXsIU9q
a1dS6JDxWF1+Y4Up5Oj3zZmSLEmSa3I0jhGS5vco2/7xfl7Pe3XAYbcgeTk5
uV1f+9+WVNuQ+0d5JHSrg1s6awoHyPSiWSSPBPf3pMgUpzA3cyuTOswjGzwf
+vl/fT1vtUe5ITyy5ELeUv7SKUToj2idO8AjgS+iNZrlp7CiPK1hvzOP5J1q
VR/7LMX+AfEqJUMeCXv8gj8yK8X0D2e7fDq0SYJT+fWqPilqEv96HGaoTUw6
ml34Qil4GcZO2ie1SPLltx02UVIEBDXJzw9oEquN2fEK5lK49Wnjp02a5HU3
XrUPTaJdj8VZm76CjIs5yaK0STCKhb4xgxrEPO9KQ/WaSXxbuHPos7kG4Y5p
SByLJlCq/ceCTsZy0nZzj0qF2QS+GMdfuTmsTnwaVkX+mTGObqVlDU3b1ckN
Jsm0aHoMeXmZ6/Ty1YiXRna6g90Y1MQvVcVzXGJjapHhECoBd+zemS17ueS9
wmoj7fR3CN90SVHFSZVUqW9RbUkbRRanNJQ1o0KQmpS7NXEEvUeVZ/glHLLv
ISu9P2IYUcZtiRYey4ioQGCdaDuEdVHPTQ9xlYmcd/aeMLW3MGHbDkcXKxFf
/ukelYZBLOMJ2FOeLNJX4nWejhuAUoWVa6aGIlmZ/+xvn/N98Li1/bpm+RIi
2ObIzvrcg0cGKcpNEQrkadIFw8KCbijq1oz08+VJbO/iCp2YLmT7Bzzp6JQj
fnPVvZabO5ETniyYNFikWwUqPiW2Hciv0CmXBC3QkiOVy2ft/oXvxxxh2T0Z
fSU599GH6Va4u2WIB7+fp2XNGmcsJ55C4hy0ri7mAy3rHNtQOf8YNUEFxfLS
abryjpeWZ1Ijzg4VrzcakNIH3/QE13rVo9O6XlUULaEpxTVPTjjUIudZTdxC
6BC9hmjxb18ksLfpVgwc7aXD9PWu6U7W4Oe9CvqOxR303tjKulrXKmyMKd3X
711H033PV8cufwCuzm+tSuxLyIqvN+EwZaA5olizO43wqMp4ErnjPm7wA0oa
d78Ep9zzpmeZCCqnV+ryUgewPfxytH9gKZzLb3urZw6jq/cXpR6PErgI42Jy
2eOIU43tLvQpRkiJiF3BfQ/HjPUF1YZ3EctD/PO0GeRTWm3bOv7BmHiql+8w
B3eLIsrvWiG+O2/yZVPLPILv2ZsF5gnBcdysdKJrHu9ZK7f65wix8A3UG8Xz
OKXnp+p/VYjXx3Ybecvmccy0YDo4XYisX6NcEow+oXW6/eTVk0JwTR4I6pM+
Ic+5zjIhQAiFFnt4WMhgK2mJsDESYiZl1w6BnQziQXPnVH0hxPB0H90pw0sr
pnhQTwgiOngwNkAGi8gm1YtaQiRkn0vLSZOh0qV9hssW4mNIW/+wRAZdzfDO
lAkKw4bdEtM5GcZ/HIlffEfhRd/gbLQcA8PItxfihymI3GZZyloMwgreLMb1
UYiw1uSb2jPIkqjVZ7VR8PugZx3tyuCh8myxwTMKLkVr7YkPg6i77oulzRSM
9a283Y4wCM83rHxVS0H3zbaA7AQGo7oHDA7TFJSznH4fOsNgw6GSUVY1BcbV
/bjJJQaBZUlL8ysoSNi+SccFDKjNlvF29yn8B9w6aLk=
          "]]}, Annotation[#, "Charting`Private`Tag$30146#3"]& ], 
       TagBox[{
         Directive[
          Opacity[1.], 
          RGBColor[0.922526, 0.385626, 0.209179], 
          AbsoluteThickness[1.6]], 
         LineBox[CompressedData["
1:eJwVx3k41HkcwHFRzrHGPb+Z0kGl1rWrA6VPh8o6hgbtsKaiZidsiISyyRZD
KU/r2HZlrELEhkbh2f2ZL3JstEwHm8cxJjMaMb+ImF/S2j/ez/t5rQ2NYnHV
1dTUvJf6/13XdoY/PIMhPLqzj6wk4Bia+mwfg6Fvr1N02pc8O12aey8KQ1cr
D9Ozl2zBNmwqDMdQYHf9wOYlR6+Tm185hqGgS3lD7AoCTOuyWo94YUi/uaj1
fjkBRyTSNdpWGBrF53P3lBIw9XVGX9BzGuJkdjYtCgjAkzM7TlnR0M2DyjbH
awRgOTYetBRzlK+XrqpNJCCU264+JzFDVx9GlMUeJ4A1RIN9jmYo2t5W1+Ug
Ac8stCgbb5iikv7dITHWBJCalcEJIybo9UmOz7llBHxR6Tn6aYsJ2n+q/Nnd
F0p4QEtfoOcYoyveH1lYsRIWbc7fLJEZoTt1R+c1eEp4pa3X2r7XCE12UNI+
WSmhqCjX2uKOISrFcjl/9k+CobTXQDpLRcm3hwftLkwCdbyW7+pPRQp3HsuX
MQmRjtma+h4GiFFvOEYpmoA8yoMIrWl99CvHtIpFm4DBM7rTDjUUJIz0T61P
fwuxNj3JWwP00OY/kuis/nGwju22C6Pqol0Kkzj39eNgq7NTFl+tjdj3iuXt
XgrQwwQ6xGEttNHHr/Cv429Au97ZJ9dEE9UPGjIrEsYgoHTvLbO65WgT1cyA
4MmhyTJVtz1aA4mDJxxOB8lAk4HLhx3UUchEvrjhwCjkh4Q+ef5SDalzA0yX
Gb2GgsifBJOWn0VPG+iB3IkRuFNPr1NwF0QR4m48slICwR8KKh7VqkTUDMuY
EcUQ+LFypCNfzYk+ehfdNq8ZAIUX17olYUZUdTIoZzunH3BuebW6ckqkL15d
W+zxL2SMVm/aIFGKKIUjPvSjvfDS5bGBMF4himoeSoo79QIKnuLnFiJGRYvR
plMK9AzcdrzSPDE2KGLoJgxcponhgL/GOvfq5yLS2XiL/Hg3fJnwIHCY3SIq
PyGt6ld0AZX+/T/aOtnQKW99pHn5CYgowkT7sjZYUebID0vvgGKH0Jo2316Y
kaT6riluA/201QzsmgQslvNjY1a0glfdXbZRrgxOzzrxSoQtwKw4l1Co8xY+
p2l9tz2uGcJrhDr11HeQZc4vfBPbBIkYnO/Omob4FVPef99EMC4lBh32z4IN
9oHN/kUEq67bLjp2zYHRxKoLm5mNQHHfpv1j3xwQ4oa7fe6NsLAMjNqkcyD2
3XEofV8j9Mf5bmCr5iDsSDhjxqkR8jixzKQN8xC4y/jQrGUjUG0bBI8vzkPP
z5KwWyQOGl1uELBVBbtY4Z2R93CYTvX+RrBbBWprY2T8EhykcNhvzFMFq5Jd
XYt/xwEJebzEUBUwxWsE8jwckvKvZBVkqaDXImTyxiUcPoT3DMsUKnDt4Gql
cHCQWb1S2M2qwIOmQX3KxuHF0Mj7eDUStJxfb1vpj4OQ9V5L15yE325X9bV4
4BDtYuZg50ZCimmmvZMTDkdnLFzifUjoavGcueWIA/P+RjcURELa6nfty+1x
sFnnzGadJsHb0DNncD0OjIE9oflJJDw6sC2DuRYH3TyPH0b5JJTxolKbV+JA
+vidtc0mocfdmO9Mw0GhE3zxrIAEFoJMoTEO/wGCAmMX
          "]]}, Annotation[#, "Charting`Private`Tag$30146#4"]& ], 
       TagBox[{
         Directive[
          Opacity[1.], 
          RGBColor[0.528488, 0.470624, 0.701351], 
          AbsoluteThickness[1.6]], 
         LineBox[CompressedData["
1:eJwVx30w1HkAx3FR1nq4XfK06JHQhVYuU536CDkhtCI1OO0lnVRCeYijoqdJ
ajzcTWWbFF0lI+roJ35fedgK5doklbBZWrJ7ntp2b8t1f7znPa9F/P28aE0N
DY1N3/r/7blusfeSOCSnaPXx10fliCLjM8sTOCR7YXDfmW+enigrvLmfQ141
sZn45vlhho2XYzmktUvnackROeIXD5mdjuKQ9ZvfWuzOksOkJq8l0p9DuFpR
16UZckT2ixfq2HAIHeDYJEyRY3zFqe7tInNixRg5I90rR33mmUd7bczJT4Ky
rOBgOTgFDr7mR8yIeNY+xw2ucvCjhZqKflNyW+w75WwiB++dOTxdTAnGix13
jsrwfD5D3+68CfFP2RmsrpdBpV0enjJgTLL5Wa4t2TJ8V+43+OUHY9LWFmcV
4ilDlflJtUXBXNK1qk8tVo/hq8PhP0olRuRDwMGCkWtj6NHRaxF6GJHm9VeN
SrzHcOVKof38q4Zk+78DA/m9H2EofskST7NJuYnuVpPwj2CP3D2xdgubdEd0
qFNFo9jnkq9t4Msi66zNjD47jKJIv2oPY8KAmNykmb0HR9CbpDvBvaNPFqT1
fa+ulSLRoTNzZYgeUcztEji/+gD7xGdOv7J1Sevw+0itqWE4Mt0kyZU6ZPN9
/sN26RD0OAKmPJRB1M8J10AkgU7t6sBCY20y5/DQy4bGQYSUeVwyrZlN4r67
y7Q6+x6N1jm6wngton/uQPKtGDG0LeuH+riapMHyScEjzwFc3MF/IurSICaU
VV0pox/F+44Kxqxn6JL+sMTRx724WmtRI41W0z5zeazo6DcI/1R866+7Spp7
JE28YEkPgnkF4gFnBd0s8DaMs+uG1D/avillinY+KeVmLupCffSNSk3ZOM2I
yIg7u0OEU4OVS237ZfSy3R+83Dr+RteaZlZ1spQ+bytaPrm2E8Ud9WnqPYO0
XplY9vZNB7x+7NHeOdxL98xjVVgHtcF7i9Zin0oRbeVSaiFxeYxlKVXb+sKa
6KMbS6YUEUKwLXY91WHm44Lu7dLm4hbQ+tWpy/9sRaq7zx4GtxnXuPw7rUEv
MVSTrrW0+yEMji+w5OT2I9DYRjJd1Qj/muthRoUSfKH87WcLCQJupaVcZo7C
wXAyp+gFjdg71cxa9j/IP70r3T2hAakcHH6WN4EHG3+LsPeux4hY3svdMA06
1iNL4PQA8846fnVpVyC7M0HoEVgHfR9XnYxuBX65Vya67lcH9SwYtYoVuHbh
kz/Lpw6vDwbZhikVCJ2pypK416EoIjEg3fYzkqz8GytW1IHteF/QnPUZUwgJ
rDatg1a7F0JWKvE1PZKV1k9hImfTRoG7El4V3e1LeymIERo87KfEysZw4Zse
CqQ6JiaVr8Q6+4d7vUUU0i+ezivOUyLoQMVW11YKn2I7+yRSJZZUxUdlllOQ
2PRInaaVeGUu9eDdoPDi3cBksoYKy8bL/ezKKFTzJhm6ZipoDh570n2ZQvwa
U66TlwqVq34P5eVT+Hlq/prkQBXaOnK9XM9RCKiw8yLbVZBMNWyyyqXgsHh1
GO+ACgs1w8plxylYvl3Pv5iuQlnCnJnXxyjoFvnGDZ5QAadSYh5nUVAFBh9y
zFdhGyt08H4GBSkzPOuQQAW3S55J5WkU/gO6emkV
          "]]}, Annotation[#, "Charting`Private`Tag$30146#5"]& ], 
       TagBox[{
         Directive[
          Opacity[1.], 
          RGBColor[0.772079, 0.431554, 0.102387], 
          AbsoluteThickness[1.6]], 
         LineBox[CompressedData["
1:eJwVx3k41HkAx3HR4xw1jjBIGyo9uQq1qP1sUkmOQjU5KtNKKEpCmdLyOBKr
HtHu5uhiVapBoo3m+5PUhnJF2lyTY8f1yzhnmtXaP97P+3kt54R5BMjKyMi4
zvf/69M2BpdFsIh327nDAyU0DpHxbxbhLJJ98TOezHtKVJB5L4xFfILT5hLm
bcBWo/KCWcSrKcBwxbxPGA5opxxikTvPLGQ5xTSWlKe/PODCIjoSW/W2RzQO
9Ai+UzRmkVCXNFFBEY3xdRfbvVt0SPv2pvjBfBpVsamvjxvrkKR7Xa1+mTRY
V02ddX7WJl2TCROb4mlwAl7JzvRokdH09LeXQml4dOlgi5UWuWz7Fs5eNJoN
FBirriwh1kFVMfkbaEjki3yjezVJWWXPDT8NGouKdvb9a61J9u3njWcLx1Ci
kyzVvapBVIJ0n3lXjmHONObX/H518ug+19g/fgwdiiovXzmok33Pra893zqG
mzczTQxuq5FLUc1+vjJjUBO0LRZMMUls+APHurujYA49TtrkxSR5v+3cb+U6
ilCrDHlV58Uk2rzzQfLHEWQxSkIURKpE6J+iq+U9gs4IZZFlMYP4fJrbSjcP
45RpY6zNHhXC8UjefNp8GCan3pkHMZUJz21dqmf8EMyUNvZH8RSJRmKg0OiJ
ECqsXCV6rwKhGvWHb3z4B4oVtu6ZmvIkUs8hKG52EHsKHLK1yheSMNOKW9kT
A6CMEpRfnZAj3qnL9g586Ye8XtVAt6UsSZwW+W0Z7MN1f86blvcyhNuuXvmw
8jNyQuNyR42+8eVaVsxm5Qlwu0K3XBgg5X/azbDMD+yF73TO/SePxfy0a5G2
vPU98PS4KuhdO8M/bJt7fvcPXRC6BJi8iJ7kx2m49fuJ/kZVwF2e7Ng4P6LG
7WtvXwcu9vFWr+wZ47PPGQUFSNvx3q5mcWmUkH/543lXG0YbchqqzkpD+vhe
7y2PXzvYCkf7DvmfBjv5h1wjfYRlzdjmJWfoxGvhmx7+nOHu2oQ10SX7u9kv
+EePqJXVqDaCqXvkraJSBrIWTLYkPWoAn1F6xqKwFsee7vjQ9qAOdyw5xbW7
2rBhm34OXf0XVBOX6bHSemChaKI5ufQ1XMr/YKtn9qPgm5SRWVsLt/tno/OU
hnHhq9ZcStxLBBeXKlUwv+D2cZOycG4NzrAQ8y5dBCMtm3K1nBcYEtCdllun
EF0qv7a5rhpLfzGbs6qfwUP7hfrvjKrBcFqveK59BjuStT21l1dDugDqtYIZ
OJ2c3u1vUI2Pp3etZItnUOj85pZEpxpZfqfcuCtnQY00hDssqgbT7GluzYVZ
/L5dv2uFmIJcvSP22IjxrGzuknUjBVGC647cH8XwrrcpLm2gIMBez8GdYtgx
m7jWdRRIaWDgGY4YR0dXy9nXUuBeT0nPSRdDydeO51NJYTq4sbtfKMa9CfOi
oUIK/cYdQvMpMSrDEvnxBRRau3onomQk6CnwCjK4Q6HUY0JBWVuCyT9DuOw8
CifstCzNHSUYkW5K6M6kcHDSwC7KXQKb7QvWJmRQcHu4ypF4S7CRfTrE9AoF
U0NbtsdJCRQCs5JjUynofdrMuc6VgC3aF7QmhYJylvOxviQJ7A9OtH5IoiBx
94w0y5DAxCbiTVICBaGS74XIXAkKYwacvo+n8B9lIm7X
          "]]}, Annotation[#, "Charting`Private`Tag$30146#6"]& ], 
       TagBox[{
         Directive[
          Opacity[1.], 
          RGBColor[0.363898, 0.618501, 0.782349], 
          AbsoluteThickness[1.6]], 
         LineBox[CompressedData["
1:eJwVx38803kcwHFNMTNnFPblWqUeOBkTObl6vE9N51h0E+3kR+2sMh2KUJTq
kUo/ToU9rnPm4VH6ue7hR9ek2+P7Kb+qh0unS0f5te+GiX2zrLXlct/74/V4
PZ7LxFlCCc3KymoT1f/vOrdW+nsuhhZ0i24ld5KwHU3PBezDkHdNQGkYZaPh
auXNLAxFbKv6zo0yR+T0oEaKIcXqudpnHSRke466nd6OoT2RMlhP2UVZ1p4i
wBCd3i9e1k5CyrB6KX0FhgbbmOTThyRMryp9mficjYwPTwVqVCSois8++nEF
GyWIU30HGkjAKvyi2Efd0OCrwvTmKySIJZ0007ArsuzrqH1YSYJwkA0bglzR
8YDOB/3HSOjh2DK9L7ggb1nqFWEmCRYbRVLByCLESeddyt1CwmeKaM2/wYuQ
7EZ01nAICY3sU7PuFQtRa8mOyww3Ej75Ff5cp3VGu8/O8xKQeuij27d3rndG
2+9G9t9t00NtbaUP57ITUhk93CMr9eCk7nVUG1moZ3xhUW+iHlgTd06u28JC
qx53Lw1ZrIfMoHIbhyhHVJQX/oNnzxTImI0ZtgYHZPPyEqemeAoGchkGXgMT
FV/btr/Mdwpy/J4Vr463R6WL76dI2ifBJ6fbP53FQB9pGxsfpUwC126tNr+e
jviF0mnfsTdgj8ntyARb1JpoOE6XvgF685rYykU2KPN4xKFccgLir67/1VU5
H3ULZpyrJRPwYHkJozPbGmFZaeF/jejAxkM1OsSjoQ5/TBWVqoOqHeInz19Y
oearF3tYPeNQnXlMPrV8Dj98M+91wuZxuNzsrtRJZvHiyfTors4xSHpffevu
HTPOUtAD8r8ZgzhhhXok0ISH3xva6tg7CjqBxKe1YAaXxbzaOikeBZXkRj1N
P41bTx2p2TOnhVJN/Rdew3r8ker8hdt1WngR1ubYlK/DMwLdn3hs0kL1n6qD
sxkaPPjx6Xg5TQv8r/ps0sYG8ORYSXZGiwY2brH2jKx/jo9kX1RcOqyBlQWN
3w+JWvE+5ZIWWZQGWO47n9LtyuFQeUmQFaYBnNl0IOB6B8R8bMLPviXgCk/c
0LG5F9YY+twynhDgcGKJB3ZuGE4s2LaXc5MAgfKayLlSC5oXF3ztzxMQc+tg
QY3dG7h+f7DlWj4B0oYmu2bWW5g3U/a5SxoBBzAo7C4zgBTfyz4WR8CEmhzg
RRghdL+c58wnYPFP3E9BXSZwiZr+548vCWBGhtAPvTRBnXpcXUp5dh44d6hN
oBjlOW6l3L9/s5fIbIJM38Sn0yEEyJJzYoq8PsDSYIXGhzKLe0/eduQDFLAF
KdXBBFh38SF+tRnqa4ykPJAAQ8mmb+VfmyE5dIN7NmU1JMSNRZuhThmaFk4Z
Ne3adUBshhNnHidoeAQUVZ0uqy4zA+YUeWcl5ffSZ0NanRm4I/aA/AnQrujT
+RvNoDwoSiyn/PfgyLt8KwsUEYyKnZSbhO9sGW4WMIUKxQ6Us8Ncef58Czh7
ROxO4hKQOsMJy4+1wJT1L7k8yjG/efNRogWkrs3y+ZT9PNeIhHstwAynCW77
EeDxOlxcVWSBjS223UcpM2RRezQnLcBfUpqVQNkSG5fHLbcAd10OdyVlnV3S
kTy5BSomG+lWlP8Dvttgww==
          "]]}, Annotation[#, "Charting`Private`Tag$30146#7"]& ], 
       TagBox[{
         Directive[
          Opacity[1.], 
          RGBColor[1, 0.75, 0], 
          AbsoluteThickness[1.6]], 
         LineBox[CompressedData["
1:eJwV0X8w1Hkcx/FNzdpdKxvRrg4nRnWoTZRw3il3V/JrKKPIZWvbolAS+nHJ
9eNy58yO3aYhnEn6oWLbwtVt30+/dDUuOoW9kt3N5lbT9xOLbb+h+9wfr3nO
4++XpyQ7QWrDYrFiyP5ve2lYxs19IlQWjPMyJjFsQcOfF+8VoSE/unsH8dhI
vfJytgj9ljS0TEbsnjzrbk2GCDm095i3EufMezunZIsIJbXkpW8mdm4pe5gW
LUJKZ7FdPHGazvAlx1uEvDkeikDi4YBTPZu6hIhtrUxiJjBojvzy525vIeIV
xkkziUUKvyjh0TkoiFche/oJg0T6yMaic0HhlbubXYkTXgth9VIXFJSe47yM
wfC3uy1/vtwZzW+ofxZqxcCwr6QW6GejsKOK0kkLhplX1g1MBs5GF3wvF5eO
Y7gu/GnCVeGEKvW92ydGMUz5HTxz3uiIXM5NhbDMGLQcu4ePVjmiCy81su4P
GGprlQvcz81Cslj503QawyxDt4NhTIA8lf6P177DIBi6cfLr9QKUIvAc/TCI
IWtpOds+ygHlFdXe0bzBcJp/PdN2xB45KWtTx19j6NvHGxGr+Ejuu/ZjrxZD
rl/nkaANdmjysNl8pAvDgtyORTsFPHQsKCaGasfgzw0z5jdxkLfq3qs9DzDY
iaq5OMkWDadYbINvY+C0rohTzmajnhPgdEaFYUP9qrMuLTNQsJevgVWP4a7X
cd6jnOnoYtbPXU4VGNhzNW/7xTZIeDHsWkophsp0yZOuFywU1Xv8Se4PGKqy
iqvfe32m5OpwP0U2hnOtri0m6QQVUMeKOJWGIXW8qqH5hpW62hio48VgSExQ
GPRLLFSg/NK00DAMpmjpgvsFo9TWqWOeTQvJv9JLTTb0MHVbVhwfL8RwaqBp
oY+OphTUyx+zbTG8CHngoM43URJ1l/TEGA1Vf2kOTGQOUPeuhgu3GWmIDNWy
tw32Uc27ixStz2n4dv30eWuauqjV0cHvBG00+BZc39iffJ9ys/Q517fSIHDd
/pTDLYeGrSrtigYaKL66cPHFNkgyu2gf19BQJ5ao2uK7YaZxRoJCQYP9CY+5
olIdrMtK0WtKaIhuuZDsqDTC2d5n9mXFNMQ2HCio4b4Dz7N7VeoDNGSo1NxW
wQfo/GrHHdhHQ6EIDnaUjYCmPPzW1Swahgy4T/zNGOh8ZCXbd9Lg9qv/1NJ2
C1jSVja5S2ngr1nGOdxjgTcvYvV84olp4NhmsMDGZ2lun7bR8E9evE+y1QLL
l+xq7iE+vTk39pDPR7hmrsiUEwv8f69+UPQRbD0i+tjE09sjYUOQFd7qO29a
JTSMHI9ZW73SCsfGmVATsQGSEgfXWWEHymnvJUZqmaxQYoWOgIX8VuJDlSVl
VWVWSFwSwM4nHs/o7DearNDX2NE/nk6D0VtrWjRmBZ94N84g8fPXenM+i4FL
hWkhPcTqBLMtbw4Dh2vO/9FCnBPiIl4UyUCKV+PyQuLvR91D8uMY8HjPatxJ
HHttfiTaxIBY5yreROw3b0Vywh4GdM3yuFDiua8iJJWHGKjTvnnvS8w7HbVr
4CQD3Lp/lV8QM3GJ+/3LGTh4q+I7e2ITN7VofzUDqfdHbaa20PAf7LF8SQ==

          "]]}, Annotation[#, "Charting`Private`Tag$30146#8"]& ], 
       TagBox[{
         Directive[
          Opacity[1.], 
          RGBColor[0.647624, 0.37816, 0.614037], 
          AbsoluteThickness[1.6]], 
         LineBox[CompressedData["
1:eJwV0GlQE3ccxvFwDDm4AmJIQKkCI+lwg1jB4ycSFBSIDYIpRavBFI2iKJZD
aLHMeBcoAvbAYNEixRMIglXo/hlR1OJVCApjOCLHhE2yQMSQLUe3L575zuft
s1xyWCQ1p9FosdT+b2fhWtndYzzklmS8FEMSsBtNLvgf5aHdTUp6NOXpqWvl
1w/z0PnlmemRlN3EDm2XZTwUUWoMW0853X3U+dxuHpq4r2z0p7y4ufjRrhge
6jN7GOZIedegehnDk4earOJPKk0ETAadfZPUxUXS/tG27ZRb8394kubJRYcT
C4u4MwTwyny2cL93Rq6DLbTWjwRIpB3mxkEOevHBrMdvmgBRPxcigjkolN95
O9hAwD9udBuvksVoHWO0iz5JAGl1Mzl7yAkFqRpUEXoC7G5uHZ5b6YQaQmZu
2eMENHDPzLqULUKxr1XG4jEC5n1yf64ecUQzkgyZ23sCehnWjzo2OqLwvw96
RPQTUFVVzne76oDWh+479eAtAQ7qHnv1NBtl7e9lt74mgD3eeHrddjZqeVeT
6/GMgEPBpVa2W+xRosouuhARcNGm4QB9yhaFxkxklt4lQHWMNRVQb4Ou1O/b
idUSkOHzKj8kwRpZdG8KMvxKAD/jpd9+Ngt1jB8Rss8T4MtcO5JVx0Bml4TX
RVkEWPMqmUQiHS2KMvQt2UMA416osNzJCkXecbCsiiYg4drGS5xmS+QtfCkY
9yGgzeMkqyPdAtXkTSxS2RFg5do6OhBgjm6PeW9ao9dDxR7Jsy4lDdW2ty1d
2aEH+aGCSp3HAnZLfIifclkPV++5NGuks1h5iFdGTboekj/KbzQ1mjDOg1+k
qaCHeFGZeijQiFXRFEHP7fSgiZHyH2Z/wBKeYr11b3TQKq2tM9dPYi5DF/qK
rujg7HDdpysG9dhA1Oba/DQdKMPa7RVZGkz7+Y/6kmAdyJ+3Hp89MIzVRd3x
HpnTgmBNr9XeMRW28GTO8327FjZtt3CPquvCkspc82UlWvDObvhiQPwQK2lY
Y+mxRwtsl69fMJilUJ3clVLvrwXMRpHj/8djmCrIrP7NUgu/B0jqH2/rgXMb
yKLiXhxsT33iyischHmO12csBQ4xzTVix/IR2Fyl8cu+gEPcjePZl5k4SALl
gw+O4iCrVzDvsSfgRFHnTZEYhxwe5L4snoIlnYZGQTgO42pCFRA5DbrylMJg
bxyWFvnOB3caIYVfXefJw8EmahXj2zdGaFmtC+/l4jBrBo6P1UaYS41bKKTc
9822FWKTEUQCm3mjMw4Xd2bE5a2YAWHgZuYLDg5s3z8r20/MAH1ddGSBEw4W
nQJICDFB7MZdT1hsHKZOxkZXbjBB3Oq1Te32OKghMX5sqwn4/zY//44yUqSm
5khMwHIJyzHY4ZBXca5YXmyCvS3hqN8Wh4+yVwMjGhM89QqYa7HGYcSzV+M3
bYKmt425OZS7+4cMWTQSjmTK3VdRVogMdJYzCd1pMZo7LBzSwzgBfgISCv9a
2FFN/fbVB7ewLCEJ2YEFzimU4257CVASCbLuzvlllH3cQ8WiIyTw7NIEcgYO
ru/CJRV5JDQOVFz5kjLr4paDw6dJ4O6I5LtQJoXxmb6lJPS4JCrf0nHQMJNP
ZFaS4Ku8X/sT5f8ADp9uzQ==
          "]]}, Annotation[#, "Charting`Private`Tag$30146#9"]& ], 
       TagBox[{
         Directive[
          Opacity[1.], 
          RGBColor[0.571589, 0.586483, 0.], 
          AbsoluteThickness[1.6]], 
         LineBox[CompressedData["
1:eJwVx3lYzHkcwPFMnqkZM5pGql9oicKzXY54hD4kVzooR8lW2m0zw9KW7VJG
u2vDSqwm0fUkFZtHJ1N58vt2W0ptQ0TH9J2ZNB3zM1OjZoSd/eP9vJ/XkrBT
fuE0AwMDb33/vy11E//haQK13xC4dE9QEIpUX52iCJRUO3Tlhd4adZHw71ME
EiqTpS16WweY1ufxCWSfseusSO9ImyGLS6EE6v2nIT5T7/mitOZgLwKVyBvP
B+odLMGLjZcRqHlnSO9rNQWq1RdfHxZbIlawuLNJRUGd4PLTn5ZZoiBdkMsS
igIi3d7TMtkCfTP41Nt1jIKw8FbalMQcHfJM+ndomAK/fkvYtsYcVWV5F9+T
UdBlbcRafm0+2lTNP2sooUBHv38kbtAMFdbPjTF/S8Hc+3tkn9eaoTwJb+d6
MQUVlhdmrNLnoWSagF31nIIv9mcyC+VcJLalx9g1UNBjPKe51Z2LNm7j3SoX
UZCfL1xhXWCKuqxW3m4qocAUd5tgDQdpfh/7rTibAs5IVcrm/Rwkz58VuOoy
BSfXXKezPU1Qr0nvm+BYCjJYFceN1Gw0/ya7ITqEgr7TTLVzOQvJF0Y1pG+n
INq+U+ByYA5K2mf0eJ4tBSuiOxx5HCbaum4fQaNR4MDYJI8tM0YpO0KLHLqV
MIfIZVAHjdB0hKl3yh0lGFdv8BWa0VF71rPCglNKOFDknm0umo0m6BuT+I5K
qF96ntkaaYgW8hpfJCnGgb6gbmjAmYYcW+8l9OeMQ9bRsGfiVwZIFXLB85D7
OOSc/DV3fOlXMotbmF0jHYOCaiuRInyGfHmVKGBGj8GRjzklj6q05Kd4q46D
ulHw90vHg6umSK5pacW65FFQeIWvaIybJF35IYu/14xAXfi9MppSRRpOKq4Y
nhiBi7KylXYSJTld29nlJlHAK9cmk8pYBbmoT2iV46GAnPa6hJnjMrIp86Ot
oHwYPDb20H9430eWJjBvmXGHYcd+Q5tdZWJyWt0as03wHr6NqwgcCGgkN9cG
fvqsHgKO1Y8vjBnX4QYEHasIHQKSVRnvdLcF6m62EcwBOdxxDitv2dsNjAqe
m1uQHNh/fLOASJXAbhGRlyyVgZeoOIArlMPneT6q/kQZ+JQkxOUxRuHB3Y4n
2RYy4JdXMqo5H+DYAyPV0QYpxBNwpiNNDZ1pF6LcY6Uwgqk+5+0aEMY/Ezxy
lMKiKw5f1rRNwbs/C1MG1BhYu9YZJ72eAh77TbFMhWFmFnBb8BS0pa73H/mA
4e0ve+0CtFOweXax55QSQ8Z30T6JdtOwh33skcUoBo5DTW7TuWlYzQzwi5Ji
MGzzgAMuWkg+e2lJ6ksM6vPeu3O3aGHItsetQIwBw0H/93u0wBi9JqnpwoAq
IyLiw7RQPxJRNtyJITHrUlpOmhbSSkvPeLVj+MjvHJArtDA+pr5q34JBvqxH
4ajRwtrb/u88mzG87B+ciDXQgSbyYRGvCUOl34QR00IHXi355N0GDJGu5s6O
HjrYPWkzaU9iCJm0do311cG07V9bfJ9g8Hmw3AMd1oHTSm9WVB0Ge5sNAX4/
68BD9XxxzWMMC3q3hmUl6kAbZMPrq8XAzPA8IUvRwWqZwommt87XP8bhug7a
e0dPL6/BoGAcOReTq4OxTNV672oM/wFfioSA
          "]]}, Annotation[#, "Charting`Private`Tag$30146#10"]& ]}}, {}}, {
    DisplayFunction -> Identity, 
     Method -> {
      "DefaultBoundaryStyle" -> Automatic, 
       "DefaultGraphicsInteraction" -> {
        "Version" -> 1.2, "TrackMousePosition" -> {True, False}, 
         "Effects" -> {
          "Highlight" -> {"ratio" -> 2}, "HighlightPoint" -> {"ratio" -> 2}, 
           "Droplines" -> {
            "freeformCursorMode" -> True, 
             "placement" -> {"x" -> "All", "y" -> "None"}}}}, 
       "DefaultMeshStyle" -> AbsolutePointSize[6], "ScalingFunctions" -> 
       None}, DisplayFunction -> Identity, DisplayFunction -> Identity, 
     Ticks -> {Quiet[
        Charting`ScaledTicks[{Log, Exp}][#, #2, {6, 6}]]& , Automatic}, 
     AxesOrigin -> {-6.363973293252865, Automatic}, FrameTicks -> {{Automatic, 
        Charting`ScaledFrameTicks[{Identity, Identity}]}, {Quiet[
         Charting`ScaledTicks[{Log, Exp}][#, #2, {6, 6}]]& , 
        Charting`ScaledFrameTicks[{Log, Exp}]}}, GridLines -> {None, None}, 
     DisplayFunction -> Identity, PlotRangePadding -> {{
        Scaled[0.02], 
        Scaled[0.02]}, {
        Scaled[0.05], 
        Scaled[0.05]}}, PlotRangeClipping -> True, ImagePadding -> All, 
     DisplayFunction -> Identity, 
     Method -> {
      "DefaultBoundaryStyle" -> Automatic, 
       "DefaultGraphicsInteraction" -> {
        "Version" -> 1.2, "TrackMousePosition" -> {True, False}, 
         "Effects" -> {
          "Highlight" -> {"ratio" -> 2}, "HighlightPoint" -> {"ratio" -> 2}, 
           "Droplines" -> {
            "freeformCursorMode" -> True, 
             "placement" -> {"x" -> "All", "y" -> "None"}}}}, 
       "DefaultMeshStyle" -> AbsolutePointSize[6], "ScalingFunctions" -> None,
        "ClippingRange" -> {{{-6.363973293252865, 1.6636872304958337`}, {
        0.052164092102981854`, 0.9996845534713134}}, {{-6.363973293252865, 
        1.6636872304958337`}, {0.052164092102981854`, 0.9996845534713134}}}}, 
     DisplayFunction -> Identity, AspectRatio -> 
     NCache[GoldenRatio^(-1), 0.6180339887498948], Axes -> {False, False}, 
     AxesLabel -> {None, None}, AxesOrigin -> {0, 0.052164092102981854`}, 
     CoordinatesToolOptions -> {"DisplayFunction" -> ({
         Exp[
          Part[#, 1]], 
         Part[#, 2]}& ), "CopiedValueFunction" -> ({
         Exp[
          Part[#, 1]], 
         Part[#, 2]}& )}, DisplayFunction :> Identity, 
     Frame -> {{True, False}, {True, False}}, FrameLabel -> {{
        FormBox["\"Fractional Activity\"", TraditionalForm], None}, {
        FormBox["\"Antibody Concentration (\[Mu]g/mL)\"", TraditionalForm], 
        None}}, FrameTicks -> {{Automatic, Automatic}, {
       Automatic, Automatic}}, GridLines -> {None, None}, GridLinesStyle -> 
     Directive[
       GrayLevel[0.5, 0.4]], 
     Method -> {
      "DefaultBoundaryStyle" -> Automatic, 
       "DefaultGraphicsInteraction" -> {
        "Version" -> 1.2, "TrackMousePosition" -> {True, False}, 
         "Effects" -> {
          "Highlight" -> {"ratio" -> 2}, "HighlightPoint" -> {"ratio" -> 2}, 
           "Droplines" -> {
            "freeformCursorMode" -> True, 
             "placement" -> {"x" -> "All", "y" -> "None"}}}}, 
       "DefaultMeshStyle" -> AbsolutePointSize[6], "ScalingFunctions" -> 
       None}, PlotRange -> {All, All}, PlotRangeClipping -> True, 
     PlotRangePadding -> {{Automatic, Automatic}, {Automatic, Automatic}}, 
     Ticks -> {Automatic, Automatic}}],FormBox[
    FormBox[
     TemplateBox[{
      "\"Ab 1\"", "\"Ab 2\"", "\"Ab 3\"", "\"Ab 4\"", "\"Ab 5\"", "\"Ab 6\"", 
       "\"Ab 7\"", "\"Ab 8\"", "\"Ab 9\"", "\"Ab 10\""}, "LineLegend", 
      DisplayFunction -> (FormBox[
        StyleBox[
         StyleBox[
          PaneBox[
           TagBox[
            GridBox[{{
               TagBox[
                GridBox[{{
                   GraphicsBox[{{
                    Directive[
                    EdgeForm[
                    Directive[
                    Opacity[0.3], 
                    GrayLevel[0]]], 
                    PointSize[0.5], 
                    Opacity[1.], 
                    RGBColor[0.368417, 0.506779, 0.709798], 
                    AbsoluteThickness[1.6]], {
                    LineBox[{{0, 10}, {20, 10}}]}}, {
                    Directive[
                    EdgeForm[
                    Directive[
                    Opacity[0.3], 
                    GrayLevel[0]]], 
                    PointSize[0.5], 
                    Opacity[1.], 
                    RGBColor[0.368417, 0.506779, 0.709798], 
                    AbsoluteThickness[1.6]], {}}}, AspectRatio -> Full, 
                    ImageSize -> {20, 10}, PlotRangePadding -> None, 
                    ImagePadding -> Automatic, 
                    BaselinePosition -> (Scaled[0.1] -> Baseline)], #}, {
                   GraphicsBox[{{
                    Directive[
                    EdgeForm[
                    Directive[
                    Opacity[0.3], 
                    GrayLevel[0]]], 
                    PointSize[0.5], 
                    Opacity[1.], 
                    RGBColor[0.880722, 0.611041, 0.142051], 
                    AbsoluteThickness[1.6]], {
                    LineBox[{{0, 10}, {20, 10}}]}}, {
                    Directive[
                    EdgeForm[
                    Directive[
                    Opacity[0.3], 
                    GrayLevel[0]]], 
                    PointSize[0.5], 
                    Opacity[1.], 
                    RGBColor[0.880722, 0.611041, 0.142051], 
                    AbsoluteThickness[1.6]], {}}}, AspectRatio -> Full, 
                    ImageSize -> {20, 10}, PlotRangePadding -> None, 
                    ImagePadding -> Automatic, 
                    BaselinePosition -> (Scaled[0.1] -> Baseline)], #2}, {
                   GraphicsBox[{{
                    Directive[
                    EdgeForm[
                    Directive[
                    Opacity[0.3], 
                    GrayLevel[0]]], 
                    PointSize[0.5], 
                    Opacity[1.], 
                    RGBColor[0.560181, 0.691569, 0.194885], 
                    AbsoluteThickness[1.6]], {
                    LineBox[{{0, 10}, {20, 10}}]}}, {
                    Directive[
                    EdgeForm[
                    Directive[
                    Opacity[0.3], 
                    GrayLevel[0]]], 
                    PointSize[0.5], 
                    Opacity[1.], 
                    RGBColor[0.560181, 0.691569, 0.194885], 
                    AbsoluteThickness[1.6]], {}}}, AspectRatio -> Full, 
                    ImageSize -> {20, 10}, PlotRangePadding -> None, 
                    ImagePadding -> Automatic, 
                    BaselinePosition -> (Scaled[0.1] -> Baseline)], #3}, {
                   GraphicsBox[{{
                    Directive[
                    EdgeForm[
                    Directive[
                    Opacity[0.3], 
                    GrayLevel[0]]], 
                    PointSize[0.5], 
                    Opacity[1.], 
                    RGBColor[0.922526, 0.385626, 0.209179], 
                    AbsoluteThickness[1.6]], {
                    LineBox[{{0, 10}, {20, 10}}]}}, {
                    Directive[
                    EdgeForm[
                    Directive[
                    Opacity[0.3], 
                    GrayLevel[0]]], 
                    PointSize[0.5], 
                    Opacity[1.], 
                    RGBColor[0.922526, 0.385626, 0.209179], 
                    AbsoluteThickness[1.6]], {}}}, AspectRatio -> Full, 
                    ImageSize -> {20, 10}, PlotRangePadding -> None, 
                    ImagePadding -> Automatic, 
                    BaselinePosition -> (Scaled[0.1] -> Baseline)], #4}, {
                   GraphicsBox[{{
                    Directive[
                    EdgeForm[
                    Directive[
                    Opacity[0.3], 
                    GrayLevel[0]]], 
                    PointSize[0.5], 
                    Opacity[1.], 
                    RGBColor[0.528488, 0.470624, 0.701351], 
                    AbsoluteThickness[1.6]], {
                    LineBox[{{0, 10}, {20, 10}}]}}, {
                    Directive[
                    EdgeForm[
                    Directive[
                    Opacity[0.3], 
                    GrayLevel[0]]], 
                    PointSize[0.5], 
                    Opacity[1.], 
                    RGBColor[0.528488, 0.470624, 0.701351], 
                    AbsoluteThickness[1.6]], {}}}, AspectRatio -> Full, 
                    ImageSize -> {20, 10}, PlotRangePadding -> None, 
                    ImagePadding -> Automatic, 
                    BaselinePosition -> (Scaled[0.1] -> Baseline)], #5}, {
                   GraphicsBox[{{
                    Directive[
                    EdgeForm[
                    Directive[
                    Opacity[0.3], 
                    GrayLevel[0]]], 
                    PointSize[0.5], 
                    Opacity[1.], 
                    RGBColor[0.772079, 0.431554, 0.102387], 
                    AbsoluteThickness[1.6]], {
                    LineBox[{{0, 10}, {20, 10}}]}}, {
                    Directive[
                    EdgeForm[
                    Directive[
                    Opacity[0.3], 
                    GrayLevel[0]]], 
                    PointSize[0.5], 
                    Opacity[1.], 
                    RGBColor[0.772079, 0.431554, 0.102387], 
                    AbsoluteThickness[1.6]], {}}}, AspectRatio -> Full, 
                    ImageSize -> {20, 10}, PlotRangePadding -> None, 
                    ImagePadding -> Automatic, 
                    BaselinePosition -> (Scaled[0.1] -> Baseline)], #6}, {
                   GraphicsBox[{{
                    Directive[
                    EdgeForm[
                    Directive[
                    Opacity[0.3], 
                    GrayLevel[0]]], 
                    PointSize[0.5], 
                    Opacity[1.], 
                    RGBColor[0.363898, 0.618501, 0.782349], 
                    AbsoluteThickness[1.6]], {
                    LineBox[{{0, 10}, {20, 10}}]}}, {
                    Directive[
                    EdgeForm[
                    Directive[
                    Opacity[0.3], 
                    GrayLevel[0]]], 
                    PointSize[0.5], 
                    Opacity[1.], 
                    RGBColor[0.363898, 0.618501, 0.782349], 
                    AbsoluteThickness[1.6]], {}}}, AspectRatio -> Full, 
                    ImageSize -> {20, 10}, PlotRangePadding -> None, 
                    ImagePadding -> Automatic, 
                    BaselinePosition -> (Scaled[0.1] -> Baseline)], #7}, {
                   GraphicsBox[{{
                    Directive[
                    EdgeForm[
                    Directive[
                    Opacity[0.3], 
                    GrayLevel[0]]], 
                    PointSize[0.5], 
                    Opacity[1.], 
                    RGBColor[1, 0.75, 0], 
                    AbsoluteThickness[1.6]], {
                    LineBox[{{0, 10}, {20, 10}}]}}, {
                    Directive[
                    EdgeForm[
                    Directive[
                    Opacity[0.3], 
                    GrayLevel[0]]], 
                    PointSize[0.5], 
                    Opacity[1.], 
                    RGBColor[1, 0.75, 0], 
                    AbsoluteThickness[1.6]], {}}}, AspectRatio -> Full, 
                    ImageSize -> {20, 10}, PlotRangePadding -> None, 
                    ImagePadding -> Automatic, 
                    BaselinePosition -> (Scaled[0.1] -> Baseline)], #8}, {
                   GraphicsBox[{{
                    Directive[
                    EdgeForm[
                    Directive[
                    Opacity[0.3], 
                    GrayLevel[0]]], 
                    PointSize[0.5], 
                    Opacity[1.], 
                    RGBColor[0.647624, 0.37816, 0.614037], 
                    AbsoluteThickness[1.6]], {
                    LineBox[{{0, 10}, {20, 10}}]}}, {
                    Directive[
                    EdgeForm[
                    Directive[
                    Opacity[0.3], 
                    GrayLevel[0]]], 
                    PointSize[0.5], 
                    Opacity[1.], 
                    RGBColor[0.647624, 0.37816, 0.614037], 
                    AbsoluteThickness[1.6]], {}}}, AspectRatio -> Full, 
                    ImageSize -> {20, 10}, PlotRangePadding -> None, 
                    ImagePadding -> Automatic, 
                    BaselinePosition -> (Scaled[0.1] -> Baseline)], #9}, {
                   GraphicsBox[{{
                    Directive[
                    EdgeForm[
                    Directive[
                    Opacity[0.3], 
                    GrayLevel[0]]], 
                    PointSize[0.5], 
                    Opacity[1.], 
                    RGBColor[0.571589, 0.586483, 0.], 
                    AbsoluteThickness[1.6]], {
                    LineBox[{{0, 10}, {20, 10}}]}}, {
                    Directive[
                    EdgeForm[
                    Directive[
                    Opacity[0.3], 
                    GrayLevel[0]]], 
                    PointSize[0.5], 
                    Opacity[1.], 
                    RGBColor[0.571589, 0.586483, 0.], 
                    AbsoluteThickness[1.6]], {}}}, AspectRatio -> Full, 
                    ImageSize -> {20, 10}, PlotRangePadding -> None, 
                    ImagePadding -> Automatic, 
                    BaselinePosition -> (Scaled[0.1] -> Baseline)], #10}}, 
                 GridBoxAlignment -> {
                  "Columns" -> {Center, Left}, "Rows" -> {{Baseline}}}, 
                 AutoDelete -> False, 
                 GridBoxDividers -> {
                  "Columns" -> {{False}}, "Rows" -> {{False}}}, 
                 GridBoxItemSize -> {"Columns" -> {{All}}, "Rows" -> {{All}}},
                  GridBoxSpacings -> {
                  "Columns" -> {{0.5}}, "Rows" -> {{0.8}}}], "Grid"]}}, 
             GridBoxAlignment -> {"Columns" -> {{Left}}, "Rows" -> {{Top}}}, 
             AutoDelete -> False, 
             GridBoxItemSize -> {
              "Columns" -> {{Automatic}}, "Rows" -> {{Automatic}}}, 
             GridBoxSpacings -> {"Columns" -> {{1}}, "Rows" -> {{0}}}], 
            "Grid"], Alignment -> Left, AppearanceElements -> None, 
           ImageMargins -> {{5, 5}, {5, 5}}, ImageSizeAction -> 
           "ResizeToFit"], LineIndent -> 0, StripOnInput -> False], {
         FontFamily -> "Arial"}, Background -> Automatic, StripOnInput -> 
         False], TraditionalForm]& ), 
      InterpretationFunction :> (RowBox[{"LineLegend", "[", 
         RowBox[{
           RowBox[{"{", 
             RowBox[{
               RowBox[{"Directive", "[", 
                 RowBox[{
                   RowBox[{"Opacity", "[", "1.`", "]"}], ",", 
                   InterpretationBox[
                    ButtonBox[
                    TooltipBox[
                    GraphicsBox[{{
                    GrayLevel[0], 
                    RectangleBox[{0, 0}]}, {
                    GrayLevel[0], 
                    RectangleBox[{1, -1}]}, {
                    RGBColor[0.368417, 0.506779, 0.709798], 
                    RectangleBox[{0, -1}, {2, 1}]}}, DefaultBaseStyle -> 
                    "ColorSwatchGraphics", AspectRatio -> 1, Frame -> True, 
                    FrameStyle -> 
                    RGBColor[
                    0.24561133333333335`, 0.3378526666666667, 
                    0.4731986666666667], FrameTicks -> None, PlotRangePadding -> 
                    None, ImageSize -> 
                    Dynamic[{
                    Automatic, 1.35 CurrentValue["FontCapHeight"]/
                    AbsoluteCurrentValue[Magnification]}]], 
                    StyleBox[
                    RowBox[{"RGBColor", "[", 
                    RowBox[{"0.368417`", ",", "0.506779`", ",", "0.709798`"}],
                     "]"}], NumberMarks -> False]], Appearance -> None, 
                    BaseStyle -> {}, BaselinePosition -> Baseline, 
                    DefaultBaseStyle -> {}, ButtonFunction :> 
                    With[{Typeset`box$ = EvaluationBox[]}, 
                    If[
                    Not[
                    AbsoluteCurrentValue["Deployed"]], 
                    SelectionMove[Typeset`box$, All, Expression]; 
                    FrontEnd`Private`$ColorSelectorInitialAlpha = 1; 
                    FrontEnd`Private`$ColorSelectorInitialColor = 
                    RGBColor[0.368417, 0.506779, 0.709798]; 
                    FrontEnd`Private`$ColorSelectorUseMakeBoxes = True; 
                    MathLink`CallFrontEnd[
                    FrontEnd`AttachCell[Typeset`box$, 
                    FrontEndResource["RGBColorValueSelector"], {
                    0, {Left, Bottom}}, {Left, Top}, 
                    "ClosingActions" -> {
                    "SelectionDeparture", "ParentChanged", 
                    "EvaluatorQuit"}]]]], BaseStyle -> Inherited, Evaluator -> 
                    Automatic, Method -> "Preemptive"], 
                    RGBColor[0.368417, 0.506779, 0.709798], Editable -> False,
                     Selectable -> False], ",", 
                   RowBox[{"AbsoluteThickness", "[", "1.6`", "]"}]}], "]"}], 
               ",", 
               RowBox[{"Directive", "[", 
                 RowBox[{
                   RowBox[{"Opacity", "[", "1.`", "]"}], ",", 
                   InterpretationBox[
                    ButtonBox[
                    TooltipBox[
                    GraphicsBox[{{
                    GrayLevel[0], 
                    RectangleBox[{0, 0}]}, {
                    GrayLevel[0], 
                    RectangleBox[{1, -1}]}, {
                    RGBColor[0.880722, 0.611041, 0.142051], 
                    RectangleBox[{0, -1}, {2, 1}]}}, DefaultBaseStyle -> 
                    "ColorSwatchGraphics", AspectRatio -> 1, Frame -> True, 
                    FrameStyle -> 
                    RGBColor[
                    0.587148, 0.40736066666666665`, 0.09470066666666668], 
                    FrameTicks -> None, PlotRangePadding -> None, ImageSize -> 
                    Dynamic[{
                    Automatic, 1.35 CurrentValue["FontCapHeight"]/
                    AbsoluteCurrentValue[Magnification]}]], 
                    StyleBox[
                    RowBox[{"RGBColor", "[", 
                    RowBox[{"0.880722`", ",", "0.611041`", ",", "0.142051`"}],
                     "]"}], NumberMarks -> False]], Appearance -> None, 
                    BaseStyle -> {}, BaselinePosition -> Baseline, 
                    DefaultBaseStyle -> {}, ButtonFunction :> 
                    With[{Typeset`box$ = EvaluationBox[]}, 
                    If[
                    Not[
                    AbsoluteCurrentValue["Deployed"]], 
                    SelectionMove[Typeset`box$, All, Expression]; 
                    FrontEnd`Private`$ColorSelectorInitialAlpha = 1; 
                    FrontEnd`Private`$ColorSelectorInitialColor = 
                    RGBColor[0.880722, 0.611041, 0.142051]; 
                    FrontEnd`Private`$ColorSelectorUseMakeBoxes = True; 
                    MathLink`CallFrontEnd[
                    FrontEnd`AttachCell[Typeset`box$, 
                    FrontEndResource["RGBColorValueSelector"], {
                    0, {Left, Bottom}}, {Left, Top}, 
                    "ClosingActions" -> {
                    "SelectionDeparture", "ParentChanged", 
                    "EvaluatorQuit"}]]]], BaseStyle -> Inherited, Evaluator -> 
                    Automatic, Method -> "Preemptive"], 
                    RGBColor[0.880722, 0.611041, 0.142051], Editable -> False,
                     Selectable -> False], ",", 
                   RowBox[{"AbsoluteThickness", "[", "1.6`", "]"}]}], "]"}], 
               ",", 
               RowBox[{"Directive", "[", 
                 RowBox[{
                   RowBox[{"Opacity", "[", "1.`", "]"}], ",", 
                   InterpretationBox[
                    ButtonBox[
                    TooltipBox[
                    GraphicsBox[{{
                    GrayLevel[0], 
                    RectangleBox[{0, 0}]}, {
                    GrayLevel[0], 
                    RectangleBox[{1, -1}]}, {
                    RGBColor[0.560181, 0.691569, 0.194885], 
                    RectangleBox[{0, -1}, {2, 1}]}}, DefaultBaseStyle -> 
                    "ColorSwatchGraphics", AspectRatio -> 1, Frame -> True, 
                    FrameStyle -> 
                    RGBColor[
                    0.37345400000000006`, 0.461046, 0.12992333333333334`], 
                    FrameTicks -> None, PlotRangePadding -> None, ImageSize -> 
                    Dynamic[{
                    Automatic, 1.35 CurrentValue["FontCapHeight"]/
                    AbsoluteCurrentValue[Magnification]}]], 
                    StyleBox[
                    RowBox[{"RGBColor", "[", 
                    RowBox[{"0.560181`", ",", "0.691569`", ",", "0.194885`"}],
                     "]"}], NumberMarks -> False]], Appearance -> None, 
                    BaseStyle -> {}, BaselinePosition -> Baseline, 
                    DefaultBaseStyle -> {}, ButtonFunction :> 
                    With[{Typeset`box$ = EvaluationBox[]}, 
                    If[
                    Not[
                    AbsoluteCurrentValue["Deployed"]], 
                    SelectionMove[Typeset`box$, All, Expression]; 
                    FrontEnd`Private`$ColorSelectorInitialAlpha = 1; 
                    FrontEnd`Private`$ColorSelectorInitialColor = 
                    RGBColor[0.560181, 0.691569, 0.194885]; 
                    FrontEnd`Private`$ColorSelectorUseMakeBoxes = True; 
                    MathLink`CallFrontEnd[
                    FrontEnd`AttachCell[Typeset`box$, 
                    FrontEndResource["RGBColorValueSelector"], {
                    0, {Left, Bottom}}, {Left, Top}, 
                    "ClosingActions" -> {
                    "SelectionDeparture", "ParentChanged", 
                    "EvaluatorQuit"}]]]], BaseStyle -> Inherited, Evaluator -> 
                    Automatic, Method -> "Preemptive"], 
                    RGBColor[0.560181, 0.691569, 0.194885], Editable -> False,
                     Selectable -> False], ",", 
                   RowBox[{"AbsoluteThickness", "[", "1.6`", "]"}]}], "]"}], 
               ",", 
               RowBox[{"Directive", "[", 
                 RowBox[{
                   RowBox[{"Opacity", "[", "1.`", "]"}], ",", 
                   InterpretationBox[
                    ButtonBox[
                    TooltipBox[
                    GraphicsBox[{{
                    GrayLevel[0], 
                    RectangleBox[{0, 0}]}, {
                    GrayLevel[0], 
                    RectangleBox[{1, -1}]}, {
                    RGBColor[0.922526, 0.385626, 0.209179], 
                    RectangleBox[{0, -1}, {2, 1}]}}, DefaultBaseStyle -> 
                    "ColorSwatchGraphics", AspectRatio -> 1, Frame -> True, 
                    FrameStyle -> 
                    RGBColor[
                    0.6150173333333333, 0.25708400000000003`, 
                    0.13945266666666667`], FrameTicks -> None, 
                    PlotRangePadding -> None, ImageSize -> 
                    Dynamic[{
                    Automatic, 1.35 CurrentValue["FontCapHeight"]/
                    AbsoluteCurrentValue[Magnification]}]], 
                    StyleBox[
                    RowBox[{"RGBColor", "[", 
                    RowBox[{"0.922526`", ",", "0.385626`", ",", "0.209179`"}],
                     "]"}], NumberMarks -> False]], Appearance -> None, 
                    BaseStyle -> {}, BaselinePosition -> Baseline, 
                    DefaultBaseStyle -> {}, ButtonFunction :> 
                    With[{Typeset`box$ = EvaluationBox[]}, 
                    If[
                    Not[
                    AbsoluteCurrentValue["Deployed"]], 
                    SelectionMove[Typeset`box$, All, Expression]; 
                    FrontEnd`Private`$ColorSelectorInitialAlpha = 1; 
                    FrontEnd`Private`$ColorSelectorInitialColor = 
                    RGBColor[0.922526, 0.385626, 0.209179]; 
                    FrontEnd`Private`$ColorSelectorUseMakeBoxes = True; 
                    MathLink`CallFrontEnd[
                    FrontEnd`AttachCell[Typeset`box$, 
                    FrontEndResource["RGBColorValueSelector"], {
                    0, {Left, Bottom}}, {Left, Top}, 
                    "ClosingActions" -> {
                    "SelectionDeparture", "ParentChanged", 
                    "EvaluatorQuit"}]]]], BaseStyle -> Inherited, Evaluator -> 
                    Automatic, Method -> "Preemptive"], 
                    RGBColor[0.922526, 0.385626, 0.209179], Editable -> False,
                     Selectable -> False], ",", 
                   RowBox[{"AbsoluteThickness", "[", "1.6`", "]"}]}], "]"}], 
               ",", 
               RowBox[{"Directive", "[", 
                 RowBox[{
                   RowBox[{"Opacity", "[", "1.`", "]"}], ",", 
                   InterpretationBox[
                    ButtonBox[
                    TooltipBox[
                    GraphicsBox[{{
                    GrayLevel[0], 
                    RectangleBox[{0, 0}]}, {
                    GrayLevel[0], 
                    RectangleBox[{1, -1}]}, {
                    RGBColor[0.528488, 0.470624, 0.701351], 
                    RectangleBox[{0, -1}, {2, 1}]}}, DefaultBaseStyle -> 
                    "ColorSwatchGraphics", AspectRatio -> 1, Frame -> True, 
                    FrameStyle -> 
                    RGBColor[
                    0.3523253333333333, 0.3137493333333333, 
                    0.46756733333333333`], FrameTicks -> None, 
                    PlotRangePadding -> None, ImageSize -> 
                    Dynamic[{
                    Automatic, 1.35 CurrentValue["FontCapHeight"]/
                    AbsoluteCurrentValue[Magnification]}]], 
                    StyleBox[
                    RowBox[{"RGBColor", "[", 
                    RowBox[{"0.528488`", ",", "0.470624`", ",", "0.701351`"}],
                     "]"}], NumberMarks -> False]], Appearance -> None, 
                    BaseStyle -> {}, BaselinePosition -> Baseline, 
                    DefaultBaseStyle -> {}, ButtonFunction :> 
                    With[{Typeset`box$ = EvaluationBox[]}, 
                    If[
                    Not[
                    AbsoluteCurrentValue["Deployed"]], 
                    SelectionMove[Typeset`box$, All, Expression]; 
                    FrontEnd`Private`$ColorSelectorInitialAlpha = 1; 
                    FrontEnd`Private`$ColorSelectorInitialColor = 
                    RGBColor[0.528488, 0.470624, 0.701351]; 
                    FrontEnd`Private`$ColorSelectorUseMakeBoxes = True; 
                    MathLink`CallFrontEnd[
                    FrontEnd`AttachCell[Typeset`box$, 
                    FrontEndResource["RGBColorValueSelector"], {
                    0, {Left, Bottom}}, {Left, Top}, 
                    "ClosingActions" -> {
                    "SelectionDeparture", "ParentChanged", 
                    "EvaluatorQuit"}]]]], BaseStyle -> Inherited, Evaluator -> 
                    Automatic, Method -> "Preemptive"], 
                    RGBColor[0.528488, 0.470624, 0.701351], Editable -> False,
                     Selectable -> False], ",", 
                   RowBox[{"AbsoluteThickness", "[", "1.6`", "]"}]}], "]"}], 
               ",", 
               RowBox[{"Directive", "[", 
                 RowBox[{
                   RowBox[{"Opacity", "[", "1.`", "]"}], ",", 
                   InterpretationBox[
                    ButtonBox[
                    TooltipBox[
                    GraphicsBox[{{
                    GrayLevel[0], 
                    RectangleBox[{0, 0}]}, {
                    GrayLevel[0], 
                    RectangleBox[{1, -1}]}, {
                    RGBColor[0.772079, 0.431554, 0.102387], 
                    RectangleBox[{0, -1}, {2, 1}]}}, DefaultBaseStyle -> 
                    "ColorSwatchGraphics", AspectRatio -> 1, Frame -> True, 
                    FrameStyle -> 
                    RGBColor[
                    0.5147193333333333, 0.28770266666666666`, 
                    0.06825800000000001], FrameTicks -> None, 
                    PlotRangePadding -> None, ImageSize -> 
                    Dynamic[{
                    Automatic, 1.35 CurrentValue["FontCapHeight"]/
                    AbsoluteCurrentValue[Magnification]}]], 
                    StyleBox[
                    RowBox[{"RGBColor", "[", 
                    RowBox[{"0.772079`", ",", "0.431554`", ",", "0.102387`"}],
                     "]"}], NumberMarks -> False]], Appearance -> None, 
                    BaseStyle -> {}, BaselinePosition -> Baseline, 
                    DefaultBaseStyle -> {}, ButtonFunction :> 
                    With[{Typeset`box$ = EvaluationBox[]}, 
                    If[
                    Not[
                    AbsoluteCurrentValue["Deployed"]], 
                    SelectionMove[Typeset`box$, All, Expression]; 
                    FrontEnd`Private`$ColorSelectorInitialAlpha = 1; 
                    FrontEnd`Private`$ColorSelectorInitialColor = 
                    RGBColor[0.772079, 0.431554, 0.102387]; 
                    FrontEnd`Private`$ColorSelectorUseMakeBoxes = True; 
                    MathLink`CallFrontEnd[
                    FrontEnd`AttachCell[Typeset`box$, 
                    FrontEndResource["RGBColorValueSelector"], {
                    0, {Left, Bottom}}, {Left, Top}, 
                    "ClosingActions" -> {
                    "SelectionDeparture", "ParentChanged", 
                    "EvaluatorQuit"}]]]], BaseStyle -> Inherited, Evaluator -> 
                    Automatic, Method -> "Preemptive"], 
                    RGBColor[0.772079, 0.431554, 0.102387], Editable -> False,
                     Selectable -> False], ",", 
                   RowBox[{"AbsoluteThickness", "[", "1.6`", "]"}]}], "]"}], 
               ",", 
               RowBox[{"Directive", "[", 
                 RowBox[{
                   RowBox[{"Opacity", "[", "1.`", "]"}], ",", 
                   InterpretationBox[
                    ButtonBox[
                    TooltipBox[
                    GraphicsBox[{{
                    GrayLevel[0], 
                    RectangleBox[{0, 0}]}, {
                    GrayLevel[0], 
                    RectangleBox[{1, -1}]}, {
                    RGBColor[0.363898, 0.618501, 0.782349], 
                    RectangleBox[{0, -1}, {2, 1}]}}, DefaultBaseStyle -> 
                    "ColorSwatchGraphics", AspectRatio -> 1, Frame -> True, 
                    FrameStyle -> 
                    RGBColor[0.24259866666666668`, 0.412334, 0.521566], 
                    FrameTicks -> None, PlotRangePadding -> None, ImageSize -> 
                    Dynamic[{
                    Automatic, 1.35 CurrentValue["FontCapHeight"]/
                    AbsoluteCurrentValue[Magnification]}]], 
                    StyleBox[
                    RowBox[{"RGBColor", "[", 
                    RowBox[{"0.363898`", ",", "0.618501`", ",", "0.782349`"}],
                     "]"}], NumberMarks -> False]], Appearance -> None, 
                    BaseStyle -> {}, BaselinePosition -> Baseline, 
                    DefaultBaseStyle -> {}, ButtonFunction :> 
                    With[{Typeset`box$ = EvaluationBox[]}, 
                    If[
                    Not[
                    AbsoluteCurrentValue["Deployed"]], 
                    SelectionMove[Typeset`box$, All, Expression]; 
                    FrontEnd`Private`$ColorSelectorInitialAlpha = 1; 
                    FrontEnd`Private`$ColorSelectorInitialColor = 
                    RGBColor[0.363898, 0.618501, 0.782349]; 
                    FrontEnd`Private`$ColorSelectorUseMakeBoxes = True; 
                    MathLink`CallFrontEnd[
                    FrontEnd`AttachCell[Typeset`box$, 
                    FrontEndResource["RGBColorValueSelector"], {
                    0, {Left, Bottom}}, {Left, Top}, 
                    "ClosingActions" -> {
                    "SelectionDeparture", "ParentChanged", 
                    "EvaluatorQuit"}]]]], BaseStyle -> Inherited, Evaluator -> 
                    Automatic, Method -> "Preemptive"], 
                    RGBColor[0.363898, 0.618501, 0.782349], Editable -> False,
                     Selectable -> False], ",", 
                   RowBox[{"AbsoluteThickness", "[", "1.6`", "]"}]}], "]"}], 
               ",", 
               RowBox[{"Directive", "[", 
                 RowBox[{
                   RowBox[{"Opacity", "[", "1.`", "]"}], ",", 
                   InterpretationBox[
                    ButtonBox[
                    TooltipBox[
                    GraphicsBox[{{
                    GrayLevel[0], 
                    RectangleBox[{0, 0}]}, {
                    GrayLevel[0], 
                    RectangleBox[{1, -1}]}, {
                    RGBColor[1, 0.75, 0], 
                    RectangleBox[{0, -1}, {2, 1}]}}, DefaultBaseStyle -> 
                    "ColorSwatchGraphics", AspectRatio -> 1, Frame -> True, 
                    FrameStyle -> RGBColor[0.6666666666666666, 0.5, 0.], 
                    FrameTicks -> None, PlotRangePadding -> None, ImageSize -> 
                    Dynamic[{
                    Automatic, 1.35 CurrentValue["FontCapHeight"]/
                    AbsoluteCurrentValue[Magnification]}]], 
                    StyleBox[
                    RowBox[{"RGBColor", "[", 
                    RowBox[{"1", ",", "0.75`", ",", "0"}], "]"}], NumberMarks -> 
                    False]], Appearance -> None, BaseStyle -> {}, 
                    BaselinePosition -> Baseline, DefaultBaseStyle -> {}, 
                    ButtonFunction :> With[{Typeset`box$ = EvaluationBox[]}, 
                    If[
                    Not[
                    AbsoluteCurrentValue["Deployed"]], 
                    SelectionMove[Typeset`box$, All, Expression]; 
                    FrontEnd`Private`$ColorSelectorInitialAlpha = 1; 
                    FrontEnd`Private`$ColorSelectorInitialColor = 
                    RGBColor[1, 0.75, 0]; 
                    FrontEnd`Private`$ColorSelectorUseMakeBoxes = True; 
                    MathLink`CallFrontEnd[
                    FrontEnd`AttachCell[Typeset`box$, 
                    FrontEndResource["RGBColorValueSelector"], {
                    0, {Left, Bottom}}, {Left, Top}, 
                    "ClosingActions" -> {
                    "SelectionDeparture", "ParentChanged", 
                    "EvaluatorQuit"}]]]], BaseStyle -> Inherited, Evaluator -> 
                    Automatic, Method -> "Preemptive"], 
                    RGBColor[1, 0.75, 0], Editable -> False, Selectable -> 
                    False], ",", 
                   RowBox[{"AbsoluteThickness", "[", "1.6`", "]"}]}], "]"}], 
               ",", 
               RowBox[{"Directive", "[", 
                 RowBox[{
                   RowBox[{"Opacity", "[", "1.`", "]"}], ",", 
                   InterpretationBox[
                    ButtonBox[
                    TooltipBox[
                    GraphicsBox[{{
                    GrayLevel[0], 
                    RectangleBox[{0, 0}]}, {
                    GrayLevel[0], 
                    RectangleBox[{1, -1}]}, {
                    RGBColor[0.647624, 0.37816, 0.614037], 
                    RectangleBox[{0, -1}, {2, 1}]}}, DefaultBaseStyle -> 
                    "ColorSwatchGraphics", AspectRatio -> 1, Frame -> True, 
                    FrameStyle -> 
                    RGBColor[
                    0.4317493333333333, 0.2521066666666667, 
                    0.40935800000000006`], FrameTicks -> None, 
                    PlotRangePadding -> None, ImageSize -> 
                    Dynamic[{
                    Automatic, 1.35 CurrentValue["FontCapHeight"]/
                    AbsoluteCurrentValue[Magnification]}]], 
                    StyleBox[
                    RowBox[{"RGBColor", "[", 
                    RowBox[{"0.647624`", ",", "0.37816`", ",", "0.614037`"}], 
                    "]"}], NumberMarks -> False]], Appearance -> None, 
                    BaseStyle -> {}, BaselinePosition -> Baseline, 
                    DefaultBaseStyle -> {}, ButtonFunction :> 
                    With[{Typeset`box$ = EvaluationBox[]}, 
                    If[
                    Not[
                    AbsoluteCurrentValue["Deployed"]], 
                    SelectionMove[Typeset`box$, All, Expression]; 
                    FrontEnd`Private`$ColorSelectorInitialAlpha = 1; 
                    FrontEnd`Private`$ColorSelectorInitialColor = 
                    RGBColor[0.647624, 0.37816, 0.614037]; 
                    FrontEnd`Private`$ColorSelectorUseMakeBoxes = True; 
                    MathLink`CallFrontEnd[
                    FrontEnd`AttachCell[Typeset`box$, 
                    FrontEndResource["RGBColorValueSelector"], {
                    0, {Left, Bottom}}, {Left, Top}, 
                    "ClosingActions" -> {
                    "SelectionDeparture", "ParentChanged", 
                    "EvaluatorQuit"}]]]], BaseStyle -> Inherited, Evaluator -> 
                    Automatic, Method -> "Preemptive"], 
                    RGBColor[0.647624, 0.37816, 0.614037], Editable -> False, 
                    Selectable -> False], ",", 
                   RowBox[{"AbsoluteThickness", "[", "1.6`", "]"}]}], "]"}], 
               ",", 
               RowBox[{"Directive", "[", 
                 RowBox[{
                   RowBox[{"Opacity", "[", "1.`", "]"}], ",", 
                   InterpretationBox[
                    ButtonBox[
                    TooltipBox[
                    GraphicsBox[{{
                    GrayLevel[0], 
                    RectangleBox[{0, 0}]}, {
                    GrayLevel[0], 
                    RectangleBox[{1, -1}]}, {
                    RGBColor[0.571589, 0.586483, 0.], 
                    RectangleBox[{0, -1}, {2, 1}]}}, DefaultBaseStyle -> 
                    "ColorSwatchGraphics", AspectRatio -> 1, Frame -> True, 
                    FrameStyle -> 
                    RGBColor[0.38105933333333336`, 0.39098866666666665`, 0.], 
                    FrameTicks -> None, PlotRangePadding -> None, ImageSize -> 
                    Dynamic[{
                    Automatic, 1.35 CurrentValue["FontCapHeight"]/
                    AbsoluteCurrentValue[Magnification]}]], 
                    StyleBox[
                    RowBox[{"RGBColor", "[", 
                    RowBox[{"0.571589`", ",", "0.586483`", ",", "0.`"}], 
                    "]"}], NumberMarks -> False]], Appearance -> None, 
                    BaseStyle -> {}, BaselinePosition -> Baseline, 
                    DefaultBaseStyle -> {}, ButtonFunction :> 
                    With[{Typeset`box$ = EvaluationBox[]}, 
                    If[
                    Not[
                    AbsoluteCurrentValue["Deployed"]], 
                    SelectionMove[Typeset`box$, All, Expression]; 
                    FrontEnd`Private`$ColorSelectorInitialAlpha = 1; 
                    FrontEnd`Private`$ColorSelectorInitialColor = 
                    RGBColor[0.571589, 0.586483, 0.]; 
                    FrontEnd`Private`$ColorSelectorUseMakeBoxes = True; 
                    MathLink`CallFrontEnd[
                    FrontEnd`AttachCell[Typeset`box$, 
                    FrontEndResource["RGBColorValueSelector"], {
                    0, {Left, Bottom}}, {Left, Top}, 
                    "ClosingActions" -> {
                    "SelectionDeparture", "ParentChanged", 
                    "EvaluatorQuit"}]]]], BaseStyle -> Inherited, Evaluator -> 
                    Automatic, Method -> "Preemptive"], 
                    RGBColor[0.571589, 0.586483, 0.], Editable -> False, 
                    Selectable -> False], ",", 
                   RowBox[{"AbsoluteThickness", "[", "1.6`", "]"}]}], "]"}]}],
              "}"}], ",", 
           RowBox[{"{", 
             
             RowBox[{#, ",", #2, ",", #3, ",", #4, ",", #5, ",", #6, ",", #7, 
               ",", #8, ",", #9, ",", #10}], "}"}], ",", 
           RowBox[{"LegendMarkers", "\[Rule]", "None"}], ",", 
           RowBox[{"LabelStyle", "\[Rule]", 
             RowBox[{"{", "}"}]}], ",", 
           RowBox[{"LegendLayout", "\[Rule]", "\"Column\""}]}], "]"}]& ), 
      Editable -> True], TraditionalForm], TraditionalForm]},
  "Legended",
  DisplayFunction->(GridBox[{{
      TagBox[
       ItemBox[
        PaneBox[
         TagBox[#, "SkipImageSizeLevel"], Alignment -> {Center, Baseline}, 
         BaselinePosition -> Baseline], DefaultBaseStyle -> "Labeled"], 
       "SkipImageSizeLevel"], 
      ItemBox[#2, DefaultBaseStyle -> "LabeledLabel"]}}, 
    GridBoxAlignment -> {"Columns" -> {{Center}}, "Rows" -> {{Center}}}, 
    AutoDelete -> False, GridBoxItemSize -> Automatic, 
    BaselinePosition -> {1, 1}]& ),
  Editable->True,
  InterpretationFunction->(RowBox[{"Legended", "[", 
     RowBox[{#, ",", 
       RowBox[{"Placed", "[", 
         RowBox[{#2, ",", "After"}], "]"}]}], "]"}]& )]], "Output",
 CellChangeTimes->{{3.7782674923989363`*^9, 3.7782675091950502`*^9}, 
   3.778268068409791*^9, {3.7782827190100946`*^9, 3.778282725593199*^9}, 
   3.778282876187132*^9, 3.7782888706682158`*^9, 3.7782890515526543`*^9, 
   3.7895167226775103`*^9},
 CellLabel->
  "Out[284]=",ExpressionUUID->"153c8535-a513-4a4f-98ae-3ab415740439"]
}, Open  ]]
}, Closed]],

Cell[CellGroupData[{

Cell[TextData[{
 "Input Dissociation Constants (",
 Cell[BoxData[
  FormBox[
   SubscriptBox["K", "D"], TraditionalForm]],ExpressionUUID->
  "ef6a544b-6450-4fa9-9308-d89fb9543631"],
 ") and Potencies (",
 Cell[BoxData[
  FormBox["\[Alpha]", TraditionalForm]],ExpressionUUID->
  "3773a41b-7e4d-4696-9197-8577750121f7"],
 ") Directly - Example from A431NS Cell Line"
}], "Subsubsection",
 CellChangeTimes->{{3.7782623567917814`*^9, 3.778262389138727*^9}, {
  3.77828257193174*^9, 3.7782825730537333`*^9}, {3.7782827400244493`*^9, 
  3.7782827421763315`*^9}},
 CellTags->
  "sectionCharacterizingMonoclonalAntibodiesA431NS",ExpressionUUID->"5ca6b2f9-\
a6cf-471b-b97f-faf4121061ff"],

Cell[TextData[{
 "Reads a CSV file called \[OpenCurlyDoubleQuote]",
 StyleBox["DissociationConstantsPotenciesDirect_ExampleA431NS.csv",
  FontSlant->"Italic"],
 "\[CloseCurlyDoubleQuote] in the same directory as this notebook that \
contains the dissociation constants and potencies of an arbitrary number of \
antibodies. "
}], "Text",
 CellChangeTimes->{{3.778262833081633*^9, 3.778262843074483*^9}, {
   3.7782631415560055`*^9, 3.7782632263977175`*^9}, {3.778263683610464*^9, 
   3.778263684329712*^9}, 
   3.778282843808736*^9},ExpressionUUID->"1d9509c0-b9ad-4da5-8afa-\
e5fb7816cfc2"],

Cell[CellGroupData[{

Cell[TextData[{
 "The antibodies are labeled by their ",
 StyleBox["Antibody Index",
  FontSlant->"Italic"],
 " column"
}], "Item",
 CellChangeTimes->{{3.778262833081633*^9, 3.778262843074483*^9}, {
  3.7782631415560055`*^9, 3.7782632263977175`*^9}, {3.778263683610464*^9, 
  3.7782637105755653`*^9}, {3.7782641516462245`*^9, 3.7782641580971403`*^9}, {
  3.7782669839218163`*^9, 
  3.778266990610773*^9}},ExpressionUUID->"666593a2-011b-4492-b437-\
3367232627c7"],

Cell[TextData[{
 "The units for the dissociation constant should be written in parentheses of \
the cell in the (",
 Cell[BoxData[
  FormBox[
   SuperscriptBox["1", "st"], TraditionalForm]],
  FormatType->"TraditionalForm",ExpressionUUID->
  "918331cf-0972-4acb-b1be-ff69154e8814"],
 " row, ",
 Cell[BoxData[
  FormBox[
   SuperscriptBox["2", "nd"], TraditionalForm]],
  FormatType->"TraditionalForm",ExpressionUUID->
  "d959adbb-fe05-4e48-9d4b-4d6c6ff7b421"],
 " column); otherwise the units are assumed to be \[Mu]g/mL"
}], "Item",
 CellChangeTimes->{{3.778262833081633*^9, 3.778262843074483*^9}, {
   3.7782631415560055`*^9, 3.7782632263977175`*^9}, 3.778263683610464*^9, {
   3.7782662820612745`*^9, 3.7782662835985136`*^9}, {3.778277864279455*^9, 
   3.7782779006825542`*^9}},ExpressionUUID->"5a03ea4a-777f-4a97-8b96-\
b7d9d9cd5f96"],

Cell[TextData[{
 "Example data is shown for the ten EGFR antibodies in the A431NS cell line \
from ",
 ButtonBox["Koefoed 2011",
  BaseStyle->"Hyperlink",
  ButtonData->{
    URL["https://doi.org/10.4161/mabs.3.6.17955"], None},
  ButtonNote->"https://doi.org/10.4161/mabs.3.6.17955"]
}], "Item",
 CellChangeTimes->{{3.778262833081633*^9, 3.778262843074483*^9}, {
   3.7782631415560055`*^9, 3.7782632263977175`*^9}, 3.778263683610464*^9, {
   3.778266282282611*^9, 3.7782663564743853`*^9}, {3.7782828196607027`*^9, 
   3.7782828241936865`*^9}},ExpressionUUID->"5fdfda89-ad7d-45f9-80e2-\
d82de6b047d2"]
}, Open  ]],

Cell[CellGroupData[{

Cell[BoxData[
 RowBox[{
  RowBox[{"(*", " ", 
   RowBox[{"Import", " ", "the", " ", "CSV", " ", "file"}], " ", "*)"}], 
  "\[IndentingNewLine]", 
  RowBox[{
   RowBox[{
    RowBox[{"rawData", "=", 
     RowBox[{"Import", "[", 
      RowBox[{"FileNameJoin", "[", 
       RowBox[{"{", 
        RowBox[{
         RowBox[{"NotebookDirectory", "[", "]"}], ",", 
         "\"\<DissociationConstantsPotenciesDirect_ExampleA431NS.csv\>\""}], 
        "}"}], "]"}], "]"}]}], ";"}], "\[IndentingNewLine]", 
   RowBox[{"(*", " ", 
    RowBox[{"Extract", " ", "the", " ", "units", " ", 
     RowBox[{"(", 
      RowBox[{"or", " ", "assume", " ", "that", " ", "they", " ", "are", " ", 
       RowBox[{"\[Mu]g", "/", "mL"}], " ", "by", " ", "default"}], ")"}]}], 
    " ", "*)"}], "\n", 
   RowBox[{
    RowBox[{"units", "=", 
     RowBox[{"StringCases", "[", 
      RowBox[{
       RowBox[{"rawData", "[", 
        RowBox[{"[", 
         RowBox[{"1", ",", "2"}], "]"}], "]"}], ",", 
       RowBox[{
        RowBox[{"\"\<(\>\"", "~~", "f__", "~~", "\"\<)\>\""}], "\[Rule]", 
        "f"}]}], "]"}]}], ";"}], "\[IndentingNewLine]", 
   RowBox[{
    RowBox[{"units", "=", 
     RowBox[{"If", "[", 
      RowBox[{
       RowBox[{"units", "\[Equal]", 
        RowBox[{"{", "}"}]}], ",", "\"\<\[Mu]g/mL\>\"", ",", 
       RowBox[{"StringReplace", "[", 
        RowBox[{
         RowBox[{"First", "@", "units"}], ",", 
         RowBox[{"{", 
          RowBox[{
           RowBox[{"\"\<ug\>\"", "\[Rule]", "\"\<\[Mu]g\>\""}], ",", 
           RowBox[{"\"\<uM\>\"", "\[Rule]", "\"\<\[Mu]M\>\""}]}], "}"}]}], 
        "]"}]}], "]"}]}], ";"}], "\[IndentingNewLine]", 
   RowBox[{"(*", " ", 
    RowBox[{"Remove", " ", "the", " ", "headers"}], " ", "*)"}], "\n", 
   RowBox[{
    RowBox[{"antibodyParameters", "=", 
     RowBox[{
      RowBox[{
       RowBox[{"AssociationThread", "[", 
        RowBox[{
         RowBox[{"#", "[", 
          RowBox[{"[", 
           RowBox[{"All", ",", "1"}], "]"}], "]"}], "\[Rule]", 
         RowBox[{"(", 
          RowBox[{
           RowBox[{
            RowBox[{"{", 
             RowBox[{
              RowBox[{"KD", "\[Rule]", 
               RowBox[{"#", "[", 
                RowBox[{"[", "1", "]"}], "]"}]}], ",", 
              RowBox[{"\[Alpha]", "\[Rule]", 
               RowBox[{"#", "[", 
                RowBox[{"[", "2", "]"}], "]"}]}]}], "}"}], "&"}], "/@", 
           RowBox[{"#", "[", 
            RowBox[{"[", 
             RowBox[{"All", ",", 
              RowBox[{"{", 
               RowBox[{"2", ",", "3"}], "}"}]}], "]"}], "]"}]}], ")"}]}], 
        "]"}], "&"}], "@", 
      RowBox[{"If", "[", 
       RowBox[{
        RowBox[{"MatchQ", "[", 
         RowBox[{
          RowBox[{"First", "@", "rawData"}], ",", 
          RowBox[{"{", 
           RowBox[{"_String", ".."}], "}"}]}], "]"}], ",", 
        RowBox[{"Rest", "@", "rawData"}], ",", "rawData"}], "]"}]}]}], ";"}], 
   "\n", 
   RowBox[{"(*", " ", 
    RowBox[{
    "Plot", " ", "the", " ", "results", " ", "using", " ", "Equation", " ", 
     "1", " ", "of", " ", "the", " ", "main", " ", "text"}], " ", "*)"}], 
   "\[IndentingNewLine]", 
   RowBox[{
    RowBox[{
     RowBox[{"{", 
      RowBox[{"plotMin", ",", "plotMax"}], "}"}], "=", 
     RowBox[{
      RowBox[{"{", 
       RowBox[{
        RowBox[{"1", "/", "10"}], ",", "10"}], "}"}], 
      RowBox[{"MinMax", "[", 
       RowBox[{"KD", "/.", 
        RowBox[{"Values", "@", "antibodyParameters"}]}], "]"}]}]}], ";"}], 
   "\[IndentingNewLine]", 
   RowBox[{"LogLinearPlot", "[", 
    RowBox[{
     RowBox[{"Evaluate", "[", 
      RowBox[{
       FractionBox[
        RowBox[{"1", "+", 
         RowBox[{"\[Alpha]", 
          FractionBox["c", "KD"]}]}], 
        RowBox[{"1", "+", 
         FractionBox["c", "KD"]}]], "/.", 
       RowBox[{"Values", "@", "antibodyParameters"}]}], "]"}], ",", 
     RowBox[{"{", 
      RowBox[{"c", ",", "plotMin", ",", "plotMax"}], "}"}], ",", 
     RowBox[{"Frame", "\[Rule]", 
      RowBox[{"{", 
       RowBox[{"True", ",", "True", ",", "False", ",", "False"}], "}"}]}], 
     ",", 
     RowBox[{"FrameLabel", "\[Rule]", 
      RowBox[{"{", 
       RowBox[{
        RowBox[{
        "\"\<Antibody Concentration (\>\"", "<>", "units", "<>", 
         "\"\<)\>\""}], ",", "\"\<Fractional Activity\>\""}], "}"}]}], ",", 
     RowBox[{"Axes", "\[Rule]", "False"}], ",", 
     RowBox[{"PlotLegends", "\[Rule]", 
      RowBox[{"Keys", "@", "antibodyParameters"}]}], ",", 
     RowBox[{"PlotRange", "\[Rule]", "All"}]}], "]"}]}]}]], "Input",
 CellChangeTimes->{{3.778262687259532*^9, 3.778262699430523*^9}, {
   3.7782631392510405`*^9, 3.778263139454116*^9}, {3.778263247027673*^9, 
   3.778263256279005*^9}, 3.7782632983081512`*^9, {3.7782636282289925`*^9, 
   3.7782636361431446`*^9}, 3.77826367919971*^9, {3.778263717838091*^9, 
   3.7782637260592165`*^9}, {3.778263948286271*^9, 3.778263966605261*^9}, {
   3.7782640181902514`*^9, 3.7782641845164223`*^9}, {3.7782670020277815`*^9, 
   3.7782670308897605`*^9}, {3.7782671678090763`*^9, 
   3.7782671737257853`*^9}, {3.7782673237978325`*^9, 3.7782673541705823`*^9}, 
   3.7782675086494713`*^9, {3.7782680679879684`*^9, 3.7782680681196136`*^9}, {
   3.778282850044676*^9, 3.77828286169663*^9}},
 CellLabel->
  "In[285]:=",ExpressionUUID->"f920254b-005f-4b5c-a5fe-a2e719561338"],

Cell[BoxData[
 TemplateBox[{GraphicsBox[{{{{}, {}, 
       TagBox[{
         Directive[
          Opacity[1.], 
          RGBColor[0.368417, 0.506779, 0.709798], 
          AbsoluteThickness[1.6]], 
         LineBox[CompressedData["
1:eJwVyXtMU3cYxvGKS2mhSEGEHomdSgVUwE6HCnO8U6oRREBAUhWVdaCOu1YE
lAl4wWFUNoFuS6XI6l2HYBGYhpxfh4BohwJWUzIRyDmt5XLQCtSeIezsjyff
fPIskmXGJNuxWKytzP6v7vy6lPuHMbR0USi710ZBIno/s+IQhmq9Vt8KZTxh
uVZxKxNDcpcK1h8fKRBKXbRVKRhSS4WPjlspyFps9DibiKGaNW5q4QQF8xpL
W/dEYIjVEHwt6h0Fe/oHF3JEGPKMo6lsIwXvV5a82tkjQPqxSVrXRUFzwbnH
6SIBsrup6NhzmQKs3C9cUOSBFGHdhW5pFMiS2+2s/e6oO2no36srKYjpE0Do
KncUF1SA8UdHoVtoz/P5eR7yP2X8i3N1FGj2nYTcATe0YfwXkShqFObc2UJ8
+tINLRSFP5m2jMA9wY9T88vnot5L9cpExQhM+x379SrpilSkfe6W5SNg4Di2
tm9wRS0OIakm7TBUV1f4CtUu6LR8fejx+GFwGXzpPDjBR78J1jjW9Q0Bf6j+
zNdxfNSh0TmvSx+CjFVlbKdwZ4QJ09rnWcyg4N1Ltbc4IYmCt01z1AyvDztY
xHU8JC3ZXeA1xwxyv+cFgdsdERUyFtx16S34yp8FfM93QMaT8gtha9+CP3cd
mVPLQQfuH9nG7jaBI6bijsXboyybXsDLNgGnKSiqwo2N5m6LI8KXmGD7tQ2X
3Bs/QymGGY+LL42g9Trt0J41Gz3Ob7RtLDcC27PZ+EZsh6gU9Y7nO4yg/Fb2
pEfPQgsGig9JFxmhMuOEatRrBjcEktnIQoK6aX6jOXkKT7/ReX9vGwkJk5W3
G+pt+EXvDG3mZRJiY8oHB76w4vRI5LGyIhLMEcm+LbnjuDYhTHIyiYTm5Ju1
dtR7XG1UJzhtJaGEqF3q3U/hAZlpJ9yDSNAHP3LW5JjxEsgoPuBNQuXfzUen
Ugl8maihPN2DBMlXBnaS6TW+qbFLX8glYVPc7MWba3vwBqfmJNk0Actz7+14
I23BO5Q/pdpNEMCfv6+Twy0DSRMlix4hAOdp8lbcaIPs9s6H35EEXBHL6tqi
X0Lc9YfuM30EOBV/7omd74dbd/2wGgMBEY3Xpa4VJNRXO5nkegIibx/NreIO
g0Z7V3eui4CUOg23if8OlIHsSXknAXkYHHtWaoGDmSXNvU8JGBocey3eOAF5
pUV+hzsIWHDBf3qVzgpGY6byXDsBvM2rOT+8ssLjB+KWU4ynZoFr26AVZi1L
f5fPuDc72ltqs4LqetiudMaK3fLIfO+PEB/hcyiSMd//T9Wjwo9QMWdFtQvj
2ToJbA+0wdqaliFlGwGW01vDVN/Y4Hji0wfljAchPta0xQb6t4bS84yRZv/+
PJkNus582lzAOF95trSy1AZiw6dJGePJlOdvSDPz7xoIWc6YFBnMARM2WKNt
2i1i/KJv4EMOi4aWkMSiBYw1MR/sHTxoAJHrK2fGWcHu4gAJDfuKrzwcbyVg
77gwOCeKhtyzVSyKcWSNjwTtpOHFkuhwE2O/xUHSmIM0WHmtwwbGnv+slynz
aajqORHaw9hBEZ5GnKEh1sdcpWNMR8Ue8S+jwePpOKuNsZmbUHhERYPvqd/3
4Yz/AyCYfds=
          "]]}, Annotation[#, "Charting`Private`Tag$30893#1"]& ], 
       TagBox[{
         Directive[
          Opacity[1.], 
          RGBColor[0.880722, 0.611041, 0.142051], 
          AbsoluteThickness[1.6]], 
         LineBox[CompressedData["
1:eJwVx3s0lHkcgHGxO2YmlzHEvFq6aLG7aHTdRN+SlHFtpCZRTE0tXUaJGZHo
pqScME5bi3W0qs22bmu0y76/Vrlsiq6ODhnTeMcYZnKLean23T+e85zPIqGY
LzI2MjIKpvr/7Ze94/84jqHDC6DLhKeHGDT6eekxDDnWaVb8GKCHybFy2a9i
DHGMtAIPyo4Cqwcl8RhKvXJpfMcWPSQsJuyyYzAkk0sTbvvrYZ4899HuIAxd
yJEdW7dRD7sVyoX0JRiyXJj9zsdbD6PLLnZFvuCg+5OebWfd9dB4Kqf18BIO
UpE9xbZMPWAFbjxOph3y8h65ylPpQChqMZ5S2CKsYk6V6E8d8N9yYONyW1Ta
2nCGk6WD546mZi5X5yFaV9OJXVt1QNIqoqT9Nsh8jvZZHEsHFhWBqo8rbFD/
5Vjeb20jUM25MGtfYI3OaJ0sjmaOwCe31Gu/DLCRIr1nROI2At30uY9afNnI
t4nI3tQ1DKWlMlfHMitkvyPQpz19GKyUry2VkyyUHBf9DrMfBtZQbZbPNhZa
IHscJq/XwpHl+TRzniVqTYrNqwvSQqFZ9UHTMXOkwJ9jt/qHoPc4c4xbZYYi
Wlvoq9OHINGt89TKiLmILRIWrrUZAtfEDo84FhPlWz8uD6jVgDvDe0BSSUfK
6bd+zWEamIsVM/TbTZH/E+61vIlBoNevCZXZ0FBnBOuO081BiCj3/clW/gUK
EndYZIQPwgOnc8yWBBOUMPh49rrFINDmNxJ9XGNUkbfdl/NMDTdihf++eGWE
fM/0xXwsUEPRkdPFI06fceus7pMKoRrK6u3lGtEszn4+c6h2mRqiPhTdras1
4BuSAqPcGWoI5xco+z2n8M3VrrGuagI0QSLXJukE/lHiMK1tJqBRdKfSWDeK
nws7LfingoCLqspvnBU6POvvzf6iQgJeeT20rJFo8Ivr/F32ZhJQ9KTxxOxB
FW6VWc5OTSDAb203bZ+6F2/rxN/IYwjw32ayeEvlCzztZ+5ObBsB30mrd/YJ
mvDDpLRRHEAAy37/UzojH/gzTzyzgADcrCZl6e1mcA6UzJSsJuAmV1jVHPYa
XNLNf9jKJcD8/IL52GUF1LU9mFn7LQFB8lsCtmwAVD3vd+37moCQuyekJQwt
MFsOjA4tJCC+qoZRz3oPv3suioh2ICAFg9SO3DEIc0u8F2tPwJBS38vdNAke
S3M6SuwIcLji/ml5+xTkstZdEc8jwGzLKvrJrikoP7soez/l2TnAblZOwca9
ITnRlN8khTkLDFPQYJpYFki5MDoxJM15Gla7iL9ypcxyv1/8MGManNjJK5U2
BJi0+0HESgOschATkZTHzgUHFK83wLA0tIxPWQnbw9WBBjivHxfxKKOaAwdS
hAbo80mZXUM57UZ2blGuAYLiaEcwyh/iO/sGNAZ4bd2wp9uagIEl3RqPSQMw
rn0peUb55dv+cYkRCU33Xua3Ua7hj5sy7Uh4HzzRe59ygpct18OPBMbM05rr
lPdMOHpJQkmwu/PmQx7lkHsufiiSBLPSYLhE2W3xGgH/KAms1EhFKuX5PRuE
N9JIqNAMf3+cMrOQd0iVRYLfX12FhyiToeHJ7vkkJHnbkfsoaxhRGcnFJOxo
uCWMpvwfEnte+g==
          "]]}, Annotation[#, "Charting`Private`Tag$30893#2"]& ], 
       TagBox[{
         Directive[
          Opacity[1.], 
          RGBColor[0.560181, 0.691569, 0.194885], 
          AbsoluteThickness[1.6]], 
         LineBox[CompressedData["
1:eJwVx3tUk3UcgPFxaTeGTBqXyZHkElICzhA6AvZFRM/UCTiQkLyxnCgQUtC4
KmQpwgnwApRxDyRUkrsgxHl/HBTURD2icEgQ2AHfbbC9bTJwrxN6++M5z/k4
SU6JpaY0Gm0v1f9/VBAQ15HCR3RanL+wh4CjSLuy8Ts+6vla+oUjZb2uvuTG
KT4q6bvovtBNgGPU6r6qOD4STQa2VlFOcn5tl3+Uj2oSc6/q7xBg01l077CI
j/DeqpvlXQQcnpKvY7ryURYWlDXaQYD2s7zR6GF7tNnlr0ZjEwG92T/f/8bV
HhU8bhzoriGAX+yx2/4HO/R5T1J+4GUCJNJB06UpW+Rn5fSyP4cA8St72O5t
i2TC7eHjcQQ8c2Rw1l+yQfkHGm+HhRNA0hsPpk3z0NoLF0UmvgSsatwz834z
D5FRY92LPAJa7S8Y1xR/iBqrxLIFrQaWPTJ/vTZrjYZ+collDmpgjGlxbzDI
GoUGrx16d1UDNTUl7o61q1H2ywaR8oQGVstHrOR6LnKSFeQte2qAq2rP3RrB
RWMTF92uadWQ6H2FbrnbCrmh7Pr0G2oo5bTGM3SWKHA8W2FzRA0TKWydoIWD
rIZXKkQ8NSR7PM322W+BWpgxbjRsHtyTn3id5LLRoI77586EefBkBcymNjNR
pJBnjOTOgwW/kkVEMlD6rYzrhvY5YHZtCS3h0VEG9t779ZE52F8fVG7baY78
zC+/5X4wB30u59iDSWaowXdkX32rCugOva8nBaYosWn+t3fHVFAWI3k4/IKG
oPR6mJWNCioSz1aqXVawiIexCtcnSqjtWtOplBoxjoWQnLughIOLFTdvtxuw
L0v3rRrfpYRwcbF8etMS5vpV4Z1onhKUIql7f9oC1u+g7mNPKaBXer3ZVKPF
3Js6JDHtCsibaf7EbUqDicybt24oVMALv7tWbalKjDYXQs85qYCKod4MY/wM
lraR65W4RwHB/mP0Y/gE1r+cMa3xUsDOCDNnYfMwFh9g6f/QTgEb0loPTEb1
Y8d8Jptp5grgrjn+mMm6AqHbT3fHa3HAOG3pGxsG4BeVQ7VMjkOdQNIyEDYC
7NiV/PPPcbA8/5EDv2AKIsxmPh69j4Oo848o65JZUAsZ1VkYDiE3M9KqWHMQ
gMkihm7jENfSxuri/gvJPccjp5pwSOdD5pMiHWi40Me+gYNKTkwIduih5sEh
xu91OKwt9Fz2frQEeKDaIaIaB47Ql3l6dAl2aJejgygbTcB6QL4Evpqd9QLK
/3wf5hZlWIKTrAMxlpRLDyWHZLm9hYS8mhODVThwPe9U3s15C5y/W9u3UjZ7
FAz7fQzw6XK0hXclDrpze3dVBhrAx76rz5myHCLD8T0GMNiE/mhNGbXFxqZL
DFB8muOuq8Ahqyy/qKLIACNi3WIL5cW4p5OzSgOsuzRT60151nVM6aU3gMmZ
w2xXys9fTb9JpZFgzC7L5FFuE79hsO1IUHVsO6MvxyHJz1bgFUyC0+UUsy7K
RxYc/VJDSTjeFIA1UA65tT4YRZMgDSw8d5Wyh/OWKPG3JJjsaNmUSdlhfJuk
LIuEZ7kpdgmU2aW7E2ZySXgwXsc4RJkMDZd5XiFB7+tvGkJZyTqYI6sk4U2B
gAGU/wOZC26j
          "]]}, Annotation[#, "Charting`Private`Tag$30893#3"]& ], 
       TagBox[{
         Directive[
          Opacity[1.], 
          RGBColor[0.922526, 0.385626, 0.209179], 
          AbsoluteThickness[1.6]], 
         LineBox[CompressedData["
1:eJwVx3881HccwHFh546TY8KXSOrhx3LI9eORWu+U9pA75FS7mlK3JKwU4eh3
EtVkW2Fjp/UoqqnlSCjX92N+7VG2ikksObc73zty3/w4130j++6P1+P1eC4U
JwvjTE1MTMLp/n9H/prE2iMYejnt2PGUIGE3Gpv1T8GQSJksa6StH68o/DUZ
Q187pOffpe0msm26moghHpnuU0D7kMeQ44XdGPok+s67KNrz6gpadwkw9PjB
8IPuIRJ2KZTuzMUYcjYNoLrVJIwFnu/Z0eWERip+Ydf/S4L85Ld/HFjshDw7
zezz3pCAXfENczrtiCq6uqx6X5Egjms3NSgcUEktxYzpJEH4xgk28BxQpask
beETEjrdLNhe389DXT0/8bybSKAYd2Ikg/YorW8zelpLwtw7fNXMMntUnNCc
8vAWCdVOedPOVz5FmaLtB34oIeGj79Efy9V2yN86R9KcR0Iv06q1fb0dmn+/
6F52GgnXrhV6u123RfuymhL6Y0mwVb60Ueo5iJiVs5QhJHCG7+d+voWDYvgf
dHO9STjIu8ywDrNBrRtnnieYk1DErk6yGLdGJy688M1/rYP+I5bjATI2SiyO
Sr5XrYNU3+cnl2+1QvHhbKznpA68U5/5JXAs0UzvZIwNXwdc1hp1RhUTJdoz
5O+sdGCFlbHIbRbo/FPVmdn2UWDWr4ostGcgter9uozsUdhasf5nhzpzNJQk
r5zgjULTohzL9kNmSB78kCtWvwWGi3xoIMAUuTPK5psUvoXSPeInXd0mqLhz
QPYx6C1ID54pG100i9vyZMFx6hG4Xu9cp42bxqVTq1/MzxuBmClp5YP7Rryx
LlAq4I5AtPCKcnCpAb/xj7tC3DcMWkGcd7NkEmfmlgjPZQ+DPO52laluDN8X
/fqm34phOK+q8vFU6PCptRGluTotdAe12NRkaHEBu6FjulwL0j/lWdNJKjyQ
s6TwbLwWQlb3MvYS/fjkCo+1N3208MUWM4/Qqi78bmTVl2K9BpZIqrcPiJrx
z1719S9p1wDHed9fTNZlYGZj0oMlGsDZNZn+t9qgVmHkJqdp4EaAWNa2+SW8
2rDJfJFQA9bnFrhg+QrI5zte0/I0IKi7KbIrVMNtvqEqzEUDEZVZkqusEWj1
P710nrkGEmU1rHrOO1BnufpsGSMgE4OjzwrGIf7xJelXgwQMK8n+gI16sF/Y
kLq/kwDXS9yPvA4DeI3EJiW0EcAOXcE83mMAx6kptJL29Bywa1MaIMVr2UoG
7b60zZ4iowG+OxuVc72VgKKdqRHHPN/DHAtd+UALARxuQ1nLqffQUH6c2NlM
gFlHCGxdbgTPRonqMCJgPCd8U9k6Iyh/5/iE0FbCtmiCb4QzevVFB9qoJj4+
U2wEWfhM5SOcgGOlFwqkBUYQjPVEW9CeSnw+oNYaIbzXNfCGnAD14l6tn94I
C0oGoiS0/34zOJFhQoHiav0lAe0a4YSFpSMF2yP3x+obCTgU5BDgF0JBsGf7
jlDasZNuQRmRFIzW8Pe40o74zSsE7aDgnJfo7PgjAnw9VomEhymobWlaIKXt
8jpYXHqMAn3uh+IU2pZFYd+ocik4vDfdN5Q2FRmdzr1MwYnH7v2utLWsmFPp
ZRR0mmlvTzwk4D+2fX/v
          "]]}, Annotation[#, "Charting`Private`Tag$30893#4"]& ], 
       TagBox[{
         Directive[
          Opacity[1.], 
          RGBColor[0.528488, 0.470624, 0.701351], 
          AbsoluteThickness[1.6]], 
         LineBox[CompressedData["
1:eJwVz3s0lHkcBnCXXXMxMk0uM9rUSrJlzJTsnpT9CtkaihRNpK3ZsA1hI5do
q92DVcuosA7RcdokJBnrckrvTy7VZmQbl24azc7UOyPzZkrTzBH77h/Pec7n
PH89X4qSw2MtzMzMtpH5vwcKN4r/SuMgQ0tym3qcgP1oep53hIOM9T8UDpGe
0deW1idzUMzj5N03STsLF3ZfFHNQd0pLbzHpFJdXjqf3c9CWebrlBtL27ZK+
fSEcNMgLpRY+J2DfhHIZ1ZWD1lWkzbk9I2B6bcFYlJyNqpZdG+E/JqDrxO/3
DruyUcVw02r9EAGcEg8B+5QjMm294k25T4Ao9q6FYcIB3exnKSwRAeEv2BDg
5YBCL3RduNhKwCNnCmPlWXvUnz1o71dHgMmqcW/mSzvUf+bHtrpyAhY0Bqs+
rbNDj3htnfI8AlrYv806lSxCCcVJoppUAuY8sssvq1lIVeKbWxdNwBOqdd9d
fxZKODMXYNhEQE1NqbvzpYUIQ5yCyBUELFSO2ipnmEjOiyQYFgQwta35vruY
qC2+x13+XAdJXuetbAS2iD/APZF6XQdljJYEit4G5Yx0vi08roPxNLqef4OB
7ojjG+wFOkj1GDrhHWGNXlCbOcMMHbinPvQ8xKSj0fpTdrWDU8ClbVRnNFOR
oOjfCae8KbDmVNOISAp68CndZ4XPFFA71oeW2lkhS6c7GxqINxBR63/Bof0z
dPtTWsxo5RvoXp5Lv5tiiRbp8lgVwW/AanHXKwXfArnGLdXYzk5C5QHR3/IR
M3TdO4qpvTwJVUm/VE8tn8dGQ5j50shJuNTh1K6JncVuZX2e9a3lJOz9UNXQ
1mrEJFFn5zpbtbAzvET5co0BEyTKEr5L1oImJNa9J/M9ti/4LaXNXQtdsVeb
LXTTGF8hvHltUgMFquav3CZ0mHJAoi5r1cCIT6+tNEODTduZS3k/a6BK1nVs
NkGFUWcSg+LDNBC44YnVwdfjWL5etcTcVQNBuyxdtjTLsZhynofXPA6rM1v2
KIQ9WGH6ojKeAgemU9wglXYeGlWC17UIB4whzeLV9cO5c9nRt67g8CdfdKM/
bBSOFmx74FuMg03e0sWcwglYEdl4PyIHh5D2K0JWqRqsogVK/0Qctjccy7xI
mwT2HnHa+hgcxDektA7mW2A/ZVWv3IFDFgeyH0r0MHDH0KcLwkGrJMb5m2fA
QuzCPeSLw5Ii7pzXgAH8/riaJfPGgbHla+rxMQN8oTxCayI9aw6sfqUBZMEH
m4pIPz0a5iY0GuBsUME3YaTLYlK357h9hABH0ebhdeQ/bmd178mPYB9dETDh
hYPlQCBEeBshtcY2ibIWB33utq3VfkZwG1tdoF2DgxIid74ONsLYAlm7jDSS
xsdniYxg75gYWkI6p/K0pEpihNuruuJcSH8QDynUGiO4CO+t8ufjoHZ9ovGc
MYKNdXSmG+nhFy/fZZiZ4HBU42M6aWn4Owrd0QQxa6P+kfNwSPFx4HsGmsCa
VVwTR/r7984+GaHk3t37azDp7U0rA1GUCTYX7c7kk/ZwWS8M/8kEu+7Fl5s8
cVj8fJOoMscEz8SyHgVpepkgUZVvgo7SA+Z9pE2hO9O5503APcreUU9aQ9t7
Mr3aBLkbX7VISP8HRKVpnQ==
          "]]}, Annotation[#, "Charting`Private`Tag$30893#5"]& ], 
       TagBox[{
         Directive[
          Opacity[1.], 
          RGBColor[0.772079, 0.431554, 0.102387], 
          AbsoluteThickness[1.6]], 
         LineBox[CompressedData["
1:eJwVx3lMk3ccgPEOhB7AqAyQF7AOdByjHIqSyJzfIeCAgjCuoSmiDWDETVFU
QLpYzZRB5tjG4ZRLhzdoKLcieX+OQ2cQHYdYECm1YKrv25cWSukrk73748mT
j5vkUHyGGYvFimH6//3ntmS1HsVQa9UUbDBSsAfplv2PYEjt3oKEjA36a+W3
DmGIJ3Pb6slYkLLyQW0WhpRFPX6ujLPdZ1YV78EQsVY/Y8HYob2kd3c0hgof
Y/IXCxTsVqo+5azD0GzyQHUBY92GotFdQ06I/ePO3W0GCrpO/vzo+3VO6Ppf
+3SDcxRgZcIop1OrUIS6zf2BjgJJxkMzo9IRXb216J1OURD/yglCAx3RakXb
jXSCgkEB29rzNwcUmvROvEZDAW3ZIM6bskfnTMQgrabg4waR+t+N9khElyYG
KSlocvppybnsE4T97bLLapyCD8KCP65O26GzFySvi4YpUHCseh9us0OZ0cUb
ZU8ouHy53EtQtxINhhjNy3opWKl6bqsy8NGBroYieScF/LcthV8m8lEXma4W
yCk4GFhqaRNli9Q6H3P2FQoqrJsOsPU26GmwXiQup2DiKE8fILdGJguzKvIM
BTnCZyc3JVmhY3tvt36WQ4FXzlO//Xwe+nVBHV6ZRoEvd8t0biMHRbjOp/lG
UGCF1XCpZDaSemMhKj8KOB2bY8vtLVFw0IAmyoGCpGvbqhzbV6C2AY5UZtTC
g7VneA+zzdGy7MKsQaEFS5eumckAM8Sf/Pb9pU4tVO6VPB4aYaGK0f0WRRe0
UH3wdA25dhlPeb+U8D5PC3Udzu2ajCVccb61Q5ykBfFCdX1biwmf74xMK96g
hYT4MtXUeiPu2joXW2unBU10hld33jxelelgsNGR0JVxs9FMq8NV0vtVNkMk
FKkbvT2UWnyGt9H883YSRoJ7bJtzNfi43mds5CIJ1U+6TiwdUOMXRcOi1NMk
hH2hsEx/M4Gb+bfdtM0iYXuiuXtE4xB+JObroPwkEnzymnZOpnTjzrXN48Gh
JPCdMwc43FIw3ntHFq4nAbduzve/0QeYoYOacCfhSoBE3hf3HFocJ/LH7Emw
ObvGBTunhP2avqURDgnR7ddT7MqnYXQ5soGzTMCO+hN5tdx3cAoL/fORgYAs
eTO3gz8LWZavt8doCcjHoOBpiR4OFq4YI94Q8FZFTQSEG6Apzks+N0XA6l98
PwT2G6EzNX/Kc4IA64ggzg+jRrhd3b3CnvHSR2DXpzKCbTd/E4vx2LE4jxST
ESq/Kbv/4iUBFak5O6Qei7A5NSOzmDHf925Nj2wRhLhEMDtOgHl/GCRtMgGr
3v9tzxgB+jMxkTVfmcA1ZqamibEKkhPeiEww3F6fdokxat63L19igsS94RZS
xtLK4pLqEhN4+M1MBjJeyHo2Oa0xwXxIQf9VBQHT6xQaP4MJwmWNW8sYD7+a
mstl0XDPTXb/NOPm+Dk2bxUNyoV/xtIYZwc7BviF0cA+n3fZmXHavCA4N5aG
5FN3D3EZ77jjGYZ20ZDNEkcuviBA6L45Jf4wDUOVNwXPGbu8DJFUSmm407jd
uZcxryLqO3UhDUdF3m4tjOnYhOO+pTSUH44KrGOs4Yplx2to8BHWxf3O+D8Z
u4iE
          "]]}, Annotation[#, "Charting`Private`Tag$30893#6"]& ], 
       TagBox[{
         Directive[
          Opacity[1.], 
          RGBColor[0.363898, 0.618501, 0.782349], 
          AbsoluteThickness[1.6]], 
         LineBox[CompressedData["
1:eJwVzXs01Gkcx3FDmXFpzUgYNgoNFZmyOrn13XXZddeRaafYyKYWoS3l2klX
l03TFt0wTkeXLU6NKJNWv0cjrVjZZhVbclnSdHkeTZhmjmqf/eNz3uf112dh
YkZ0kr6enl4E3f/tKvVNuZHJRwpJ8Js+DYEE9O6z+w4+cl91ZEBJPaW+WH4l
g48Kjjd3dlPbiXmt1Sl8tPDLHmkb9XaHF1YlCXxUW1hrL6Oe1yS5tzGcjypr
ikoOU28cGlnAceIjX2m3Rkj9bkXxkw1Ka1Td2N6WN02gZe+RP9KcrNGWo2eK
0CQBfplrqPU+K3QLDy95piaQmHRfXzNkieKF7GeNEwSin1tDgIcl8n3huWjm
LYFHdmxT51/nId4lpwPs1wR0hnVx2cMWqF80AZHjBL6oCxv9+JUFilJMrzT9
l8B166IZm7K5aOa4FTvrOYFPrnmnL4yZo/Rw0aY7fQT6OSb37vubo6U+sbZV
jwicO1fuYlfDQ3Mz1tt3dBLgjTw2G5niIo8A6YZ4BQHuq8ZCvxguqvBfHFHQ
TCDd44ThnFAz5K0fcaz+GoGTptdT2eo5KEX2e3dPDYGBTGO1sN4UrQr1cjx+
isBO1569niITFP3Gl6NfTMBl58NlyVxjxCrbXeabS8DNyHcsS8ZBCuS1Z1Yy
ARO+1IisY6Px8yJj1vcEOHKvqHILQzS5ZUFnbBAB0UX/SsumWeiKz2LeweUE
Wh0PGd/fboAEzCL7X+wIGNq2vBgU6qMzdxxZrSYEKjYlPlD26qGrx3DJNg2G
qvT90reOnxnHDOEgM4qhRm7TpEqaYYhMbGb9F4a46aram41apjLe7670Doa1
0WUjw8s1TBP8WBJ2FYMqPMlFkT3JBCv9CuVVGFqSLsv08Tsm4HRrV5IEQ/Go
bLFgCDPKsICc3P0Yer3bzBqyVExJx/qDzbvo/58tuTOpo4xA/CCZlYoh0Kff
cPP4AHNeNp+pTMDwbYyBQ7BMycQ5mIXoiTEszb6+flCsYG6vFkkOrMHAtdnS
zTE6AWFo3aKEEAyMaUOO+2/tENiDdpQGYDgvTKxvX/MYOp7e9uauxjDnsL0t
v3QIZr0cwMleGMKbLonNy8dgOXnLuuyJIbI2N7va6DWcanUCwQoMKfUNRnLu
BKT9xJ+McceQw4e8hxI19HbUu6hdMbwaIQPCoCmIz/ou6NYSDPOPun3y6NIA
a7+ZQu2CwTR4JWfPEw3kd5qkvaaeYYF5+4gG1NUfbEep/9m1RiDWaqDP71RR
L/XJH3ZG5gs+QPNnSaWcmut2S9pW8AGcbRrq9lIbdAWCyFMLxQVeYh61+lBE
iPRrLUQog84aU4/AurXjYVo40zw0ZECNGrZuzUnUwo09N/OmnTHkV5RIqiRa
CG6SjD+lnk7pGRxTaeFVdVr5Jeoxp37VsiktvFw12/4c9d/Ph99n6elAzvlY
d5a6Ifo929hKB2iC9biUeru3pXBZoA723ebFZVLHT9p5Z0XpILMvlpNOHXnV
ORBt0EFBNZFvpXZ18BJH/6wDq9kqQSy17bNvEivydbDZImQ0htr4ZOi20UId
BF0bvxBJrYtau9vthA58zO+mBlOrjOIKdkt1kJLX6+lP/R+a8GtG
          "]]}, Annotation[#, "Charting`Private`Tag$30893#7"]& ], 
       TagBox[{
         Directive[
          Opacity[1.], 
          RGBColor[1, 0.75, 0], 
          AbsoluteThickness[1.6]], 
         LineBox[CompressedData["
1:eJwV0ns0lHkcx/GJ2bm4Ti6TJ2eHkFQuUza7ozrfiGonUUOthJjT1EkKUQzT
ZZ11ySna45ISbUcXrbZ1qVTS87NKN8Uu1VERk1Fjpd/zhDFzhvbZPz7nfV7/
f+bJk2QKExaLtYHZ/+04sSLhRhqBsqVlQ09MMcQh6qvPfgJdzq4JfsZ4gr5U
+nsSgUwL/Go6GYsiZ7eeSyBQ/7XHKT2Mk12G5xTEEWiZ+bCwn7F9U9GD2BAC
faxrv0Ixjh1QO/PcCKQJ/GuKYGOglh57FdXtgFy8ovcnMW45cvzRXjcHdKe5
dnnANxiIEk+pw89z0Kk9i6sXcDDIFQ9NdANClGfVvM2Hi0HW7wCrfYUoKT91
+DAPwz8irsWCX+2R2UfrpWN8DAbO1eiMQTu06foxaas5Bqur64emv7NDU1Gt
yX2WGBoc8o1zS2xReLZUtEiAYcYzq/yixgZlvSgftbXF0Mszf/Aw0AZtKbzY
vEqI4fz5Ug9R9Wx0c75m7RsCw2z1S2v1hAAFniauKkQYBCPX81ZGCBCnrdY7
zBXDPt9ijqXUGjmzRWLlQgxlFg17uLQlujcpq1GJMfSlmdHiegskUsK2me8x
pHp2HVm22Ry9Pbh7TVgABo/UTu/dAjOU4uct/WE9Bi/+Ck16HQ/lDysu7PoJ
gzlRxf+8hYuWGjWfqB0YeLckYaV2HGT1ftTBJhXD5kuBZ4VNbJT7YLTb7hcM
ra45Zg+TTRFv//ni0lIMHMeW4XdiExRfsVq+qgZDRbz8SfcLFirI/+1P53sY
KvdlV31y/Uo6SeS9490Yqm/NbdIqjKRjYZ5RN4oherKy9uZ1PRm20bX4AoeC
cFmJenCJjrwzVWGxyYkCbYjCoy1jnNSaC+rz/CloUVypMxmjyMyk4L3cCAqO
DdUtdB8YI1+nlZMdiRS88L9v3ZiuJZ+GpE3b51FQ+awl07hniHwZMNLcVkVB
0PJezo4PfaSuXfnav4mCNRGmLuvquskdKVlDdzsoWJzRsPVdZBvpMxhK7x2g
QDB353Mevxj+oEmreeMUkBaNSp+adnAT/R08wqbhglhe377xJXh3LqmNsafB
MtfJkTgxABmq0x3PXGkIabocaVOqAdYMW9LlQ0NobWbGOf6/4Hh4t3vkchoS
6hv5t5jffLqxr7wriAYlAVmdRTQENRWmTYfQMKL+3CcOnoDcM1sP342g4dtC
rxnfDh1MChuesrfRYLHOj3folQ5IUe6YiLFxFti0q3WA7X1nSRi/PrDRPVKv
gyuPJZOJjMtiUkNV7lNwWfXBqYexwOt21f2jUxCTOV95LpoG044g2LxMD/c8
6g4tiqWBztnwY9UqPbAbNbWBjNWwJfzDej08Z319EsUYNe7apZTrIf7k9JsC
xqqKgqLKIj28z7eSjjCeTOh6p9HqoczzVMyl7TRo3Hq13hN6UDi9qmxh3NM/
+CWdZQC7larOHsaNsi9cszkG6KXsuaZxNCT7C8XeQQZYm7LzUSzj7eMi//Qw
A7yfuVZygHHotQVBKMoAj7eflR1n7OkiiZSlGMAgyam+zdjxbYC8QmWAhKyT
fl2MzcqkiUN5BkhxjmseZmwICz/oVWwAFse4ZJqxlh999GCVAXw4iWds42n4
D5HJZlU=
          "]]}, Annotation[#, "Charting`Private`Tag$30893#8"]& ], 
       TagBox[{
         Directive[
          Opacity[1.], 
          RGBColor[0.647624, 0.37816, 0.614037], 
          AbsoluteThickness[1.6]], 
         LineBox[CompressedData["
1:eJwV0n8w1Hkcx/FNzv6UbWnZNbbSDvI7js6qe19yeyq7ukWD0Q9be1100ilW
SN1tKZN0s6QbWbpKicrPaC59P11Kc6MUSuU2uztUqyvf3W/ouyn3vT9e85zH
/6/Fyl0KlR2NRpNR+7+9pSvS2/cI0PLCY/5F9jhsQZbZoJ8FSDQ5M3uQ8qS1
ruLSLgGq9w55rKEsSpp/qyZdgGYXTWhKKGd5vnQt2SJA52P6yQrKCzrK7myK
FaCvbodLLlPeZDAtYogFKFG43UNP2RJydChlwA3JI/yuRn2BQ1fRsXs/id2Q
opgUrnDAQVDuv9btoCv6ftw9Sk7HQanqsZs28FFo+c3EIwwcFC/cYHUoH7Fr
ctLcWDj0i+gc798WIBdRz9ADNg42h8ZUtdEFfepqWPPJEYd5jetGP33pgpy2
Vq3ScHFocTsyIyx3Ru3C2l6pMw6f/fNPnR/jodoTLe73+Dg8Y7Dv9ETx0OoU
2cPTQhzOnKnwEZ2dj45eVO8lRTjMNz1xMk1yUcoa4l6hGAfueFvxygQuCudF
5hX44pAZqnVwXOuEPE+oUjkhOJzktGTQrY5oliHubpPgoN/DsgY3c5CEP5HM
jMYh2/9hUVgiG31OGMxvj8PBJ7svcAeXheTcDPXKVBwCmCvGcpsYaGLm6qO+
DBzYAh1zYgMdLSP1/QmFODA6I+IqXBzQvMka2nAZDol1Uaf5HfZoq5SlOFiH
w60lh1g9WXNRT23DX2E3cXBw73o5EmyHLvw6uI4YwqEqTfn3wGMaqktbvfXG
FA7Vmb/o3i6ZxW4l+9aL+RY42ynsMKtmsOO8kmtzIi2QOlXdcK2NxLSJqfTh
NAvEK8pNxmXT2O/hGs2yIxYwx6p8bqvfYzeyjksvtVqgS1XfZPfOgonFb3Va
vQWOjjYt9TK8w6bSnD0z6VZ4LOl2as01Y5XSOf8uDLNC9f2ufTMZoxg7sP16
zmYrREc+c9j2So9JgV6ZecwK0oS5njFNA5js3P10RrsV/NQtySNJt7GNEX4X
PYatwBX+8IDB1MJ5o85ZZEcAxmnNC7p4F3y9G3L5YgLOBSub765/AuW7JIud
pAQ4Hl7oLig1QAhd2797GwGxHReSeBVjoOx+Ne65nwB5wz51DfMN7IzR7PSr
JCC9uZXZSf3orUHTRmskIE8A+X1lVlDHFSwPvknAuGlCH/ztJCS/rpef6iPA
43jA59DeaejtoT9/oieAExPOKByaBv5sdgrvBQEzc4B31zQNud+5dsooP9+7
3iuJnAZfThS7m/LJjdnyAq8PkONl5F0dIYAbcF3XfeADBCXR2/cbCZjbGw2J
YSTktTW32I8RYD0kW6P7hoT40h0fIimbYEP8q3Uk/Hha5pFNGbVu356nJGHh
4af2RsoFVSVl1WUk3FnaGPvnSwKm0h+OjJlJGA552rvjNQFj4mfmwEkSSosq
OTWUB18YiVyaDZpO7fMfpNyqIOgsVxuoMTPnazMBWRJ+cGC0DULDhAruOAGb
34skuXE2yJfVlUdTll/xjkYpNvjIetShpuzvGZGk2G2DgctQa6Ds/s8qZVWB
DYJ8/lC5vCGAdXLtztFiG6DdBnYMZVtcfE6A1gb995nafMpmZuqBHJ0NHhQE
fLxC+T+mjmV1
          "]]}, Annotation[#, "Charting`Private`Tag$30893#9"]& ], 
       TagBox[{
         Directive[
          Opacity[1.], 
          RGBColor[0.571589, 0.586483, 0.], 
          AbsoluteThickness[1.6]], 
         LineBox[CompressedData["
1:eJwVx3881HccwHFR537muvy4yyMLxTXnR6kW5fFeOmUXMlSnDtcV1qVSCodt
qrWWqcsjyh7mrlbpB9sIOx6b3SeJ1lp5sPLQ8utyOCbfO3df3beTfffH6/F6
PD1lR+JS7e3s7KLJ/v+T8xvljcd56Kqin2pYgIEUGecCj/HQSUEp+pe0xVRV
dvcIDzUXqfIw0h7iRffVch4q4mosM6QzvUbciqQ8NLBzGdWRgoGLRvkwOYqH
AsOWqleQTh7ULaMu56FZNVzdT9q4+lzP7m4uipat2TJOuuXL4keHlnPRaOfP
ytVUDHilAhH3pBu6GV5cXEHDQJbaYT8z6IoSvwqJCmFgENfPhc3BriiFu7o8
koVBl4cj07fEBbWFjY4VOWFAUGokuUPOqCbp+sIMDgYLa7YNz65xRmrLp/2t
Lhjc435jW1K6GK0Zcdt/gIfBe0F++U09B3lH2n5jeWDQS2U87AjnIGXJ3Akv
bwyuXSvje1xfhFYVso2TfAwW6V446SxshMDZbksQBuzxhrNhCWyUzwhojliP
weHgSxSWyAmN7dn7el84BpeZ9w46mljo8aOuAIcYDPqO001BdUwkEtr2le3G
IEvQ+eXaHQz0bsVknVSOAT/rWcABNh1lx25jHczHwJ+2UZ9TS0WRtBshmosY
MHgq2tROR2QLLZH03MaA2hSyvcyZgm7NzuYUtWKwoyr8e1fNfHRRyHi5QYfB
fe8z9I5MB9Q1urmq2cEIFPeWkYEge3QO26TK5RuhYq/scfdzOyS6wllpSjBC
5eFTqknvOW30VFjnxCkjXG9aojGk2rSBjES8ptkIEryy+pcGq9ZFsVAdbzZC
fFypbmjVjPZ060l9QKAJDFGp/Ae5Zi3RGZazLMsELal3au3fGLUdY95Dg40m
ODdcu9Jn8I1W4BcR9qfVBM9D25zqcwzaQ20Fr+UR01D5V0ue7eCwNjH3Q8lo
8TQIN/RS9o/2aSXl6vakl9OwJcHBK7K2W/u0+OpEg6cZ/HLvJQ6IH2gpcn5P
X6oZ2EvSnlJpl6Dpozsu5hozaJn1isDb7cBxnao1T5jhRpCsrj32BTDPr5DM
+VmA9fUH7rzzgzCfbtT7p1kgSnNLzCnTQ6TDuCer3AIx1Xm5atoEaCUit01/
WEBeV09rYmPgaFvnW22ygIIH+c+UJjB2S+cJ3HAY1031BUVYYPj0XEpGKA5L
L/i/D34yAz9srVxcuAsHZuQ66uc9M3B66h/CSto2DzjtuhlowBWqLDEOL0/E
+oitMzAu3eielojD5aSsmAKftyCNb5zcugcHtn+zqq3wLfhw97DmknFweCKE
HWutUBySMLUhDQfTmehPVB9boatta9mPpHWwM350mxX2/v6a8EjHAdWnpytk
Vrj46osF8z7DoaCiSFmptEJyjK976wEccHnngN5gBdF3x1LWH8JBv7zXEGCx
QvADMbOK9N/9Q9M5dgRklCjzFh/GoT5u2pHuRsBYbGLFJOnMUNegACEBF94J
japMHFLMHqE52wlIGrpSTT+KQ8xPvkK0m4DKESd+NmmBV4g47igBUaW96VHH
cHB/tUlWUUBAXorUT0OaflmUMXyWAIUyu84zCwdie3y2/yUC7jauI74lbaBJ
CrNVBOza9+sCnPR/88ZnIw==
          "]]}, Annotation[#, "Charting`Private`Tag$30893#10"]& ]}}, {}}, {
    DisplayFunction -> Identity, 
     Method -> {
      "DefaultBoundaryStyle" -> Automatic, 
       "DefaultGraphicsInteraction" -> {
        "Version" -> 1.2, "TrackMousePosition" -> {True, False}, 
         "Effects" -> {
          "Highlight" -> {"ratio" -> 2}, "HighlightPoint" -> {"ratio" -> 2}, 
           "Droplines" -> {
            "freeformCursorMode" -> True, 
             "placement" -> {"x" -> "All", "y" -> "None"}}}}, 
       "DefaultMeshStyle" -> AbsolutePointSize[6], "ScalingFunctions" -> 
       None}, DisplayFunction -> Identity, DisplayFunction -> Identity, 
     Ticks -> {Quiet[
        Charting`ScaledTicks[{Log, Exp}][#, #2, {6, 6}]]& , Automatic}, 
     AxesOrigin -> {-6.363973293252865, Automatic}, FrameTicks -> {{Automatic, 
        Charting`ScaledFrameTicks[{Identity, Identity}]}, {Quiet[
         Charting`ScaledTicks[{Log, Exp}][#, #2, {6, 6}]]& , 
        Charting`ScaledFrameTicks[{Log, Exp}]}}, GridLines -> {None, None}, 
     DisplayFunction -> Identity, PlotRangePadding -> {{
        Scaled[0.02], 
        Scaled[0.02]}, {
        Scaled[0.05], 
        Scaled[0.05]}}, PlotRangeClipping -> True, ImagePadding -> All, 
     DisplayFunction -> Identity, 
     Method -> {
      "DefaultBoundaryStyle" -> Automatic, 
       "DefaultGraphicsInteraction" -> {
        "Version" -> 1.2, "TrackMousePosition" -> {True, False}, 
         "Effects" -> {
          "Highlight" -> {"ratio" -> 2}, "HighlightPoint" -> {"ratio" -> 2}, 
           "Droplines" -> {
            "freeformCursorMode" -> True, 
             "placement" -> {"x" -> "All", "y" -> "None"}}}}, 
       "DefaultMeshStyle" -> AbsolutePointSize[6], "ScalingFunctions" -> None,
        "ClippingRange" -> {{{-6.363973293252865, 1.6636872304958337`}, {
        0.6491391186319833, 1.4033107971101424`}}, {{-6.363973293252865, 
        1.6636872304958337`}, {0.6491391186319833, 1.4033107971101424`}}}}, 
     DisplayFunction -> Identity, AspectRatio -> 
     NCache[GoldenRatio^(-1), 0.6180339887498948], Axes -> {False, False}, 
     AxesLabel -> {None, None}, AxesOrigin -> {0, 0.6491391186319833}, 
     CoordinatesToolOptions -> {"DisplayFunction" -> ({
         Exp[
          Part[#, 1]], 
         Part[#, 2]}& ), "CopiedValueFunction" -> ({
         Exp[
          Part[#, 1]], 
         Part[#, 2]}& )}, DisplayFunction :> Identity, 
     Frame -> {{True, False}, {True, False}}, FrameLabel -> {{
        FormBox["\"Fractional Activity\"", TraditionalForm], None}, {
        FormBox["\"Antibody Concentration (\[Mu]g/mL)\"", TraditionalForm], 
        None}}, FrameTicks -> {{Automatic, Automatic}, {
       Automatic, Automatic}}, GridLines -> {None, None}, GridLinesStyle -> 
     Directive[
       GrayLevel[0.5, 0.4]], 
     Method -> {
      "DefaultBoundaryStyle" -> Automatic, 
       "DefaultGraphicsInteraction" -> {
        "Version" -> 1.2, "TrackMousePosition" -> {True, False}, 
         "Effects" -> {
          "Highlight" -> {"ratio" -> 2}, "HighlightPoint" -> {"ratio" -> 2}, 
           "Droplines" -> {
            "freeformCursorMode" -> True, 
             "placement" -> {"x" -> "All", "y" -> "None"}}}}, 
       "DefaultMeshStyle" -> AbsolutePointSize[6], "ScalingFunctions" -> 
       None}, PlotRange -> {All, All}, PlotRangeClipping -> True, 
     PlotRangePadding -> {{Automatic, Automatic}, {Automatic, Automatic}}, 
     Ticks -> {Automatic, Automatic}}],FormBox[
    FormBox[
     TemplateBox[{
      "\"Ab 1\"", "\"Ab 2\"", "\"Ab 3\"", "\"Ab 4\"", "\"Ab 5\"", "\"Ab 6\"", 
       "\"Ab 7\"", "\"Ab 8\"", "\"Ab 9\"", "\"Ab 10\""}, "LineLegend", 
      DisplayFunction -> (FormBox[
        StyleBox[
         StyleBox[
          PaneBox[
           TagBox[
            GridBox[{{
               TagBox[
                GridBox[{{
                   GraphicsBox[{{
                    Directive[
                    EdgeForm[
                    Directive[
                    Opacity[0.3], 
                    GrayLevel[0]]], 
                    PointSize[0.5], 
                    Opacity[1.], 
                    RGBColor[0.368417, 0.506779, 0.709798], 
                    AbsoluteThickness[1.6]], {
                    LineBox[{{0, 10}, {20, 10}}]}}, {
                    Directive[
                    EdgeForm[
                    Directive[
                    Opacity[0.3], 
                    GrayLevel[0]]], 
                    PointSize[0.5], 
                    Opacity[1.], 
                    RGBColor[0.368417, 0.506779, 0.709798], 
                    AbsoluteThickness[1.6]], {}}}, AspectRatio -> Full, 
                    ImageSize -> {20, 10}, PlotRangePadding -> None, 
                    ImagePadding -> Automatic, 
                    BaselinePosition -> (Scaled[0.1] -> Baseline)], #}, {
                   GraphicsBox[{{
                    Directive[
                    EdgeForm[
                    Directive[
                    Opacity[0.3], 
                    GrayLevel[0]]], 
                    PointSize[0.5], 
                    Opacity[1.], 
                    RGBColor[0.880722, 0.611041, 0.142051], 
                    AbsoluteThickness[1.6]], {
                    LineBox[{{0, 10}, {20, 10}}]}}, {
                    Directive[
                    EdgeForm[
                    Directive[
                    Opacity[0.3], 
                    GrayLevel[0]]], 
                    PointSize[0.5], 
                    Opacity[1.], 
                    RGBColor[0.880722, 0.611041, 0.142051], 
                    AbsoluteThickness[1.6]], {}}}, AspectRatio -> Full, 
                    ImageSize -> {20, 10}, PlotRangePadding -> None, 
                    ImagePadding -> Automatic, 
                    BaselinePosition -> (Scaled[0.1] -> Baseline)], #2}, {
                   GraphicsBox[{{
                    Directive[
                    EdgeForm[
                    Directive[
                    Opacity[0.3], 
                    GrayLevel[0]]], 
                    PointSize[0.5], 
                    Opacity[1.], 
                    RGBColor[0.560181, 0.691569, 0.194885], 
                    AbsoluteThickness[1.6]], {
                    LineBox[{{0, 10}, {20, 10}}]}}, {
                    Directive[
                    EdgeForm[
                    Directive[
                    Opacity[0.3], 
                    GrayLevel[0]]], 
                    PointSize[0.5], 
                    Opacity[1.], 
                    RGBColor[0.560181, 0.691569, 0.194885], 
                    AbsoluteThickness[1.6]], {}}}, AspectRatio -> Full, 
                    ImageSize -> {20, 10}, PlotRangePadding -> None, 
                    ImagePadding -> Automatic, 
                    BaselinePosition -> (Scaled[0.1] -> Baseline)], #3}, {
                   GraphicsBox[{{
                    Directive[
                    EdgeForm[
                    Directive[
                    Opacity[0.3], 
                    GrayLevel[0]]], 
                    PointSize[0.5], 
                    Opacity[1.], 
                    RGBColor[0.922526, 0.385626, 0.209179], 
                    AbsoluteThickness[1.6]], {
                    LineBox[{{0, 10}, {20, 10}}]}}, {
                    Directive[
                    EdgeForm[
                    Directive[
                    Opacity[0.3], 
                    GrayLevel[0]]], 
                    PointSize[0.5], 
                    Opacity[1.], 
                    RGBColor[0.922526, 0.385626, 0.209179], 
                    AbsoluteThickness[1.6]], {}}}, AspectRatio -> Full, 
                    ImageSize -> {20, 10}, PlotRangePadding -> None, 
                    ImagePadding -> Automatic, 
                    BaselinePosition -> (Scaled[0.1] -> Baseline)], #4}, {
                   GraphicsBox[{{
                    Directive[
                    EdgeForm[
                    Directive[
                    Opacity[0.3], 
                    GrayLevel[0]]], 
                    PointSize[0.5], 
                    Opacity[1.], 
                    RGBColor[0.528488, 0.470624, 0.701351], 
                    AbsoluteThickness[1.6]], {
                    LineBox[{{0, 10}, {20, 10}}]}}, {
                    Directive[
                    EdgeForm[
                    Directive[
                    Opacity[0.3], 
                    GrayLevel[0]]], 
                    PointSize[0.5], 
                    Opacity[1.], 
                    RGBColor[0.528488, 0.470624, 0.701351], 
                    AbsoluteThickness[1.6]], {}}}, AspectRatio -> Full, 
                    ImageSize -> {20, 10}, PlotRangePadding -> None, 
                    ImagePadding -> Automatic, 
                    BaselinePosition -> (Scaled[0.1] -> Baseline)], #5}, {
                   GraphicsBox[{{
                    Directive[
                    EdgeForm[
                    Directive[
                    Opacity[0.3], 
                    GrayLevel[0]]], 
                    PointSize[0.5], 
                    Opacity[1.], 
                    RGBColor[0.772079, 0.431554, 0.102387], 
                    AbsoluteThickness[1.6]], {
                    LineBox[{{0, 10}, {20, 10}}]}}, {
                    Directive[
                    EdgeForm[
                    Directive[
                    Opacity[0.3], 
                    GrayLevel[0]]], 
                    PointSize[0.5], 
                    Opacity[1.], 
                    RGBColor[0.772079, 0.431554, 0.102387], 
                    AbsoluteThickness[1.6]], {}}}, AspectRatio -> Full, 
                    ImageSize -> {20, 10}, PlotRangePadding -> None, 
                    ImagePadding -> Automatic, 
                    BaselinePosition -> (Scaled[0.1] -> Baseline)], #6}, {
                   GraphicsBox[{{
                    Directive[
                    EdgeForm[
                    Directive[
                    Opacity[0.3], 
                    GrayLevel[0]]], 
                    PointSize[0.5], 
                    Opacity[1.], 
                    RGBColor[0.363898, 0.618501, 0.782349], 
                    AbsoluteThickness[1.6]], {
                    LineBox[{{0, 10}, {20, 10}}]}}, {
                    Directive[
                    EdgeForm[
                    Directive[
                    Opacity[0.3], 
                    GrayLevel[0]]], 
                    PointSize[0.5], 
                    Opacity[1.], 
                    RGBColor[0.363898, 0.618501, 0.782349], 
                    AbsoluteThickness[1.6]], {}}}, AspectRatio -> Full, 
                    ImageSize -> {20, 10}, PlotRangePadding -> None, 
                    ImagePadding -> Automatic, 
                    BaselinePosition -> (Scaled[0.1] -> Baseline)], #7}, {
                   GraphicsBox[{{
                    Directive[
                    EdgeForm[
                    Directive[
                    Opacity[0.3], 
                    GrayLevel[0]]], 
                    PointSize[0.5], 
                    Opacity[1.], 
                    RGBColor[1, 0.75, 0], 
                    AbsoluteThickness[1.6]], {
                    LineBox[{{0, 10}, {20, 10}}]}}, {
                    Directive[
                    EdgeForm[
                    Directive[
                    Opacity[0.3], 
                    GrayLevel[0]]], 
                    PointSize[0.5], 
                    Opacity[1.], 
                    RGBColor[1, 0.75, 0], 
                    AbsoluteThickness[1.6]], {}}}, AspectRatio -> Full, 
                    ImageSize -> {20, 10}, PlotRangePadding -> None, 
                    ImagePadding -> Automatic, 
                    BaselinePosition -> (Scaled[0.1] -> Baseline)], #8}, {
                   GraphicsBox[{{
                    Directive[
                    EdgeForm[
                    Directive[
                    Opacity[0.3], 
                    GrayLevel[0]]], 
                    PointSize[0.5], 
                    Opacity[1.], 
                    RGBColor[0.647624, 0.37816, 0.614037], 
                    AbsoluteThickness[1.6]], {
                    LineBox[{{0, 10}, {20, 10}}]}}, {
                    Directive[
                    EdgeForm[
                    Directive[
                    Opacity[0.3], 
                    GrayLevel[0]]], 
                    PointSize[0.5], 
                    Opacity[1.], 
                    RGBColor[0.647624, 0.37816, 0.614037], 
                    AbsoluteThickness[1.6]], {}}}, AspectRatio -> Full, 
                    ImageSize -> {20, 10}, PlotRangePadding -> None, 
                    ImagePadding -> Automatic, 
                    BaselinePosition -> (Scaled[0.1] -> Baseline)], #9}, {
                   GraphicsBox[{{
                    Directive[
                    EdgeForm[
                    Directive[
                    Opacity[0.3], 
                    GrayLevel[0]]], 
                    PointSize[0.5], 
                    Opacity[1.], 
                    RGBColor[0.571589, 0.586483, 0.], 
                    AbsoluteThickness[1.6]], {
                    LineBox[{{0, 10}, {20, 10}}]}}, {
                    Directive[
                    EdgeForm[
                    Directive[
                    Opacity[0.3], 
                    GrayLevel[0]]], 
                    PointSize[0.5], 
                    Opacity[1.], 
                    RGBColor[0.571589, 0.586483, 0.], 
                    AbsoluteThickness[1.6]], {}}}, AspectRatio -> Full, 
                    ImageSize -> {20, 10}, PlotRangePadding -> None, 
                    ImagePadding -> Automatic, 
                    BaselinePosition -> (Scaled[0.1] -> Baseline)], #10}}, 
                 GridBoxAlignment -> {
                  "Columns" -> {Center, Left}, "Rows" -> {{Baseline}}}, 
                 AutoDelete -> False, 
                 GridBoxDividers -> {
                  "Columns" -> {{False}}, "Rows" -> {{False}}}, 
                 GridBoxItemSize -> {"Columns" -> {{All}}, "Rows" -> {{All}}},
                  GridBoxSpacings -> {
                  "Columns" -> {{0.5}}, "Rows" -> {{0.8}}}], "Grid"]}}, 
             GridBoxAlignment -> {"Columns" -> {{Left}}, "Rows" -> {{Top}}}, 
             AutoDelete -> False, 
             GridBoxItemSize -> {
              "Columns" -> {{Automatic}}, "Rows" -> {{Automatic}}}, 
             GridBoxSpacings -> {"Columns" -> {{1}}, "Rows" -> {{0}}}], 
            "Grid"], Alignment -> Left, AppearanceElements -> None, 
           ImageMargins -> {{5, 5}, {5, 5}}, ImageSizeAction -> 
           "ResizeToFit"], LineIndent -> 0, StripOnInput -> False], {
         FontFamily -> "Arial"}, Background -> Automatic, StripOnInput -> 
         False], TraditionalForm]& ), 
      InterpretationFunction :> (RowBox[{"LineLegend", "[", 
         RowBox[{
           RowBox[{"{", 
             RowBox[{
               RowBox[{"Directive", "[", 
                 RowBox[{
                   RowBox[{"Opacity", "[", "1.`", "]"}], ",", 
                   InterpretationBox[
                    ButtonBox[
                    TooltipBox[
                    GraphicsBox[{{
                    GrayLevel[0], 
                    RectangleBox[{0, 0}]}, {
                    GrayLevel[0], 
                    RectangleBox[{1, -1}]}, {
                    RGBColor[0.368417, 0.506779, 0.709798], 
                    RectangleBox[{0, -1}, {2, 1}]}}, DefaultBaseStyle -> 
                    "ColorSwatchGraphics", AspectRatio -> 1, Frame -> True, 
                    FrameStyle -> 
                    RGBColor[
                    0.24561133333333335`, 0.3378526666666667, 
                    0.4731986666666667], FrameTicks -> None, PlotRangePadding -> 
                    None, ImageSize -> 
                    Dynamic[{
                    Automatic, 1.35 CurrentValue["FontCapHeight"]/
                    AbsoluteCurrentValue[Magnification]}]], 
                    StyleBox[
                    RowBox[{"RGBColor", "[", 
                    RowBox[{"0.368417`", ",", "0.506779`", ",", "0.709798`"}],
                     "]"}], NumberMarks -> False]], Appearance -> None, 
                    BaseStyle -> {}, BaselinePosition -> Baseline, 
                    DefaultBaseStyle -> {}, ButtonFunction :> 
                    With[{Typeset`box$ = EvaluationBox[]}, 
                    If[
                    Not[
                    AbsoluteCurrentValue["Deployed"]], 
                    SelectionMove[Typeset`box$, All, Expression]; 
                    FrontEnd`Private`$ColorSelectorInitialAlpha = 1; 
                    FrontEnd`Private`$ColorSelectorInitialColor = 
                    RGBColor[0.368417, 0.506779, 0.709798]; 
                    FrontEnd`Private`$ColorSelectorUseMakeBoxes = True; 
                    MathLink`CallFrontEnd[
                    FrontEnd`AttachCell[Typeset`box$, 
                    FrontEndResource["RGBColorValueSelector"], {
                    0, {Left, Bottom}}, {Left, Top}, 
                    "ClosingActions" -> {
                    "SelectionDeparture", "ParentChanged", 
                    "EvaluatorQuit"}]]]], BaseStyle -> Inherited, Evaluator -> 
                    Automatic, Method -> "Preemptive"], 
                    RGBColor[0.368417, 0.506779, 0.709798], Editable -> False,
                     Selectable -> False], ",", 
                   RowBox[{"AbsoluteThickness", "[", "1.6`", "]"}]}], "]"}], 
               ",", 
               RowBox[{"Directive", "[", 
                 RowBox[{
                   RowBox[{"Opacity", "[", "1.`", "]"}], ",", 
                   InterpretationBox[
                    ButtonBox[
                    TooltipBox[
                    GraphicsBox[{{
                    GrayLevel[0], 
                    RectangleBox[{0, 0}]}, {
                    GrayLevel[0], 
                    RectangleBox[{1, -1}]}, {
                    RGBColor[0.880722, 0.611041, 0.142051], 
                    RectangleBox[{0, -1}, {2, 1}]}}, DefaultBaseStyle -> 
                    "ColorSwatchGraphics", AspectRatio -> 1, Frame -> True, 
                    FrameStyle -> 
                    RGBColor[
                    0.587148, 0.40736066666666665`, 0.09470066666666668], 
                    FrameTicks -> None, PlotRangePadding -> None, ImageSize -> 
                    Dynamic[{
                    Automatic, 1.35 CurrentValue["FontCapHeight"]/
                    AbsoluteCurrentValue[Magnification]}]], 
                    StyleBox[
                    RowBox[{"RGBColor", "[", 
                    RowBox[{"0.880722`", ",", "0.611041`", ",", "0.142051`"}],
                     "]"}], NumberMarks -> False]], Appearance -> None, 
                    BaseStyle -> {}, BaselinePosition -> Baseline, 
                    DefaultBaseStyle -> {}, ButtonFunction :> 
                    With[{Typeset`box$ = EvaluationBox[]}, 
                    If[
                    Not[
                    AbsoluteCurrentValue["Deployed"]], 
                    SelectionMove[Typeset`box$, All, Expression]; 
                    FrontEnd`Private`$ColorSelectorInitialAlpha = 1; 
                    FrontEnd`Private`$ColorSelectorInitialColor = 
                    RGBColor[0.880722, 0.611041, 0.142051]; 
                    FrontEnd`Private`$ColorSelectorUseMakeBoxes = True; 
                    MathLink`CallFrontEnd[
                    FrontEnd`AttachCell[Typeset`box$, 
                    FrontEndResource["RGBColorValueSelector"], {
                    0, {Left, Bottom}}, {Left, Top}, 
                    "ClosingActions" -> {
                    "SelectionDeparture", "ParentChanged", 
                    "EvaluatorQuit"}]]]], BaseStyle -> Inherited, Evaluator -> 
                    Automatic, Method -> "Preemptive"], 
                    RGBColor[0.880722, 0.611041, 0.142051], Editable -> False,
                     Selectable -> False], ",", 
                   RowBox[{"AbsoluteThickness", "[", "1.6`", "]"}]}], "]"}], 
               ",", 
               RowBox[{"Directive", "[", 
                 RowBox[{
                   RowBox[{"Opacity", "[", "1.`", "]"}], ",", 
                   InterpretationBox[
                    ButtonBox[
                    TooltipBox[
                    GraphicsBox[{{
                    GrayLevel[0], 
                    RectangleBox[{0, 0}]}, {
                    GrayLevel[0], 
                    RectangleBox[{1, -1}]}, {
                    RGBColor[0.560181, 0.691569, 0.194885], 
                    RectangleBox[{0, -1}, {2, 1}]}}, DefaultBaseStyle -> 
                    "ColorSwatchGraphics", AspectRatio -> 1, Frame -> True, 
                    FrameStyle -> 
                    RGBColor[
                    0.37345400000000006`, 0.461046, 0.12992333333333334`], 
                    FrameTicks -> None, PlotRangePadding -> None, ImageSize -> 
                    Dynamic[{
                    Automatic, 1.35 CurrentValue["FontCapHeight"]/
                    AbsoluteCurrentValue[Magnification]}]], 
                    StyleBox[
                    RowBox[{"RGBColor", "[", 
                    RowBox[{"0.560181`", ",", "0.691569`", ",", "0.194885`"}],
                     "]"}], NumberMarks -> False]], Appearance -> None, 
                    BaseStyle -> {}, BaselinePosition -> Baseline, 
                    DefaultBaseStyle -> {}, ButtonFunction :> 
                    With[{Typeset`box$ = EvaluationBox[]}, 
                    If[
                    Not[
                    AbsoluteCurrentValue["Deployed"]], 
                    SelectionMove[Typeset`box$, All, Expression]; 
                    FrontEnd`Private`$ColorSelectorInitialAlpha = 1; 
                    FrontEnd`Private`$ColorSelectorInitialColor = 
                    RGBColor[0.560181, 0.691569, 0.194885]; 
                    FrontEnd`Private`$ColorSelectorUseMakeBoxes = True; 
                    MathLink`CallFrontEnd[
                    FrontEnd`AttachCell[Typeset`box$, 
                    FrontEndResource["RGBColorValueSelector"], {
                    0, {Left, Bottom}}, {Left, Top}, 
                    "ClosingActions" -> {
                    "SelectionDeparture", "ParentChanged", 
                    "EvaluatorQuit"}]]]], BaseStyle -> Inherited, Evaluator -> 
                    Automatic, Method -> "Preemptive"], 
                    RGBColor[0.560181, 0.691569, 0.194885], Editable -> False,
                     Selectable -> False], ",", 
                   RowBox[{"AbsoluteThickness", "[", "1.6`", "]"}]}], "]"}], 
               ",", 
               RowBox[{"Directive", "[", 
                 RowBox[{
                   RowBox[{"Opacity", "[", "1.`", "]"}], ",", 
                   InterpretationBox[
                    ButtonBox[
                    TooltipBox[
                    GraphicsBox[{{
                    GrayLevel[0], 
                    RectangleBox[{0, 0}]}, {
                    GrayLevel[0], 
                    RectangleBox[{1, -1}]}, {
                    RGBColor[0.922526, 0.385626, 0.209179], 
                    RectangleBox[{0, -1}, {2, 1}]}}, DefaultBaseStyle -> 
                    "ColorSwatchGraphics", AspectRatio -> 1, Frame -> True, 
                    FrameStyle -> 
                    RGBColor[
                    0.6150173333333333, 0.25708400000000003`, 
                    0.13945266666666667`], FrameTicks -> None, 
                    PlotRangePadding -> None, ImageSize -> 
                    Dynamic[{
                    Automatic, 1.35 CurrentValue["FontCapHeight"]/
                    AbsoluteCurrentValue[Magnification]}]], 
                    StyleBox[
                    RowBox[{"RGBColor", "[", 
                    RowBox[{"0.922526`", ",", "0.385626`", ",", "0.209179`"}],
                     "]"}], NumberMarks -> False]], Appearance -> None, 
                    BaseStyle -> {}, BaselinePosition -> Baseline, 
                    DefaultBaseStyle -> {}, ButtonFunction :> 
                    With[{Typeset`box$ = EvaluationBox[]}, 
                    If[
                    Not[
                    AbsoluteCurrentValue["Deployed"]], 
                    SelectionMove[Typeset`box$, All, Expression]; 
                    FrontEnd`Private`$ColorSelectorInitialAlpha = 1; 
                    FrontEnd`Private`$ColorSelectorInitialColor = 
                    RGBColor[0.922526, 0.385626, 0.209179]; 
                    FrontEnd`Private`$ColorSelectorUseMakeBoxes = True; 
                    MathLink`CallFrontEnd[
                    FrontEnd`AttachCell[Typeset`box$, 
                    FrontEndResource["RGBColorValueSelector"], {
                    0, {Left, Bottom}}, {Left, Top}, 
                    "ClosingActions" -> {
                    "SelectionDeparture", "ParentChanged", 
                    "EvaluatorQuit"}]]]], BaseStyle -> Inherited, Evaluator -> 
                    Automatic, Method -> "Preemptive"], 
                    RGBColor[0.922526, 0.385626, 0.209179], Editable -> False,
                     Selectable -> False], ",", 
                   RowBox[{"AbsoluteThickness", "[", "1.6`", "]"}]}], "]"}], 
               ",", 
               RowBox[{"Directive", "[", 
                 RowBox[{
                   RowBox[{"Opacity", "[", "1.`", "]"}], ",", 
                   InterpretationBox[
                    ButtonBox[
                    TooltipBox[
                    GraphicsBox[{{
                    GrayLevel[0], 
                    RectangleBox[{0, 0}]}, {
                    GrayLevel[0], 
                    RectangleBox[{1, -1}]}, {
                    RGBColor[0.528488, 0.470624, 0.701351], 
                    RectangleBox[{0, -1}, {2, 1}]}}, DefaultBaseStyle -> 
                    "ColorSwatchGraphics", AspectRatio -> 1, Frame -> True, 
                    FrameStyle -> 
                    RGBColor[
                    0.3523253333333333, 0.3137493333333333, 
                    0.46756733333333333`], FrameTicks -> None, 
                    PlotRangePadding -> None, ImageSize -> 
                    Dynamic[{
                    Automatic, 1.35 CurrentValue["FontCapHeight"]/
                    AbsoluteCurrentValue[Magnification]}]], 
                    StyleBox[
                    RowBox[{"RGBColor", "[", 
                    RowBox[{"0.528488`", ",", "0.470624`", ",", "0.701351`"}],
                     "]"}], NumberMarks -> False]], Appearance -> None, 
                    BaseStyle -> {}, BaselinePosition -> Baseline, 
                    DefaultBaseStyle -> {}, ButtonFunction :> 
                    With[{Typeset`box$ = EvaluationBox[]}, 
                    If[
                    Not[
                    AbsoluteCurrentValue["Deployed"]], 
                    SelectionMove[Typeset`box$, All, Expression]; 
                    FrontEnd`Private`$ColorSelectorInitialAlpha = 1; 
                    FrontEnd`Private`$ColorSelectorInitialColor = 
                    RGBColor[0.528488, 0.470624, 0.701351]; 
                    FrontEnd`Private`$ColorSelectorUseMakeBoxes = True; 
                    MathLink`CallFrontEnd[
                    FrontEnd`AttachCell[Typeset`box$, 
                    FrontEndResource["RGBColorValueSelector"], {
                    0, {Left, Bottom}}, {Left, Top}, 
                    "ClosingActions" -> {
                    "SelectionDeparture", "ParentChanged", 
                    "EvaluatorQuit"}]]]], BaseStyle -> Inherited, Evaluator -> 
                    Automatic, Method -> "Preemptive"], 
                    RGBColor[0.528488, 0.470624, 0.701351], Editable -> False,
                     Selectable -> False], ",", 
                   RowBox[{"AbsoluteThickness", "[", "1.6`", "]"}]}], "]"}], 
               ",", 
               RowBox[{"Directive", "[", 
                 RowBox[{
                   RowBox[{"Opacity", "[", "1.`", "]"}], ",", 
                   InterpretationBox[
                    ButtonBox[
                    TooltipBox[
                    GraphicsBox[{{
                    GrayLevel[0], 
                    RectangleBox[{0, 0}]}, {
                    GrayLevel[0], 
                    RectangleBox[{1, -1}]}, {
                    RGBColor[0.772079, 0.431554, 0.102387], 
                    RectangleBox[{0, -1}, {2, 1}]}}, DefaultBaseStyle -> 
                    "ColorSwatchGraphics", AspectRatio -> 1, Frame -> True, 
                    FrameStyle -> 
                    RGBColor[
                    0.5147193333333333, 0.28770266666666666`, 
                    0.06825800000000001], FrameTicks -> None, 
                    PlotRangePadding -> None, ImageSize -> 
                    Dynamic[{
                    Automatic, 1.35 CurrentValue["FontCapHeight"]/
                    AbsoluteCurrentValue[Magnification]}]], 
                    StyleBox[
                    RowBox[{"RGBColor", "[", 
                    RowBox[{"0.772079`", ",", "0.431554`", ",", "0.102387`"}],
                     "]"}], NumberMarks -> False]], Appearance -> None, 
                    BaseStyle -> {}, BaselinePosition -> Baseline, 
                    DefaultBaseStyle -> {}, ButtonFunction :> 
                    With[{Typeset`box$ = EvaluationBox[]}, 
                    If[
                    Not[
                    AbsoluteCurrentValue["Deployed"]], 
                    SelectionMove[Typeset`box$, All, Expression]; 
                    FrontEnd`Private`$ColorSelectorInitialAlpha = 1; 
                    FrontEnd`Private`$ColorSelectorInitialColor = 
                    RGBColor[0.772079, 0.431554, 0.102387]; 
                    FrontEnd`Private`$ColorSelectorUseMakeBoxes = True; 
                    MathLink`CallFrontEnd[
                    FrontEnd`AttachCell[Typeset`box$, 
                    FrontEndResource["RGBColorValueSelector"], {
                    0, {Left, Bottom}}, {Left, Top}, 
                    "ClosingActions" -> {
                    "SelectionDeparture", "ParentChanged", 
                    "EvaluatorQuit"}]]]], BaseStyle -> Inherited, Evaluator -> 
                    Automatic, Method -> "Preemptive"], 
                    RGBColor[0.772079, 0.431554, 0.102387], Editable -> False,
                     Selectable -> False], ",", 
                   RowBox[{"AbsoluteThickness", "[", "1.6`", "]"}]}], "]"}], 
               ",", 
               RowBox[{"Directive", "[", 
                 RowBox[{
                   RowBox[{"Opacity", "[", "1.`", "]"}], ",", 
                   InterpretationBox[
                    ButtonBox[
                    TooltipBox[
                    GraphicsBox[{{
                    GrayLevel[0], 
                    RectangleBox[{0, 0}]}, {
                    GrayLevel[0], 
                    RectangleBox[{1, -1}]}, {
                    RGBColor[0.363898, 0.618501, 0.782349], 
                    RectangleBox[{0, -1}, {2, 1}]}}, DefaultBaseStyle -> 
                    "ColorSwatchGraphics", AspectRatio -> 1, Frame -> True, 
                    FrameStyle -> 
                    RGBColor[0.24259866666666668`, 0.412334, 0.521566], 
                    FrameTicks -> None, PlotRangePadding -> None, ImageSize -> 
                    Dynamic[{
                    Automatic, 1.35 CurrentValue["FontCapHeight"]/
                    AbsoluteCurrentValue[Magnification]}]], 
                    StyleBox[
                    RowBox[{"RGBColor", "[", 
                    RowBox[{"0.363898`", ",", "0.618501`", ",", "0.782349`"}],
                     "]"}], NumberMarks -> False]], Appearance -> None, 
                    BaseStyle -> {}, BaselinePosition -> Baseline, 
                    DefaultBaseStyle -> {}, ButtonFunction :> 
                    With[{Typeset`box$ = EvaluationBox[]}, 
                    If[
                    Not[
                    AbsoluteCurrentValue["Deployed"]], 
                    SelectionMove[Typeset`box$, All, Expression]; 
                    FrontEnd`Private`$ColorSelectorInitialAlpha = 1; 
                    FrontEnd`Private`$ColorSelectorInitialColor = 
                    RGBColor[0.363898, 0.618501, 0.782349]; 
                    FrontEnd`Private`$ColorSelectorUseMakeBoxes = True; 
                    MathLink`CallFrontEnd[
                    FrontEnd`AttachCell[Typeset`box$, 
                    FrontEndResource["RGBColorValueSelector"], {
                    0, {Left, Bottom}}, {Left, Top}, 
                    "ClosingActions" -> {
                    "SelectionDeparture", "ParentChanged", 
                    "EvaluatorQuit"}]]]], BaseStyle -> Inherited, Evaluator -> 
                    Automatic, Method -> "Preemptive"], 
                    RGBColor[0.363898, 0.618501, 0.782349], Editable -> False,
                     Selectable -> False], ",", 
                   RowBox[{"AbsoluteThickness", "[", "1.6`", "]"}]}], "]"}], 
               ",", 
               RowBox[{"Directive", "[", 
                 RowBox[{
                   RowBox[{"Opacity", "[", "1.`", "]"}], ",", 
                   InterpretationBox[
                    ButtonBox[
                    TooltipBox[
                    GraphicsBox[{{
                    GrayLevel[0], 
                    RectangleBox[{0, 0}]}, {
                    GrayLevel[0], 
                    RectangleBox[{1, -1}]}, {
                    RGBColor[1, 0.75, 0], 
                    RectangleBox[{0, -1}, {2, 1}]}}, DefaultBaseStyle -> 
                    "ColorSwatchGraphics", AspectRatio -> 1, Frame -> True, 
                    FrameStyle -> RGBColor[0.6666666666666666, 0.5, 0.], 
                    FrameTicks -> None, PlotRangePadding -> None, ImageSize -> 
                    Dynamic[{
                    Automatic, 1.35 CurrentValue["FontCapHeight"]/
                    AbsoluteCurrentValue[Magnification]}]], 
                    StyleBox[
                    RowBox[{"RGBColor", "[", 
                    RowBox[{"1", ",", "0.75`", ",", "0"}], "]"}], NumberMarks -> 
                    False]], Appearance -> None, BaseStyle -> {}, 
                    BaselinePosition -> Baseline, DefaultBaseStyle -> {}, 
                    ButtonFunction :> With[{Typeset`box$ = EvaluationBox[]}, 
                    If[
                    Not[
                    AbsoluteCurrentValue["Deployed"]], 
                    SelectionMove[Typeset`box$, All, Expression]; 
                    FrontEnd`Private`$ColorSelectorInitialAlpha = 1; 
                    FrontEnd`Private`$ColorSelectorInitialColor = 
                    RGBColor[1, 0.75, 0]; 
                    FrontEnd`Private`$ColorSelectorUseMakeBoxes = True; 
                    MathLink`CallFrontEnd[
                    FrontEnd`AttachCell[Typeset`box$, 
                    FrontEndResource["RGBColorValueSelector"], {
                    0, {Left, Bottom}}, {Left, Top}, 
                    "ClosingActions" -> {
                    "SelectionDeparture", "ParentChanged", 
                    "EvaluatorQuit"}]]]], BaseStyle -> Inherited, Evaluator -> 
                    Automatic, Method -> "Preemptive"], 
                    RGBColor[1, 0.75, 0], Editable -> False, Selectable -> 
                    False], ",", 
                   RowBox[{"AbsoluteThickness", "[", "1.6`", "]"}]}], "]"}], 
               ",", 
               RowBox[{"Directive", "[", 
                 RowBox[{
                   RowBox[{"Opacity", "[", "1.`", "]"}], ",", 
                   InterpretationBox[
                    ButtonBox[
                    TooltipBox[
                    GraphicsBox[{{
                    GrayLevel[0], 
                    RectangleBox[{0, 0}]}, {
                    GrayLevel[0], 
                    RectangleBox[{1, -1}]}, {
                    RGBColor[0.647624, 0.37816, 0.614037], 
                    RectangleBox[{0, -1}, {2, 1}]}}, DefaultBaseStyle -> 
                    "ColorSwatchGraphics", AspectRatio -> 1, Frame -> True, 
                    FrameStyle -> 
                    RGBColor[
                    0.4317493333333333, 0.2521066666666667, 
                    0.40935800000000006`], FrameTicks -> None, 
                    PlotRangePadding -> None, ImageSize -> 
                    Dynamic[{
                    Automatic, 1.35 CurrentValue["FontCapHeight"]/
                    AbsoluteCurrentValue[Magnification]}]], 
                    StyleBox[
                    RowBox[{"RGBColor", "[", 
                    RowBox[{"0.647624`", ",", "0.37816`", ",", "0.614037`"}], 
                    "]"}], NumberMarks -> False]], Appearance -> None, 
                    BaseStyle -> {}, BaselinePosition -> Baseline, 
                    DefaultBaseStyle -> {}, ButtonFunction :> 
                    With[{Typeset`box$ = EvaluationBox[]}, 
                    If[
                    Not[
                    AbsoluteCurrentValue["Deployed"]], 
                    SelectionMove[Typeset`box$, All, Expression]; 
                    FrontEnd`Private`$ColorSelectorInitialAlpha = 1; 
                    FrontEnd`Private`$ColorSelectorInitialColor = 
                    RGBColor[0.647624, 0.37816, 0.614037]; 
                    FrontEnd`Private`$ColorSelectorUseMakeBoxes = True; 
                    MathLink`CallFrontEnd[
                    FrontEnd`AttachCell[Typeset`box$, 
                    FrontEndResource["RGBColorValueSelector"], {
                    0, {Left, Bottom}}, {Left, Top}, 
                    "ClosingActions" -> {
                    "SelectionDeparture", "ParentChanged", 
                    "EvaluatorQuit"}]]]], BaseStyle -> Inherited, Evaluator -> 
                    Automatic, Method -> "Preemptive"], 
                    RGBColor[0.647624, 0.37816, 0.614037], Editable -> False, 
                    Selectable -> False], ",", 
                   RowBox[{"AbsoluteThickness", "[", "1.6`", "]"}]}], "]"}], 
               ",", 
               RowBox[{"Directive", "[", 
                 RowBox[{
                   RowBox[{"Opacity", "[", "1.`", "]"}], ",", 
                   InterpretationBox[
                    ButtonBox[
                    TooltipBox[
                    GraphicsBox[{{
                    GrayLevel[0], 
                    RectangleBox[{0, 0}]}, {
                    GrayLevel[0], 
                    RectangleBox[{1, -1}]}, {
                    RGBColor[0.571589, 0.586483, 0.], 
                    RectangleBox[{0, -1}, {2, 1}]}}, DefaultBaseStyle -> 
                    "ColorSwatchGraphics", AspectRatio -> 1, Frame -> True, 
                    FrameStyle -> 
                    RGBColor[0.38105933333333336`, 0.39098866666666665`, 0.], 
                    FrameTicks -> None, PlotRangePadding -> None, ImageSize -> 
                    Dynamic[{
                    Automatic, 1.35 CurrentValue["FontCapHeight"]/
                    AbsoluteCurrentValue[Magnification]}]], 
                    StyleBox[
                    RowBox[{"RGBColor", "[", 
                    RowBox[{"0.571589`", ",", "0.586483`", ",", "0.`"}], 
                    "]"}], NumberMarks -> False]], Appearance -> None, 
                    BaseStyle -> {}, BaselinePosition -> Baseline, 
                    DefaultBaseStyle -> {}, ButtonFunction :> 
                    With[{Typeset`box$ = EvaluationBox[]}, 
                    If[
                    Not[
                    AbsoluteCurrentValue["Deployed"]], 
                    SelectionMove[Typeset`box$, All, Expression]; 
                    FrontEnd`Private`$ColorSelectorInitialAlpha = 1; 
                    FrontEnd`Private`$ColorSelectorInitialColor = 
                    RGBColor[0.571589, 0.586483, 0.]; 
                    FrontEnd`Private`$ColorSelectorUseMakeBoxes = True; 
                    MathLink`CallFrontEnd[
                    FrontEnd`AttachCell[Typeset`box$, 
                    FrontEndResource["RGBColorValueSelector"], {
                    0, {Left, Bottom}}, {Left, Top}, 
                    "ClosingActions" -> {
                    "SelectionDeparture", "ParentChanged", 
                    "EvaluatorQuit"}]]]], BaseStyle -> Inherited, Evaluator -> 
                    Automatic, Method -> "Preemptive"], 
                    RGBColor[0.571589, 0.586483, 0.], Editable -> False, 
                    Selectable -> False], ",", 
                   RowBox[{"AbsoluteThickness", "[", "1.6`", "]"}]}], "]"}]}],
              "}"}], ",", 
           RowBox[{"{", 
             
             RowBox[{#, ",", #2, ",", #3, ",", #4, ",", #5, ",", #6, ",", #7, 
               ",", #8, ",", #9, ",", #10}], "}"}], ",", 
           RowBox[{"LegendMarkers", "\[Rule]", "None"}], ",", 
           RowBox[{"LabelStyle", "\[Rule]", 
             RowBox[{"{", "}"}]}], ",", 
           RowBox[{"LegendLayout", "\[Rule]", "\"Column\""}]}], "]"}]& ), 
      Editable -> True], TraditionalForm], TraditionalForm]},
  "Legended",
  DisplayFunction->(GridBox[{{
      TagBox[
       ItemBox[
        PaneBox[
         TagBox[#, "SkipImageSizeLevel"], Alignment -> {Center, Baseline}, 
         BaselinePosition -> Baseline], DefaultBaseStyle -> "Labeled"], 
       "SkipImageSizeLevel"], 
      ItemBox[#2, DefaultBaseStyle -> "LabeledLabel"]}}, 
    GridBoxAlignment -> {"Columns" -> {{Center}}, "Rows" -> {{Center}}}, 
    AutoDelete -> False, GridBoxItemSize -> Automatic, 
    BaselinePosition -> {1, 1}]& ),
  Editable->True,
  InterpretationFunction->(RowBox[{"Legended", "[", 
     RowBox[{#, ",", 
       RowBox[{"Placed", "[", 
         RowBox[{#2, ",", "After"}], "]"}]}], "]"}]& )]], "Output",
 CellChangeTimes->{3.7782831641427917`*^9, 3.7782888733658495`*^9, 
  3.7782890543469706`*^9, 3.7782915368234987`*^9, 3.7783450278832073`*^9, 
  3.789516725569031*^9},
 CellLabel->
  "Out[290]=",ExpressionUUID->"3c927dc6-c08c-4e07-b492-eb831b047ccc"]
}, Open  ]]
}, Open  ]]
}, Closed]],

Cell[CellGroupData[{

Cell["Categorizing Epitope Groupings", "Subsection",
 CellChangeTimes->{{3.7782681947186356`*^9, 3.778268223869455*^9}, 
   3.778287551774827*^9},
 CellTags->
  "sectionCategorizingEpitopes",ExpressionUUID->"cc4e19f7-9714-4f64-848d-\
95bf3f1d9c58"],

Cell["\<\
The sections below present two methods to either enter the known epitope \
groupings of antibodies directly or to infer these groupings from activity \
measurements of 2-antibody mixtures\
\>", "Text",
 CellChangeTimes->{{3.7782779328126364`*^9, 3.778277966142061*^9}, {
  3.778278854166936*^9, 3.7782789288182535`*^9}, {3.778279127330371*^9, 
  3.7782791843634367`*^9}},ExpressionUUID->"a0b87901-f4d5-427e-b393-\
4d3968366b80"],

Cell[CellGroupData[{

Cell["\<\
Input Activity Data from 2-Ab Mixtures to Infer Epitope Groups\
\>", "Subsubsection",
 CellChangeTimes->{{3.7782623567917814`*^9, 3.778262389138727*^9}, {
  3.778268473349099*^9, 
  3.778268498925704*^9}},ExpressionUUID->"8342dd7f-b004-4aeb-bcaa-\
14bd2642f4ad"],

Cell[TextData[{
 "Reads a CSV file called \[OpenCurlyDoubleQuote]",
 StyleBox["EpitopeGroupFromActivity_ExampleA431NS.csv",
  FontSlant->"Italic"],
 "\[CloseCurlyDoubleQuote] in the same directory as this notebook that \
contains activity measurements of 2-antibody mixtures and infers the epitope \
groups of all antibodies. This code assumes that the ",
 ButtonBox["Characterize Monoclonal Antibodies",
  BaseStyle->"Hyperlink",
  ButtonData->"sectionCharacterizingMonoclonalAntibodies"],
 " section has been successfully evaluated so that ",
 Cell[BoxData[
 "antibodyParameters"], "Input",ExpressionUUID->
  "e77bc357-b234-41f4-8ea7-1e7a4bc9cc9b"],
 " has values for all of the antibodies in the first two columns of this CSV \
file"
}], "Text",
 CellChangeTimes->{{3.778262833081633*^9, 3.778262843074483*^9}, {
   3.7782631415560055`*^9, 3.7782632263977175`*^9}, {3.778263683610464*^9, 
   3.778263684329712*^9}, {3.778278942299192*^9, 3.7782789566199927`*^9}, {
   3.778279080526559*^9, 3.7782790943675065`*^9}, {3.7782793564158125`*^9, 
   3.778279371630411*^9}, {3.7782795580221386`*^9, 3.778279576627322*^9}, {
   3.7782796846175137`*^9, 3.778279719989202*^9}, {3.77828017734046*^9, 
   3.7782801802161674`*^9}, {3.778282927983658*^9, 3.7782829443283873`*^9}, {
   3.7782829820131083`*^9, 3.7782830028895636`*^9}, {3.7782851489909673`*^9, 
   3.7782851724669423`*^9}, 3.778288713550093*^9, 
   3.7782892207619667`*^9},ExpressionUUID->"919b816c-02d9-407b-9828-\
955393eab141"],

Cell[CellGroupData[{

Cell["\<\
As described in Appendix B of the main text, to account for the uncertainty \
in activity measurements we run the following two checks that rely on the SEM \
error \[Sigma]. Note that these only affect the results if the error \
parameters are manually changed (their default values are zero, in which case \
these two checks do not alter the categorization scheme)\
\>", "Item",
 CellChangeTimes->{{3.7782846786171017`*^9, 
  3.7782847949731216`*^9}},ExpressionUUID->"e823c937-ec92-4d10-9c43-\
c49cc7a666d2"],

Cell[CellGroupData[{

Cell[TextData[{
 "If an experimental measurement falls within ",
 Cell[BoxData[
  FormBox[
   FractionBox[
    SubscriptBox["\[Sigma]", 
     RowBox[{"From", " ", "Center"}]], "2"], TraditionalForm]],
  FormatType->"TraditionalForm",ExpressionUUID->
  "f44312f2-180f-4d4f-a717-31d39530c19d"],
 " of the midpoint of the two model predictions (shown in the top panel \
below; green dot represents the independent binding model while the orange \
dot represents the overlapping binding model), leave that pair of antibody \
epitopes as uncategorized. Given the SEM measurement \[Sigma] for your data \
set, we suggest you set ",
 Cell[BoxData[
  FormBox[
   RowBox[{
    SubscriptBox["\[Sigma]", 
     RowBox[{"From", " ", "Center"}]], "=", "\[Sigma]"}], TraditionalForm]],
  ExpressionUUID->"51912f08-eb09-46d6-affb-0634812a49f1"]
}], "Subitem",
 CellChangeTimes->{{3.7782846786171017`*^9, 3.778284733228448*^9}, {
  3.778284797244565*^9, 3.778284920116737*^9}, {3.778284960965554*^9, 
  3.778284978946299*^9}},ExpressionUUID->"9819e561-3499-47d0-953c-\
77e661c050a9"],

Cell[TextData[{
 "If the distinct and overlapping models are within ",
 Cell[BoxData[
  FormBox[
   SubscriptBox["\[Sigma]", 
    RowBox[{"Between", " ", "Predictions"}]], TraditionalForm]],
  FormatType->"TraditionalForm",ExpressionUUID->
  "fae1e625-b0e6-4a64-aaa0-5b88e2749726"],
 " of one another (shown in the bottom panel below), leave that pair of \
antibody epitopes as uncategorized. Given the SEM measurement \[Sigma] for \
your data set, we suggest you set ",
 Cell[BoxData[
  FormBox[
   RowBox[{
    SubscriptBox["\[Sigma]", 
     RowBox[{"Between", " ", "Predictions"}]], "=", 
    RowBox[{"4", "\[Sigma]"}]}], TraditionalForm]],ExpressionUUID->
  "04f9f0a6-9166-4c52-b6aa-40b5f0f9eb45"]
}], "Subitem",
 CellChangeTimes->{{3.7782846786171017`*^9, 3.778284733228448*^9}, {
  3.778284797244565*^9, 3.7782848806837573`*^9}, {3.778284925957097*^9, 
  3.778285012041441*^9}},ExpressionUUID->"083dca5f-6535-4b9f-b95c-\
8fc1e5dfeae7"],

Cell[TextData[{
 "The values of ",
 Cell[BoxData[
  FormBox[
   SubscriptBox["\[Sigma]", 
    RowBox[{"From", " ", "Center"}]], TraditionalForm]],ExpressionUUID->
  "b1244dd7-c242-4e35-8752-22aeaf064e1e"],
 " and ",
 Cell[BoxData[
  FormBox[
   SubscriptBox["\[Sigma]", 
    RowBox[{"Between", " ", "Predictions"}]], TraditionalForm]],
  ExpressionUUID->"fc605f73-dd4b-4ccb-9f4a-e4264fcc3ff0"],
 " can be set at the very top of the code (their default values are set to \
0). To recapitulate the results in Figure 3A of the main text, the ",
 ButtonBox["Characterize Monoclonal Antibodies A431NS Example",
  BaseStyle->"Hyperlink",
  ButtonData->"sectionCharacterizingMonoclonalAntibodiesA431NS"],
 " must be evaluated for \[OpenCurlyDoubleQuote]",
 StyleBox["DissociationConstantsPotenciesDirect_ExampleA431NS.csv",
  FontSlant->"Italic"],
 "\[CloseCurlyDoubleQuote] and the error values set to ",
 Cell[BoxData[
  FormBox[
   RowBox[{
    SubscriptBox["\[Sigma]", 
     RowBox[{"Between", " ", "Predictions"}]], "=", "0.16"}], 
   TraditionalForm]],
  FormatType->"TraditionalForm",ExpressionUUID->
  "1debeb0a-1fea-4848-a869-0f30749299fa"],
 " and ",
 Cell[BoxData[
  FormBox[
   RowBox[{
    SubscriptBox["\[Sigma]", 
     RowBox[{"From", " ", "Center"}]], "=", "0.04"}], TraditionalForm]],
  FormatType->"TraditionalForm",ExpressionUUID->
  "38fb1fb5-9beb-41c3-a2a2-c5f5d781055f"]
}], "Subitem",
 CellChangeTimes->{{3.7782846786171017`*^9, 3.778284733228448*^9}, {
  3.778284797244565*^9, 3.7782848820101814`*^9}, {3.778285015171358*^9, 
  3.7782851364022975`*^9}, {3.7782851905538654`*^9, 
  3.7782851949682317`*^9}},ExpressionUUID->"e595e34f-84d3-4053-b3ca-\
e3787f4ccf2d"]
}, Open  ]]
}, Open  ]],

Cell[BoxData[
 PanelBox[
  GraphicsBox[
   TagBox[RasterBox[CompressedData["
1:eJzsvWlwVNe57+26762677e8KSefU2+q7pecuvfUST7Y+fLmxs45VW/FTm5y
PZ5zYhJ8k5DZ2I7JwQMOnsHYTAZhIwYjY8QkwEISSEwCCRASIJBAQmhAYhIz
RuBJNvdRL/Wjp9dae+3d3bt79279f/UvCrr3sPbejfTbq5+91v878S8//81/
uuOOO576v+mPn/9qyg+ffPJX//G//h/6x4N/fup3v/3zr//3///np3/9218/
effE/4tefIiWPUN/Gfn77RG++uqrLylffjX85ZdfDH/5eSKffTH86RfDn3xO
+eLW51/c/Izy+dCnI7nxyWcfJ3KdcuvTa7c+vUq5+emVm59QLg99cknlxq0L
nI9vnqdcv3nu+hDlbCJnrqncOH11JAOUKx/3J3JK5fL1vsvXe1UuXe8ZzbXu
iyM5qXLhalciJ5LpHFS5Quk4P5Lj5y+P5tzlY4m0J9NGOXuJcjSZI2dG00o5
fZFyODWHVAYuHBRpUekfSbPIgVOcwSZb9veZOb+P0zuWvY70cM41BkgDpzu9
7EGQnObs5aOdgiEA8oL81H062HLr1DYEyXf6VbZr+cSSHc7sTMmAzC5b6sdy
WmV3avak5EyDSGMye1U+PauyL5n9yTR9eo5zIJnmZFo+PT+az84fHMkg5VAi
h5Np/ewC5YjK5xeOjuZiWyLto7l0LJHjo7nckUxnIic+v0LponxBuXqS8vnI
n91fXO354hqldzTX+764fkpl+OP+4Y8HEjk9fEPlzPCNs8NDlHOJnKd8eXPw
y5sXRnLr4pe3Lo3kk8uJXPny06tffnotketffvbxSD6/8eXnQ4nc/OqLW199
8clXw5RPvxr+7KsvP6fc/mr49ldfjuT2V7dHga5D16HrSEEEug4iAbqORB/o
OnQdug5dh64jcQh0HUQCdB2JPtB16Dp0HboOXUfiEOg6iAToOhJ9oOvQdeg6
dB26jsQh0HUQCdB1JPpA16Hr0HXoOnQdiUOg6yASoOtI9IGuQ9eh69B16DoS
h5CuJ38u3R4eHo5a4sB4gT5s/MGDriPRBLoOXYeuQ9eh60gcAl0HkQBdR6IP
dB26Dl2HrkPXkTgEug4iAbqORB/oOnQdug5dh64jcQh0HUQCdB2JPtB16Dp0
HboOXUfiEOg6iAToOhJ9oOvQdeg6dB26jsQh0HUQCdB1JPpA16Hr0HXoOnQd
iUOg6yASoOtI9IGuQ9eh69B16DoSh0DXQSRA15HoA12HrkPXoevQdSQOga6D
SICuI9EHug5dh65D16HrSBwCXQeRAF1Hog90HboOXYeuQ9eROAS6DiIBuo5E
H+g6dB26Dl2HriNxCHQdRAJ0HYk+0HXoOnQdug5dR+IQ0vVOQdQSB8YL8lMH
XUeiCXQdug5dh65D15E4BLoOIgG6jkQf6Dp0HboOXYeuI3EIdB1EAnQdiT7Q
deg6dB26Dl1H4hDoOogE6DoSfaDr0HXoOnQduo7EIdB1EAnQdST6QNeh69B1
6Dp0HYlDoOsgEqDrSPSBrkPXoevQdeg6EodA10EkQNeR6ANdh65D16Hr0HUk
DoGug0iAriPRB7oOXYeuQ9eh60gcAl0HkQBdR6IPdB26Dl2HrkPXkTgEug4i
AbqORB/oOnQdug5dh64jcQh0HUQCdB2JPtB16Dp0HboOXUfiEOg6iAToOhJ9
oOvQdeg6dB26jsQhpOvJn0u3h4eHo5Y4MF6gDxt/8KDrSDSBrkPXoevQdeg6
EodA10EkQNeR6ANdh65D16Hr0HUkDoGug0iAriPRB7oOXYeuQ9eh60gcAl0H
kQBdR6IPdB26Dl2HrkPXkTgEug4iAbqORB/oOnQdug5dh64jcQh0HUQCdB2J
PtB16Dp0HboOXUfiEOg6iAToOhJ9oOvQdeg6dB26jsQh0HUQCdB1JPpA16Hr
417Xt+17Z3nFH6fN/f6BttXQdVPXaxrfWrJ+Ep2fPYeXQde1rNn6LJ2ZV0ru
SZycfO+9es+s0rFLU1hty0XGla4faGpa+cHKSZMmVayviLotQVENnjx5MjU+
yPI1NTVvzpw5KQmt3t7WlsF2QoEaM3/+fNqvuVPoeogZ3L+wq2Jy/Uv/rWfz
s5E3JvuoY2l84y46rtzuq7B1vWvDUyPnYcbdg02ledb1gZ2z2ssep71fOFhm
6nrXR/+RaNj3Lx5aCV3PTNdJJNypP1CaU11vbl9bUTdd7hG6LnW94fBy5Xuc
+Oo6aa3v501m446XKb6bPdy1iVdZWP5Y3g6HLoTt0hRE23IaL12XymeltLTU
amhTp071WiUqSR48P0i7lg2Li6739vRwm+mK+C48ffp00nL1T+XJCtLm4NvJ
Hr4tYiLXdfJYJYEy9Eqs/fZGVyW1v2n2D/mIYn04KtfaV/PhHH7vgdzuLmtd
P1X3ivahcqen6jlKEF2/dryC12otfTA/un6h5f2ujVNkg01dv36ybqxhSx+F
rmfTu777wLJXS34kxWNNzbN56F3vP9/ySsm90HUvXe+g/9gl9xSNrnO0Iyqr
nHz8VK1cgCxd9Vd7LWDdYD57sKk9Hpcm+rblOu7e9fa2NjJA6V0ke6SFQYSN
9TjgKrmDxJVuLuKo60OBe8XpDNMymorLey5l73noXaebI9pLgeg6CS131ZLK
kgryW2fq32KBj6nltr3/i+Orfltkun4rnr3r2s3g8fJJN05Wyd51svS2FY+l
LNBdU1C96zdP7aZ9+eo6etfDLYapa5jP1vHOB/+W52KYqvo3oeuOYpiNO18p
Jl2nzF3xkNtyuxPd12S5apmZpfcf7toUebPN0J2F74EUWUjXOwWmfZFoSe8i
GQuobfW7dik/zNb/QoJaHkddD4gyc+24ZOc8XY48N4ka49B1+anLka6T7JHy
kVeQ1notc+ng8pYFP6ZlSHrp75GbagahW5Ii0/X8JdRiGPVBUhnc/661GGaw
6d3GGXepZZpm33Pt2PoCrF3v3fKSW9dRux6irh/trGHrWDvatZ4/XW9uXwNd
d+g6eWAB6jr5c5BiFWtkv7TDcpvay3kxMnZ3H3skMS5N9E3KdXx1XVru1KlT
g9tae1ub6tTNRvnChTvYi0zX+ZaqpqZGe0vdNOWhAMbRqkh0nasUHK6uQrqr
Oqjz0Z2bm3AHO3Q9vYSq67KD3UvXKZcOl/FiZOwjfewFpusXWlZA1yPR9dqG
udB16LpvyionZ6zrwTulaS+ymj1yWdUCXbd6F0vX9OnTg9ua6tr1KnGPhGLV
da48MXU9QiLUdXZ18liycd/lLx1czn4Sxz526HqGCVXXe6qeC6LrlOPlk2Q1
O3Qdug5dh64HjHqIMg+6LjvY5654KHJZ1QJdt3qXLFwPbmvQ9bzBzxfkv+LF
QVS6Lt2bvD3gWsdX/TYtwy+oQNczTES6LjvYWxbcB12HrkPXoesBo4rP86Dr
FPk4Z6HVw0DXrd4FXS9wJk+e7GXFERKVrnMJMUls8LWk5HdVTI7eJNMJdD3D
RKTrnwzUy8c5E/Uw0HXoOnQduu6TheWPZVmdkrGuF9oDp9B1q3dB1wschxVH
SCS6LgfWS9e65RArcgyZwg90PcMUhq5fO74eug5dh65D1x0hW2ZXz4+uHz9V
i971ggp0vQiArnMOv/cAm8aZ+rfSWlc+Khgv74WuZ5iIdP3GyWr0rkPXg+t6
R8+OrXtm0wJb97ytXL3n9P6N28a8a+O2l3x1va2rploM2zi/7JGGg8sD6npV
/Yx3yyfykrOW3L+5/g0vXa9vWbyu9gVabN+RlUrXK3e+/uaS+9W688oertz5
mq+ub9r52qLyX/IeafVNO1/10vUDx9dsSoy4SH8qRW89WSmHQKG/++p607Fy
OWzj3BUPbT+wMKCukwNLl55Zer9Dp5vay5Uz8zKk4lprtVWkY5spq5wcXPmC
6/q2pgW+tes8Y1H1nllhHaxjI9wYapuvrrvbFkrDqBnygVx1LbxORXx1vb2t
TQ30x+ZMy8vBunm6Hwc1NTW0fV5l8uTJtDXHUJO+uk5t0CZUUi1xa3D9rl08
wrlqAx0dNcP6ZG5aCw+JKYe0x0jlzEdWtGF8vLajQe2Ro7XTRoLc2vDVVNCx
0GHmX9flkIYjFpRmCTq5rqgo/rF6kWvatWgz+AzuX6gtQCtadyFvKEizHYJ9
6eBy1SS1zLX21dyYtvd/IY/OV9dpXW1CJfXtg2MkHB6XnpeRW6Dz42h5Nuve
EpO0Wh890E6LOjp5qxXkWxVqoXZl6Z/9tLu86PqZ3XOC1K4PNi1WQ6/3b3vd
1PXLrR/2VE8bOQ/V05SuX+v4qGvjX8fOw8a/+ur65aNre7dMH2vMwvvPNZb4
6vqFgyvV0OsDu2abun7lWGVf7av0bl/ta0rXP+6tP1k59p/rZOVzvrp+/kBZ
5/qn5AXqrHj69J5F40rXz1/qqN0z562lP+UFlK7vanrPdLZ3yh516PqGxIxI
762e2NZVrXrXK5KvuHW9qW0Vyfmyij+0dm46e+lI79l9H27+q1r+lZJ79x/9
kF39UMeGyl2vyyaRrrf31LCoy5C0d53eZdX1vUfKaJWl63/X3LGO/PzEwI6V
lU8m93hPY+sK1vXO/u3k8HL7Ste3NL5l7pEcz+HqytMWlk8gaVdd68lXxiTc
quv0Isl56fpJtGJ3okea/U2boIfeIjOkhcdushKiaJ1y1EuP81kMI49dU1Dz
WHwXyOBgVfhCkGBrr1gPxN22sBpG21ENoD9VmZD29YdMWAKfZ133mmDUKp+O
gWjU/E20HZZPnpjJMROQW9dZOM1tOgxf3S/Id/mmwxz3MvjC5olyaLbDioNv
Rx3s/Pnz6dyqFflWyD25kjoE+myoFeUredZ1cjD+5d74xl3prq4pN/swva45
tteNgCrFsQ4ISa/QiqTZauQZ2gLrora8da5SWkuNIW/t/3frOt+GsP2qxlhX
YRkW5rmQfFhTfRZveSqyWdd64FLXvaZwtc4ryndbZmg76mrSnyMlT/1k+2ta
Fz9gbkQ1IBe63rr4QV6yf9trmq7f6N7SU/1C0+x7xDJjuj7UU6u9q3S9f/sM
y3lYeJ9D19WMSK2lD19uW6d610dfWfKIVddvDezt2/JS05x7+V2p67dOH+ir
fUW+q3T9dP1cs2EHS/6nl65/MtjWuuzfR5qx7N+H+puGPz5Nf6pXzJxuXFzE
ul628S8rNv5F0/XV1VPf+eBf97WuVMUwW3aPqenOpkVWXV++4c/07qqqKVox
TMPB5VIqTF1vahsZG2TV5me0YpjN9W/wWoc7NyhdJ3tfuflpucHavXPJpdfV
Pn/y9O6BCy2k7kvX/57fXVT+S1PXydXprZWVT2nFMKTlvGLz8bVK15eun0TR
dP2DyicTHeMlqpt9k+gwr2l8y+rqSxLzeJZVPqkVw2w/sFAejqnrqoM30bmd
UgwjlZglk5Seookirav6is0VrY6XN12Xi1GztXfpFWo5T6VktjaUg1XbmWb7
+kD2/GsH4m5bWA1TD/yaPs+zUFEDQi8fyrOuz0+g6Toto/pj1TKyn9bqlqSF
kxNok6VK52d1lDjcW41PPsno1Xd3Eas9em1NM/C0FlYzsfIzpBnresDtqMM0
vwqR18J6StVkqeaKfD7zqevSFdN6zpRtU5qAHNGRx2av9+g2l1sw+4TVjYC5
omww707NVSrlXP2TNsKTtFJjZHW9Q9f5Fkbrc5b3JvJmgXakdTvT4dD2aXVl
17RfaiG/K79lyGZd64HLM0nvUjRdp+XJzLnqSZ5Pr0GB1JPIoz4vimH4CWVq
ALU2d73rcrG2FY+Z0yS1lU04vvr3PJuSputtZb+kaLreseb3ZOZnG+arYpie
6hfHjHrHTKuut5dNpHc71vxJK4Y511gir6DU9fYPHu9Y++fGGd+36nr7yl9T
NF3vXPfEwZKfntu/VBXD0Ctjpr17vlXXDy762YjPL/qZVgyjXq9PzKb66aUT
46F3XRXDnLt4nBd4teRHm7a9rNWur9j452ncwW7oes3ukW7DWUt+Yq1dX17x
Ry9d7+jbTgZO6T2736xdn5WU5EXlv5LFMPuPruQN0rq7mhdrtevS2Lc2zpG6
3tZdrfZ4YmCnWbvOWl5SPkEWw3T2bxd7HJmeXqtdVzY+zaODXfn8m6X3W2vX
eV1T1w93baLdJa1Mr11nISTBlq/LgnDVWqugWlUwdF03XVR1PsuZTx2VNmpI
SYfWZnmwqql0Jh0m73Xf4W5bKA2zblmW6IQ+WH0kxTBy6iU1Yb1VAifZOtjV
HPdW7ZSTeFqnZ3LoOo+FaL7Fruu1llWA1V1JxgubR5SZrgfZDr2rbn+sdUR8
0syrr2Tea/Isvohx0XWSSSkqWg859+I6em7JS8390mbJAJUEmquwf2ruSgtL
cXXX4Tt0nS3UfIu3b74lZZ4WM/curVsT42zW1a6C+a6sd6KNm3UvvHHrZdK/
aBC6fn7/mKbSYlnqen/dq5qu3zhZTQu0LLhv7C6s/HefDNR7zWp67XiFVddV
JcxQb93YeZhx90jdS2rtelvZr+pTOthTdL235u+J/yP3WmvXlcmbuq4qYa6f
HNu1WQxz60yzaNj3T1Y+q9Wut3/46/qxDnZd1/vqRr8jOL2nRNP1S0c3jd0I
bH9r/Oj61RunuYN9TfVU81FT2cGu6XpX/+jgHtX1b1p1vUpUs2u6vmrzM/Ri
Rd2L1kdNuSRmmuhgJ10/1ruFX6/c9br5qGnX6XoScrUAGbjU9ZWbn6IX1259
3vqoKZfETBvpYF8ja9fZ5D+ofNJ81FR2sGuu3nryo2nJbnmrrstqdk3XVdFL
wvQsj5rKkmbuYO9ONXmrCUudzrWu+4Y7nL3i1vVsDpZ92+tIfb8mcLctm6vA
XffW0XL4XfNbiSwTVe06S6B1Admpq72lKjTILd2btTbVoeuOt7iow2yq4xBU
bUnGC2trZanr7u2oU+r1sIB8OkB2sPMtgFeZkLyIRaDr0p+tUympBUz1VR3O
XgXVsjta2yxLuO/ErA5dd7zFFT5mt788FdYCG3k2tFOdzboqDl2XR+T1dACv
br7L+x39biL1UVN+t+39x7LUdd+c2T1nxNW9dZ3i0HUKd7B3rPm9+aip7GDX
dP1652b1eu+W6VZd793ykkPXKQ5dp3AHe+e6J8xHTftqX+fVTV3nrvuh/v3m
o6b8bvuq341PXedHTaWuHzq2gbdwsr9R6np51d/U620na9IaGabvbNOosO2b
b9V1WQ9TuesNq67zo6bayDCVO1/jZVo61ildPzGwS72ypXG2VddlPczIY6c2
XedHTWUaWt/nFcnPpa6XJW8BDoyUrKcxMgx3z1Y3zLLquvQ9TThZFK0iKvdo
2mAeimFUBzt3L1NrHaXXfCy+up7uwfL9jnazY13XeiDutmXcMDl7lFXX+dRp
X6xkH9L15M+l28PDw27Ty4WuW2VPlqDIihfulrd2ng8lO4q9xNWxU1WpQgto
BTZDAXTd6yi0rwbSWthsc5a67rUdPqVe25fWLVvOGm8tkhnyqyOiDxt/8GKh
67fE0DFWUSS3NLvQuTfYqzZDtlmT2+DjvTiWVF8KaMUzt9LRda/HUa2VPFmu
qx2OW9etp0X27WuHLIudrLpOlq7ebV38QC6KYVQHe9uKx5If0XuShet2XWch
d+s6P2oqdX3wwFJuzPXOSqnrHWv+qF6/fHRNZiPDsJC7dZ0fNZW6fvHwWt74
jb4GqetXO2v5Lauut384Ohts67JfQNd9dX1g8LDqx6Y/0x3Icc/BJb5drxnr
+sGO9bzMaD3MYNPO5neD7zEUXe/o36Y6QunPdAdy3HZgQfDWxkvXOfLpSy/z
zJGu0y0DXxqv5kWl6/K0WHWdbzTGua57VZgHJN2BHMlgZUWHeSxcQqNOjnsA
mbQWNtucI13Xiszd8HnjkiSvrzmG4q/rpkbyAtbKlpYFPza9Vz796ptc6Lo1
pMGyIiUzXfeaPTabdXOq6/KhVKuu8zcdOdJ1Dlk6L9m6+MF86vpQ367GGXfX
J0poMh7IMUe6fnrP2LWz6npnxdPQ9eC63nh4hXoxWbiehq5X1c9QLza1rUpr
3PUguk7hZT7a+ZrS9Y+SXe57j5SlO+56Zrq+/UCJelEUrgfVdZZe8WJQ6YqL
rnenlvRYBzbMka7zk6Rehevd0em6fMva888nLRfFML66zsXbkes6j6OS2cDp
AXVdjaaijleOu+j7QOWk5BiG1s2mtbDZ5hzpOneepzVmOx+LVw3PUBS6rrlx
uqtrj5pal2HL1VxRWaJp+HwH4RgyMXsJD7ikGlylPlEnT+cqy971W6JqRe43
m3W1wwlX1+Vbo1fKQ9ezL4bxnSbpePkkXrhrw1N50/WzjQvqR+9n7y00Xb94
ZKxc/+qJbQ5dRzFMEF1XD5lmpusVdS+qF72KYbLUdRZs1vV1W59Xr3gVw4Su
61zTnoGu8wDdXsUwjsRI17UBWMz25EjXuZEFqOvyMVXrlrkYJvQB2IPoOpue
Y2RFk1zoOhdgZDb7kq+u8+iFsvfboetDHr3TdKKs9pvWwlqbc6TrfAfkHo9d
gyW/oHRdG3fdWmHuiLR9r+dJWfm03nsyPe1ZURWun/EqhslewoMsyeNGUiNZ
obPXdet+s1lXeytcXZcfD/NRU1kMI8ZvzJWuy6HXR5p6vCI/uq4eMi1MXf9k
cKwq3nzUVBbDnG54D7oeXNczKIZRz5lO837UNHRdV8+ZTvN+1DR3up5BMQz3
oHo9aupIjHRdjq9i3Wmudb0Ai2G6/cpd1Jbpz1wM5Bhc1x1uZtLe1uYQ4yx1
Pa0bh4A7ZZfW3nXr+lDqEOUS617SWngo97rOjUmrvoh1vaCKYW5lN6upo4zc
qou8ffXspNUtucM2yNw96Up4wCX5NkR7d7zpurwco/dWqbqutqzG1c+1rl87
tk7qek/V83nW9QIshvniel/n+ifrR8td/t3U9aY5/zxygeb887gayDF7Xaf0
nz+YWTHMvLJHcqrrXLvOxTDzyh7Os65TOk7VZVYMkxjor2h1vVuMrzLNVg+T
a12neElvhLquxvBU72qD5/D3Eb6D6mSQILou57sJbnTKfr0kM8tiGMIxe+lQ
om/f3LVjp+yfaY0Mo+3R9HDH9KkBF85bMUxad0Dy+VOvCxGJrsv6ZN8BVbSw
vnoNungr1eq5O51e8ZqViRd2DP+YgdAGX5IbkPHIMEGUO93ada91fd/yPS1u
XVeDao7dbQld55sa+kuuZzVVY8JIXTfqYXKu65Sbp+oLTddvnNrHw7+cP1Am
df1888rR15s/HCezmmap6zv2l/DrjYfeT0vX6/a9w6+L8nWLrnefaUz3UVMK
j+XII8NsaZwz1trR8nW7rncO7AjlUdMaMfnp9gMlael6dcMs43W7YqmBVsIS
xWh1PW+96/JxTi/vjVDXuxPjw6gtkLfz9rnZuXD17mC6LiXZHDjFbXRew4Zk
puteo5RY927u2munPCahdezxgLquoJ3KuxtH53PAhXOt63JuKXf5uirpN9fy
Kr+PRNelzrmtW4uslPCtANfGA6Q9eq0ibx/c5euqsDy4lwZZ0v1sbPa6bh3Z
Mpt1tcMJXddvJZ5QUFugBvTT9hO63p+8TAmHN10957qet971gR1v8utnGxcU
mq5/cf3U1RN1TXN+VJ8Ytj1REjPi6qf3LEq6+sqEq0PX/XW97eSYOZePTGma
hq539u3g12ctub/37D4vXSdXr28pTUvXu07XT+OO9OS4623d1bwi6XdipiS7
rpOr72helL2uHzg2NiJfckrToLouq0TcZQ9kg5q8xUjXtWIY00JzpOtysESv
eZqi1fXuhJzTRuRsTaTutLXQa2A4QXRdVlz7PhrJzJ8/3yGrmem6nO7HnNWU
IbG01u147dTdw+zQda8eadlzzo1Ma2GzzTnSdXlKaRnHdxZ0lvjqq0onr9Oi
iErXpbAFHCnlVprd4HJER7U7qxlq7qqqLBwN0Kp3std190Flqet8g6NtPJt1
tcPJha7fStxD0Ua4Ul2pO21t5OoketrzoOtaMczZ3XPyo+uXj67h19WUpoWm
65TTexaSsXOlulL3vm2zPr3YMTx0FroefNz191Y/zm+1ddUE13XKu6sn8lvz
yh7p6Ntm6vrx3lqS+e4zDVZdr90716rrtcmOdG1W00XlvxR7fPhod5Wp60e6
N5Ocd/ZvD2Xc9YXlE/itptGh1wPpOoXNeVqiJMYqdfSiKfMx0nW5sLWMPHfj
rsvTax2AJVpdJ0sPfZxG3wTRdSl7AZ/xVBLo6ADPTNeHUitzSICternyg5XW
dnrtlIXZKvnucde9bhl4OB1uYVoLm23Oka4PGafU2kh6UZN5uZb1O5SodF1q
KmmYl7Nphqk6e4Mvz9sn6XVX3chyerJT6/bpRVPms9d1LtW2DmsZUNe9HpLl
Lw60BbJZVzucXOg6WfrYQ8GpteucPOi6XLhxxl35HHe9tfRhfuvy0bWFpuvt
H/42Ubjeb9auD984W9y6/tH2V8PV9Zb29UK37m3rqtZ0/T3h5FX1M6Wut56o
lD2rlM31M3rP7lO63nO2sXLXDNqmqITRdX1d7QtWXVdaPta1ntT1lo512h43
7XztxMAOJeqqBoakUVXChKLrDYeXSx1NGHuKrktp3LjzFanrTaJznsWPzVzV
wKju1hBFkduT8SCBPKaNr67LCu1pHgUe7mPJ5mDlWyOXxjD2lEtj27h719lc
BdWj7tXtn7sE1HXZwe5V38KQ1E1P4FgmY12X/bpKsKV/UjvVSOlW5/TtXTfF
Uh64OTeT4/5F2aw8CWkt7Ntmhuc5ciu9YzvaKVXLsJmrGhi6odBWlNeI3jU/
FdLnzZ3mVNdviQ5w64AtMiTJXB0RfDCZ4M+0auNDKs9kM1c1MNbpUNlLfR9T
9e1dNzu65TA45u2GVG6vvaszYHaPZ7Ou+3CCvOvWddWjPnZ7Eqqu80fOV9ev
HVtHij72+dG71nVd76l+IURdv9A89oFsnHE3Gbum661LHuEFere85ND1vq2v
hKvr5Or0euf6J8ePrtc1zGcxKNv4hFXXXy35kVpgTfVUU9f3Hf6At9B+cqvU
9QtXu+QDpyM9jfVvKl0/2lU1v+wRiny3ou7vZOB9Z5sSxt62bd98+a6ZeWWP
OB41pRzqqNB0XU1pSoLd1lOj6bpWwW7N3BUPmY+aslV+UPmkqes8vvq0kdlL
V0td1x44VU6uXJ1snPZFke+S69K+Ek6uV7B7tdaULm6t1ffk2Immo7Jss8HS
8ta9eEUekUPXuTbbbePyzFgXyOZgZd++bAMt6bw0gdqWccNkoY4j1ju1/Oj6
kChXtrqZtDgyQ69OWob7k31HRzT3Je3aipe18k61UVCkeVLjlbHTfsnP6UC0
gXHoXZZPLxflWYRk7VBaC2trmW22Nt4xuot7GVmLbsV6K6FdCD40OnXqfk2+
S/uVjwbkWtdvpT4T6lWFwpXMXv3eXmHdDTIfk6xgt8ZdE+L7zCzXgWt6LN2V
tqaMnQ6ZNkh75O2rQ6B3WYB9Z4xS59Y6WWo266q4bZ8P1jq3rLwN0XZt3jdZ
o26dMtB1OqVBdP3S4TI27RHZrnrOa5qksfOw4WlT19VsR/UjNS2/N3X9bMM7
vPrlI+VS1ynygdOEk09Xun6lbV3Lwp9Q5Ltdm/7WOOP7NwcaWdfH3vroP0xd
52dFO9c9Yer6+aZlvPrVji1es5q6LtCM7/dtf6s4dP3AkTWs4qNqUfPs4OVO
qetb94wZLC18+PgmqetnLhx9p+xRXuC91Y9ruk6prrdb5aqqKbIYRul6oiRG
dbC3UXYfXMKPhWpZVP6r7jONDl2fteT+RPf760rXT56uX7n56YTkP0yu3s+u
LnRdTW/qtceS8gmdAzs0XZe+TY7U0Pq+dPWO/m3S62gLmq6bxs4pq3xS9rIq
8dNKYrYdWCC7oGUWlj9mljFr5SWaMNPysrVmuYVWTD7No+fZK3LaI2WqZqEI
vSIXo+17PTgpj4Xc3u3bGRysaeyy5R6XJlDbsmmY9qWDO+EWzATX9aGkiiv7
Is3WOqLJ1lSHqm/BjNQ8UjhtO6pznhewzs3kmIvTq7pe26l2F+AYXFE+aava
I+tb+EVZ163ar7UkrYXNNtOZN+9c6BW+Iuq4MtuOOqV8O6MhD9mxZYn6eMhX
6DTKC50HXVfqKCc2kn5IXqdqRaw920GidDfgurQ79kwt1rsJ2TFe7xy2XS5p
fkHA9TAyqs2yN1hrhlZyL08RD+HuKOzJeN1bxtS02uFoB6t9ZUDbl86sfbEi
h4XxjTGxqY+uy2mPRm4lyif1172q6Xr/ttfkYo0z7kr0q9dbdb2n+gVxHu65
3LpS6rp8l7x98MASqetDvdtbFt43diylD2u6njD26dYD71jzJ1kMo3RdlcQo
V+/b+tJYw+bce6V9k9T1vtpXRMO+f/Hwaqnrn5w7dLDkf441bOm/SV2/cWov
q77/BUpMbBpfXff9RV9/oLR2j2dX85Y9b5Ouz1ryU+u7CWkf0/ULV0+0nazZ
UDddLDCx4eByrl1fXvHHbfveSVTCjBXDKF0/e6mt9+z+qvoZs5aM9bV+uPmv
u0ceL/UfyLF271ySc35lUfkvaxvnJMeHses65cTAzk07X3tT7HFl5ZM7mt/V
BnLctPNVr/OjqmLkFmRMaT9wrFxWiZBlbT9QwrXrS9ZPqml8S1q6jKp7kX3R
JJOk8QHNc1qy31huwaF81CSWSWqz14OQmoEH1Eu5U/Mh2SDHotoT1sF2J3qz
tUujWqUuTen6Sdodh7ttoTSMtiOfMHUnxD520vVOgVXJTK8jSZOWqJg/f74s
okjL7iYl3djcLBujtiku0mBT9dq7Y6fasDOyz5+dlpZRRk1t0/rGVX+7OiHS
demf1odGgy/s22bf/nD1FUPAY5enVF4COg++DxfTiZJ3NHwzonSdPhXWLzvk
py53us4WR5rH3i6tNYPZizR1TGvwGVqF+7TrE/3DZiGNJuopEpjan+xYUsqw
KrbhLbAA0zJKbs2RbbTHReksaRrsOG8Zr+s+HMe7qvHyxMpIaU/cvj3mtR1z
s7667vu9icUzFz/YU/XciKgnxocxdb2n+nnP83B8oxR1vcHVL5KuN82+177f
UWlvTqbl8tE1XRuniAUeOddYwrXr7WWPD+x867MLrVwM07flJa9df9y9XYq6
lpGqmCtdarwXS8NGpH1sIEdVDxMkfdvfiq+uczEM5eOb5ynXb567PnTOWgxz
9cYA5crH/YnoxTCUS9d7RjPSta73rifnSLKMDHP+yvHzl0fjpeu5GHfdrevp
jrtuFsDI9HCMfnVbUmrX00lonahI4YfumNweTvcU6i4jrVIldzLQdQCyJ5+6
jqSbgIMxhr5uHkL3DmP3JrbadbqBUt870JJpFcOMZUDGcyBHL13nYpixjFXC
jBXDfHJmr0qiEkYvhkmk6dNzHL13nXTda5qkzwYPJ9MqdZ2LYT6/2JZI+2hS
i2E+v9yRTKdZDPPF1ZOUz0f+7P7iao/5qOnBRT/rq5vpqF0/3/xhd9VIMQ8t
CV2HrkPXkTwn+LAwZOwzS+8Pa7/QdRAJ0PVCTrHqesqwMKdcj5qSsTfN/iF0
Pc+6roaFIWn3fdS0u2p605x/hq5D16HrSD6jymmCzDDVnShDCrF8HboOIgG6
XsgpSl1X5TTn95eMveit66fqXkktX4eu51zX++pm0AW6eKQiiK6fbnivddkv
oOvQdeg6krfwsDABly+rnBxt7ToA2QNdL+QUn67zsDApr3vr+vFVvw1Suw5d
D0vXr3ZuVRdIzZTkq+udFU+jdh26Dl1H8hl+6DXI1KVqMMwQJzmFroNIgK4X
copP13kYnJRHgz10/dKh5YlZqzZD1/Om6yc3jz5g+8lgm6+uXzu5q2nOP396
qQu6Dl2HriN5Cw8I4zWPLUe5evAxNoMEug4iAbpeyCk+XedxgVLGkLTpunJ1
+jPdcdeh69noOg8Ic3DRz26c2ufQ9Wsnd5Krk7HHeiDHYtX1Qx1jU6zW7p0L
XUeKKdqg62u2PmvWuqiB683h3LMPdB1EAnS9kCNnFEp3rMts1s1dtEHXuyom
j4wPk6rr/XWvHF/1W1rs/P6SDKZJgq5no+s3+lIGXT+5eVpf3Zuarp/es6iz
4mla7FJbZXFMk1Rkut59pmFZxR9YZuaVPdzeUwNdR4opQQZdpwWCjIefbqDr
IBKg6wWbG12Vcoz6tOZ7zWbdXCfIoOu0wLX2NYarQ9fz8ajpjVN7fQddb181
aWigJVG+Dl0vIF3ff3Slw14SVTHQdaR40tRevnHHy3LyU1UhQy/mQtRVoOsg
EqDrBZjB/QsdpuSubMlm3Xzm0sHlPZuflTM3qduKxKS3a/hRU+h6VOOuXz1R
11c38+Cin8kLNDIY+7ZZQwPN/KgpdL2gdJ2LYVQSNTAc9K4jSAiBroNIgK4j
0cd7ZBjoelS6HnBkGOg6dB26joyrQNdBJEDXkegDXYeuQ9eh69B1JA4hXU/+
XLo9PDwctcSB8QJ92PiDB11Hogl0HboOXYeuQ9eROAS6DiIBuo5EH+g6dB26
Dl2HriNxCHQdRAJ0HYk+0HXoOnQdug5dR+IQ6DqIBOg6En2g69B16Dp0HbqO
xCHQdRAJ0HUk+kDXoevQdeg6dB2JQ6DrIBKg60j0ga5D16Hr0HXoOhKHQNdB
JEDXkegDXYeuQ9eh69B1JA6BroNIgK4j0Qe6Dl2HrkPXoetIHAJdB5EAXUei
D3Qdug5dL2Bd39I4e+n6302b+/3G1hWh6HpD6/I1W5+lDW7a+co41PXqPbNK
10+iw99zeJn5rjozr5TcY303d4lqv7ELdD0PrPxg5aRJkyZPnnygqSnqthQK
0PUIc6rulbb3f1H/0n8b3L8wrG3SproqJtM2ezY/G/kBBk1Iut5f92rbiscS
53ORqetdFU/SW40z7hpsejefut618a+J/d492LwMuj4edH1n0yLSHjM79i/M
TNdnLbnf3Nqi8om51vXGI2Vrtz4vd5qlrnf0byM/f1McTnBdJ4e0nlUzpJ0b
d7x8uGtT5F6nhQ5BKTHHFGNqNr+7sPyxvLUtqv3GMYWp66S1k4JBDlyxvoIS
dZM96e3p4da+OXNm1M0pFGKk6yS3pD1m6PXMNtg0+4fm1g6/90CuD4SNmpO9
rt/oqiQ/l0cUXNdp79YTa4aaTZu91r465HOSna4P7i8xzqeu69eOreN3Wxc/
mDddv9b50dh+Sx+Gro8HXVe96+0nt763+nHpZrOW/CQDXa/b947cyLyyR1o7
N+Whd/3EwM5XSu4NV9eXrJ/0QeWTmek6p6bxLdmk0vWT+K2mY+VllZP5Lfr7
8VO1kdudCrXklZJ7fHW9G73rBZ/C1HWGPFzK+dSpU6WZ09+nT5/O7xastKN3
3SRGuq5y6eByMmrpZuSoGWxHk/+WBT+mLeeh/eTVjW/cFbqut73/i+OrfpuZ
rnudE9qmPO20fX6L/k4HEtppyULXb5zc3DjDPJ/oXYeuF0QxDBmv1LOW9nXp
6vq7qyfKLZCr57kYZtPO18LS9Z5kH3s2uk5ZkqgkUalumKUVw8h++Jml9xda
N/vGHS+7dR0p8JCudwqiljgLb86cyUJu1d358+fzAqWlpflvIcgA+amLha6r
kPFmqbua8+fH1WVIp0PUdRVS6Gx0/VZC+x1fW8h+eLo1CK2bPYximJ6q59y6
jtp16Hr+df39DX+Wsv3e6sfT0vUDbeVapUf+a9cbj6wIV9fJxrmDPTNd37jz
FYeud6cq8dwVD0UueDLybiLPuk53LnRmIj8DcU/h67rqmnboOjF16tTC72MH
kpjqurTKDCpYzPKP/B+CbEOItevcwZ6ZrsubCGuVkVygZcGPw2l2GLp+fv+i
qHT9Wsemnupp0HXouqnr5VV/U2UwqR3sQXVdda3L2nXoulYPY9V1VXmSukz0
mqcSoa6XVU6Grmefwtd1WQ/jpes1NTWymn3w/GCeGwnSJaa6rgozZO1HWsar
utbl6vk/hMLUdVkPY9V1VczjXibtxFzXj6/+PXQduu7Q9Zrds9jQVlVNCajr
nX07aPnlFX+Q9TDQ9SC6TikVBTMF1cEela6rh0mh69mnOHSd/FyWuNfv2pXn
RoJ0ibWuy55eeiXgutfaV6vCbFkPk/9DiKmu30r9aiOcDvY46/q1jo0jZxu6
Dl331vWu/j2yg73rVH0QXV+1+RlauKmtHLqega7LehhK5I7HiUrX6Z4Fuh5K
ikPXCanrNTU1+WwhyIBY6zqJt+whD1hKrdYlQ4aumwmi6/IuKZxTF2ddb1l4
H3Qduu6r6zv2L2RJ21A33VfXVdc6ifq5y23Q9Qx0nV6Xul44D5xGousLyx9T
e4SuZx/oOoiEuOu61Muuism+K6qudVXrDl03E0TXtQFkQnjgNLa63lr64OjZ
hq5D1526PjB4iEeJob/0n29x63pV/cwRnTu4BLoeiq5H7nicPOs63aewq0PX
Q0lx6Hp7W5vUdfpnftsI0ibuui5LqekvvqMLqp7hM/Vv3YKu25KBrofQ7Bjq
+rXjG9nVoevQdV9dv3C1q7p+TCCr69906HrfuSZS+llL7lfTJKWl6/uPrlxX
O02a6srNT+9qXhxE11s61n0khm2cV/bwzuZ3A+o6iXdJ+QRekoScXolQ1+UI
52btelN7uaqWUfpKTssDtpeun2SO1k6LSemdWXp/EO/lvXAztjUt8NV1nk2p
eo/rCVl6Vw4y/0rJPbQvreVaRZAWWj2D/ZqTPdF26LiCnAc+aXTC5Ubo75FL
+HjTdblMwKmIaBU5RKQ2orsX9bt2lZaWylsD+qdvZz41W41v416SF5Mbd9fh
042JOnZufG9Pj9wI/d33oCIh7rp+K7U2w+2oyu15nPa0dN2c24jaoLTfN5cO
LtcGVKEVA+o6rSjbSY13H2MedF2eB612nY9U7Z0uEI/W3vb+L8ybKfvR+en6
pUPL5bCNI+dz92xfXR9selcNvd6/7TWHrtO7x1f/jjfVOOOunuoXbnRvlbpO
r8hPgpaONX+Quj54YGnXxmfo9YEdMx26fqHl/a6NU1K386dze0scun6lfWPf
1pdpyb6tryhd/7h7e9dHU8e+b/roWeh64eh6//mUDnaHrquu9bp976Sl68d7
ty4q/xUtQ7quetdPnt6zrvYFdu+DHesdur4uMSPSovJfkrSrfvW1yVfcut7Y
+j7p99L1kw4cX0Na3tm//YPKJ9khG1qXR6LrqlRbs0GyWTJGkm3Z20wyKYeR
0bqgyU5peXJ4WkxtgSXZPaOQ0lGSfLWifMWq62bbvLSZNkhHR0vyAqqRjiY5
imGC75c76uX5ZOumJvGROs52d+JGw7x3KKjHgYte19PtWqeNkJzPnz9fLTl4
fpAN3DGTES2m9J7+JCUeSoixFH6zGodWocbLQSa9dJ03xXZN67J1T58+XTso
c8tK1+UIOQyt7j4hkVAEuq51sDvWUibJFhpQ12kvakkutqE9srL6zq+klqQt
8GL8ilvX6UXSV7JctSLtlNWXDtPL8POg63TIY0KYOCfWOVWp2drw+LJJ5/eX
JI7usZGj69ePjt710nV19loXP0DSruydX7Hq+o2TVeT2sm1eun7pcFnLgvua
Zt8zskCid32waTH9s350cqXStIphhnq39VS/2DT7Xt6vl65fP1HdWvrwyMnc
OEX1rt/s38Pq3rLwJ1fa1ktdvzWwt2/LS01zxrasdH1g12zz3uFgyU+h6wWi
6xeuniivmsJ+smPfAi9dn7XkJ+TzyZmSAun68d5aNd5jfUupVgxTu3cu3yOQ
sVt1fen63yf64Z/SKmF2Nr8rncrUdXqFXic/14phNomh0Q8cW51nXd92YIHs
dubCdbJukm0p5+qfpLhsnnJmJdUTrvVCd6f2WmuOyjuyrritaYE8n1KtzbZZ
tVndXMiDUpEObDbJoesB90u7U+JtdqTzrmkjcte0ZYqm67Qv9S2DeSbdvfqF
k7jrOr1Cju32eW35SbbZlORerMKvpk811ZenVTUHkKQ7AtqRbJ5V18nVlXib
Hems37QR2ar5CTRdp31RY3gj8ogKsJi/CHSd/+mWTKWy0ueD6Do/zWp2pLPZ
0ja9jF0NomKOWkNbk05lurfqezdXlL301p3mWtdly+nA1SVQc6pKOVf/pKPg
Wxs5rRLZeMrRJYthUo5uxMZ1XSe9VytqlTBnds9OPZ9jut624rHj5ZPIt926
Tq5Oy1CuHa+QxTC0MK94uXVlcF1vK/tVx5o/NM64263r1zurlNKfbVyoFcMM
7Jw1ep5n3J0w9lFdb//gcYqm651r/3Kw5Cfn9i1WlTB9tWPXcaB+LnS9QHS9
q383ywk5uVXXt+17h96tqp+Zlq7PK3sk0RP+K2vt+srNT09L1qicPF2v6boq
gKG3rLXrS9f/zkvXj3RvVurY2b/drF1nJy8pn5BPXW86ltJbTuqu6ZY2KrtX
IQcJqjo6szaGwhZKJqy9pRSUFrBuVo4wafaEq+EWvfSVW26+JVekXQTX9SD7
7U5+W2EerAp/40BHrZ0u+qe8dTLrXviExKWDPb66Tq9r85mqTm8HtMDkBNaB
2dl+zXIaboPpvcr/ZRe3uVO3Nivh96rh4Z5/ap7WbDl8JR2UWffC56cAO9iL
Q9fVA6T1yYIKh4hKiQ2i66on2WsaJr5NoJ1aKz0c7ZHDIWq6TodDrutVis9C
bm1VTnVd6zDXbmG0Idm9KoUsRydq17n9rYsf0Fy9p2r0fFpr10nLrbqucu3Y
Ooeu3+iuUT7P/eqs62TvvGJb2S/TfdT0WudHbl1vWXj/yMGWPmytXe9Y86fk
B+zem/2Nshjm1sC+sfumGd/v+ug/tNr19pW/Tu1gh65Hr+uU5WKe04aDy01d
V13rfeeagut63d556t1E17pF19t7angLpO5S19uSb5G0W3V9k6hm13R9ZaLo
Zc3W56yPmnJJjOpgz5GuJ3qwxYSnorfWUazCsm2araagXmXVsm5cdimz93qJ
sWyhtXkObVY7peNyH5Qp1UFGhnHsl/vPHbc2qVfE3jDzLe2EROvhARMvXTch
TQ0+jalSX69yblmUrnWwcw+59Y6A3yU9tm7Zoevcf+5Voy5t3/xSgG8xzLeG
Uk+ddeMRUhy6rtmvVRRV17oUYF9dZ3d1mKfsT7a+5aXNsidZ03V1dF4D3civ
EswO9hB1XTsi2WCvahzeO10O97VLOTqh6ylHJzrYr7WvGT2uqmetui6r2a21
6w5dP17+u4T03mV91FTVwySk+sEMRoZx6PrAjjfVW2cbF1p1/XrXFl69Y+2f
tdp17mDvXPsX81FT2cEOXS8cXW9pX8dy8t7qiZquH2hbQ69X1P096eqBdJ2n
PT3Wu9VrZJhlFb/njXSJDnbueOeS9YAjw3QO7FAvbmmcbdV1WQ8zouW50XVr
SMLdj4KyQHotxn3CXhUaUjLlRljjrUUy3QFGhuG2abvmJnndYqivA6ybDaLr
XvuVbznGw5TfGmgd7O6zLU9I4Yy36QjpevLn0u3h4eGoJc6C2bs+eH5QVpgE
1HXui/aqDJE7ktuUtfFWXedObK8ecpZqc9f8luOrAfklgtbBzqtbT4Ls+ff9
6iHP0IeNP3ix1nX55KbZ7aze1QTYV9dZPh1jFcrbBHkvwNrpVSfj9agpbcSr
c9vUZtPJQ9R1a+h4HVv23bv96ISua0fHuj52PpMl6+mODMNt03T9RnfN6KGt
eMyq69eOb1B976nl60F1ncvXTV3nt66fqPYaGaa97HE+rpsDjVZd50dNpa5f
PLSKV/y4Zxd0vUB0nfKe0O/m9rVS19VbnX07guv6/qMf8ruOgRwrd73Oi+1q
fk+5Onm7evqV/kx3IMcdzYvcziyTO133etTUHV9d14rM3eGNcLGKVwd4dxa6
zk3KYByVbHRdNtixC3n/onXCQ9fzjLUYpn7XLtnBHsRF5Sq+SPuVz29ad8Td
8unqutTpgGdA64SHruc5pq7fStVvre9XveVY3q3TjpZIveROeC4LcTz66qXr
Wlm7OznVdcdTAF7x3Xu6R6dc/UbXZiXMIx3gmQ7k6KXrZ3bPUa93bXgqF+Ou
e+n6hebl3GDHQI69W17ixc7tWwRdLwJd37FvbMqkVVVTWNePntg88srmKWpW
04C6XrlrRhBd33dkJS+2busLStfJ29UrI4Xraer6pp2vJl98vwDHXXfHV9dZ
PtMaGp2N2qtwvTsLXecxWDIYOz0bXQ9YrCKPS7uhgK7nGa/adTlcYZDabN6O
7+OoGlJ6rU+hsq57FcN46XrAYhXZAK2SB7qe51h13auQ49LB5fW2xzbdui49
3NESad3ce89S6lW4fstb13m/mQ3GXuC6zkc3MvYLv+437vqZ3WPnM3RdJ0sf
bXPVc/nU9d6avwfR9QstZWMfsE1/g64Xga5fuNo5a8lPWFFOnNqldJ1Enf55
5MTmtHT9w81/DaLr1vL1ymRdega6vmbrc9OcxTCx1nV247SGK2GzzYWuc5mN
tQLcnWx0XVbpO3bhKF+HrucZx8gw5kiGDljv0x0mRT7RaV2Xi1W8tuyl67Ja
3tEAR/k6dD3Pseq61MV6Y9wYsyjFreuyiNrREmv5OktpBrrOQ0RmYMtBhNmd
XOu6/ej8dF09ZJojXVeF6yOXb/Xv8qnrHWv+GETXzfJ16HoR6PqOfWO1FokO
9uOdp3ZOS1Szq1lNM9P17jMNjllNzd511vUMimFWJp8k9XrUNNa6zo6aVuUJ
63ouimG4SRmMoBKWrlsHyeGgd71AcOh6WiOusxtnMHOQu9xFObM5cou2gFvX
vdZVoHe9QOKl62YHu9Jp6yAqwXXdPVmq2bvOup5BMQzv1+tR0yyF2Z1c67r9
6ALrei6KYVjXWxbcF5Wu3zxV75jVFL3rxafr/edb5JRJp841V9T9nf5+oG1N
urq+vu5Ffnf/0ZVBdJ0sXdP1kUae3pVZMQzZY/HpOot3Wm4s60a8zDb7Yhhf
bSbp1dbNRtflft2lQbyYthfoep5xj7su33WXxPCSGYxqqEaAVKtr1eNcEu+Y
ftRL12U9j7tEhxfTtBy6nud46bo2ZRIP+m0tLHHrupy7012Xwouxo8pCGi/V
9y2G0SYMDUuY3clbMUzK0QXW9cT53JyjYpiRjXfXOHT92vEN/dteD0vX1VSn
KhdalgfR9d4tL0HXi0PXB692Vte/yZZSUTedpH1+2SNqmqS0dL2+pXTMw3e9
7qXrJ0+PDfmemCxpRNe3Ns7hF3c1v5eWrm9pnC1ef9+h6x3922L3qKmcdcjt
qGruTnMtrzEPM9Z1r7FozKipWuUr2ei6fOrWsbocX13bO3Q9z/jOasoTFXlZ
q0I+Mep2YzVnqPZie1ubcmPydrZu32EYFV66Lp9+dbRcVuNo3yBA1/McL12/
larKpNwk7V7e69Z1+VCkQ315qJN6UW8jpddrEEgvXZfrum8T1Fyi6QqzO7nW
dbn9sfJ1m66ro1O6nnI+d78Vrq7LESB7qp536HpP9QtipqRsdf1s4wLh4dO9
dP1mfwMvdqWtArpeNLref36su3tU8Pa9k4Gud59p5He9pkmiHOqoUMvMK3uY
R3Fs6VjP667c/HRaun6kezO/TvqdmCnJruvk5NsPlMRL12Ultjn1j+bGbOak
qbyWV4V5xroum2TOaiq12aycz0bXpYd7TZMkj938PgK6nmd8dV12fZtCKxfj
ZRyFK2qPVv0m2aYV5bCKatR3dx3LkLeuSw/3GlVmSNT8mN8LQNfzHIeuS392
a6db1+V2vKZJupV8jlXrLuYX622PuKp46bo25ZOjDods1rwXKHBdtx+dTdfV
0Sldv3Qo5XyGq+vXjq3nFc1ZTTk3urc2zb4nxGKYm31jQ8F7TZNEudI22ryW
hT/xGncduh5HXaesqprCojJryU/UWI7p6vrpiynl64mh1y26vqt5sVqgtnGO
nCZpUfkveV3r0Oteuk4pKZ/Ab5GkkcCbrt56spLkvKN/W7x0XSquOjqrSdKL
mszLtaxDr2es62aTrDcRa7Y+a94pZDnuuixf9zJq7oR3DNsOXc8Pvro+lNpz
7lBxUmJejNTXarD0onULZOkOo3bjGHddlq97GTV3wjuGbYeu5ycOXb+VWnbu
eNjTd9x1uR2vfXEnvCa3cuPWode9dF1bl+4CrLumF60yX+C6bj86Q9evta9R
R8f1MK2Lxfm0Db2esa5TWhc/KJp0nyiJGdP1rg1PHV/9+3DHXZfl69dPVFt1
/dzektHVd74FXY+prred3GLV9ROn6llUqupneun6vLJH3LrefaaRZ0paVvEH
xzRJJOf9F1qkru878oHos73XNHbp85t2vip1vfn4GvntgNJv7mbvTNTAvFJy
D/0Zbu36RjEBU5a67niSVHaVs22yIasaGDo6TUGlfNK7prFL5bbqq0NutSbR
ktKNSZjVXEWm9PJOHbO4OvareuzdW1C7tna/Q9fzTMACb9np7VWdrj2aqiyX
zVzVwFinSVUbt84cGgSHVNNO+V2vcSDV3h1PuULX8xavwV5YZVlUHN5IrujW
ddJF32k61TRJXhMzjfbZvnGXe1warZGyc54XYDNXVSK0TeuhZanrspQoG113
PCfreXSiBkYd3SeifH1wf4nsAzeNXfr8yJCM3ro+8m6qrl86XCbb0zT7nhGl
T+r62T1z28omjNyyHd/gpettZb/y1fXemhc1Xb95ahe/21420TFNUuuSR5Sr
Q9fjpevzyx4lCdmxv8Sq64NXOtW8SImnTQ9Ydb3v7H5+KJXS2rnJ1PXTFw8f
7tzAiyUq2FN0XXWtkySfHJnPNEXX+y8c+Eg8cEqhfypRb+5YN6/sYYp8d+3W
58hCOwd2KGPf0vi25rRaEg+i6o+aqrmElC1noOtLxASaCd/OXNcd+tqdWovu
dXTmWrLIXDoqyTYtT5HvUvvpbMh+8tRD89m4GevIk/y4KN9BkNtrjXfvl9bi
q2Zat+pa96oa4hWtBUKyNt5rKtiCSuHruuwSdxd4y3EdyditfeyyH96Kqfqm
5Fuxer6Cl7EOSkPb52Iecwuqa93rKwNe0XorIWvj3cPm5J+Y6roybYdPKhlW
T5taF5APpTrMn17nxUwBVl3rXiUrUn3l6rRNar+8WahPltnzdnxnF/UqyOfW
ZjawjJykNYMt+N7dpHF0wtXNB06TTj4i6pcOvW8/nzPuunGyinVdvPWkputa
Bbs14iHTMV3v2vDX5B3E3ZePrCJdP9swv2XhfVLXx/a78RlN1ymXj66hdUd9
fst0TddV1zop/c3+BlPXG2d8X63YufYvpq6f21/Ku756fDN0Pf+6rrrWpyUK
XVra11t1vbl97bSRrvU3latrut53tml5xR+kjM0re4SM3dR1Zezcx75y89PH
erfI+UyXVfz+5OndAyOuruv6KcPYOSsrn5LFMErXR0piEq6usqN5EfuYlpLy
CR392zRd3yT6xmnFA8fK09J12bU+zdLB7q9bmvG6R1YnmfQ6uoXlj3nVtHtJ
Nfmq7ExWbixLYuSKZL9WfXXMuOr1fKuse9e8Pfh+6UW+zaED4Z5wtS7d+FjP
htwy7VSr/6FV5P2Loza+cEK63imIWuJ0ZNe6UmLHQ52yM5nt1+yQpy3IWncJ
3RqYVqzVxrsx+8BlMQ9Zt1Wb+TlWJd7cE67WnT9/vtXV5ZaphdqR0iryIdyM
K3lyhPzUxUXXuUaF5NDrYUzVue3Vw0xWLL1U+aHD2NlCaddcmqJsnLbjLi+3
uh9tR3a/K73UjoXuBeQNhQzdjPjeIFi79N0xW5tWB7u2untdx9G1Ln5AdbZ/
4mfsY+ezfJIshkmez0Xcuy5tvGn2PZcOl2m6/snpselNzZzdM9c6kOO1jo3a
kklvH9X1nuoXxX7vvXykXNP1T8+1kLFzH3vHmj9dP1GjdF3NZ9pe9njC1Vs1
Xe/b+pLY6fcvHvpQ6vqtM80HS346dkqXPgpdz5uu72xa5GVT5O2arg9e6Zhf
9sipc82arlfVz3R3oi4qn6jpugrJ+bJUw6dXDnVUkKirWHWd0tKxbt3W58X2
f7mz+V2uXV+6/ndbGmePVsIki2FUes/v6+zfThLOJS6UDyqf3HGgRBvIcZNh
2pzWkx+5dV2zXGt8SykcXdOOuYdU3QubqlrYS4yl3MohEElE1SrqQEhuHQO/
+B4Xl+KwBstCHWtovyzG1DBNtoOfT1q+VHy7MS3R2W7Ve8eWVf+8PKUyBS7t
hanrpnibWFfU9N5rYVX3InvjSZIdNwLkz7LYxg33kEud1rCWptDy2l7oFave
O7as9i4PTVI40h4jXXd0yVoL1MnATaf18mdpwl4uqhk+vRLEh2kZOSYkbV89
H6p0nbbp0FpVGSLnfiLPtw414zgur6p7jnbjkMFGHHv3etLWdXTGQI4iOy4d
Sjmf5PZndr/NtettKx7rr3t1pBKm3yLq+kEdWyd1nXKju6an+vnGGcmxQGfc
1VP9wo3urV7jrlMGDyxpWXjf6D3Cxr9e6/hIFcNIUddyvXOz1HU1R1Lvlunt
ZRPlYqTrV9rWJ0piWqWu9215yWvLfbWvkKtzkYyW1qX/Cl3PczGMSqISxl4M
Q7p+fiTHrb3rqnadcvZSW6Jq/ai1dl3qumPcdbeue02TdIoVXSZV19Mddz1A
XMUwzkSvc0hxpzB1vQCZPn26e+JUsn11s5DBuO7jkBjpOlK08Rt3Xeq6MztT
klq7bku9puvpTpOUyF4Vr9r1T882fXqOoxfDsK47xl3XdJ2LYT6/2JZI+2hS
i2E+v9yRTGci6F2HrkPXESTbQNeDEHxYGDL2qVOn5ro9RQB0HYk+0HXoOnQd
ug5dR+IQ6LovqvLEPbMSU1NTUzgFJ4UMdB2JPtB16Dp0HboOXUfiEOi6Gx4W
JuDypaWl7poZoICuI9EHug5dh65D16HrSBwCXXfDz676Tl06lBzgJciSALqO
RB/oOnQdug5dh64jcQh03Q0P1eI1CyqjXL3QhjcvWKDrSPSBrkPXoevQdeg6
EodA191og66v/GClWetSU1NTWlpqjnwOHEDXkegDXYeuQ9eh69B1JA6BrvsS
ZNB1WsDd9w40oOtI9IGuQ9eh69B16DoSh0DXA9Le1laxvkLOE6oqZOhFiHoG
QNeR6ANdh65D16Hr0HUkDoGug0iAriPRB7oOXYeuQ9eh60gcQrqe/Ll0e3h4
OGqJA+MF+rDxBw+6jkQT6Dp0HboOXYeuI3EIdB1EAnQdiT7Qdeg6dB26Dl1H
4hDoOogE6DoSfaDr0HXoOnQduo7EIdB1EAnQdST6QNeh69B16Dp0HYlDoOsg
EqDrSPSBrkPXoevQdeg6EodA10EkQNeR6ANdh65D16Hr0HUkDoGug0iAriPR
B7oOXYeup6nrDz304B1JZs99C7oOXc9RHnzwAf6kvTVnRuTtiTzQdRAJ0HUt
78x+g380PfTgA5G3Z1xkXOr6O3PfHPukPfQgdB26Dl3Pka639VVu3Pe30q0P
v73h/5N5f/uE2kMzOgbqIjfAQg50XQt0HUQCdF0LdD14bnZXXt499dy6H/cv
/q8yZ8t/eHHrb4c6VwfdFHQdug5dh67nQNdJ1NfueUKzdC3zPvqXqua/Q9q9
Al3XkgtdPz0w0Hb0aCibAgUFXVa6uKFsCrquBboeJCTql3ZMHlj23zVR13Kh
6heBpB26Dl2HrkPXw9b1hmPvkoq7XZ1TuvXhgyfXRK6CBRjoupZwdb2hoWHR
okXPv/DCya6uUKQOFBR0Weni0iWmC53lpqDrWqDrvvm4bdnZ8h+6RZ1DSn/t
wCyfbULXoevQdeh6qLq+88jcgKIuu9lh7Gag61pC0fVLFy9WV22eOXMmuZzS
uSxdDhQs6naMQpebLjpd+sy2A13XAl13h1zdt1PdzNW9L7s2C12HrkPXoevh
6TpZd7qurrKo+qeoitECXddCut4pSFe62o4eXbVqlfI3TvZdr6BgoYurXW76
AGRQ+yQ/ddD1W9B1Z252V5754O50XV2FPN9zy9B16Dp0Hboekq6Tb5N1Z6br
lA93TYpcCAsq0HUtGes6aducuXM1c1OdrumaG4gX/DWKDH0Y0rpNg65rga47
cn7jA5m5OoU8n2zfvmXoOnQdug5dD0nXq5r/nrGrq+zvXBG5ExZOoOta0tX1
0wMDFevXv/Tyy6awqVRXbc7CBEEMoEvsdfXpg0EfjyCPo0LXtUDXvXL98MKM
XV3l0o7J9o1D16Hr0HXoeki6HvzxUnSwBwl0XUtwXW87enTZsmVensbJuJgZ
xAW6xL4fA/qouCtkoOtaoOteyaZrnR87tW8cug5dh65D18PQ9f2dK7J0dZXI
nbBwAl3X4qvr5GYNDQ3W+gczq1atypkkggLCfGDBGvrY0IfHegcHXdcCXfdK
lq6ucv3wQsvGoevQdeg6dD0MXc++Egb1MFqg61ocun56YICszFH3YgbjN44T
1IiOAUMfIfogaRUy0HUt0HVrsq+EcdXDQNeh69D1LHQdMC/OfSgUXf/jM49G
fSiFCHTdS9ebm5t5vD4ECSv0oaKPFnTdGqnrgJk++X+FouvrXr8v6kMpRKDr
0HXoeii8XPLzUHR98nOPRH0ohQh0XdP1o0eOyOHTESQXUQO204cNug5d9+XN
Z34eiq5Xz/qXqA+lEIGuQ9fT1fXHHnss6o9tIQJdzylvz30zcluOPFLX29va
NldunjFjRuRGhxRx6ANGHzP6sEHXU3R9zoyofyIWItD1nDLhsceg69B19K5n
D4phcgp617tRDIPkMSiGcek6etdtoBgmp6B3HbqOR03xqGlhBo+aasGjpiAD
8KhpTnUdj5py8KgpHjWFrkPXC1/XMZBj6IGua8FAjiADMJBj6IGueyUUXcdA
jtB16Dp0vcCnSVq754nInbBwAl3XQrqe/Ll0e3h42GFomCYJKEKZJok+bPzB
g67fgq57J/tpks58cLd949B16Dp0Hboekq5nXw+DShgZ6LqW4LquOD0wULF+
vaNCprpqc3hiCAoRusSOuhf6eGh1L1ag61qg617Jvh7GXglzCroOXYeuQ9dD
0/WOgbpF1T/N2NU/3DUpciEsqEDXtaSr60xDQ8OcuXOt9Q9ZmCCIAdbKKPow
0Eci+Eag61qg645k08F+5oO7b3ZX2rcMXYeuQ9eh6yHpOuXgyTWZuTp5Ptl+
5EJYUIGua8lY1xVtR4+aZcxpaRuIF3RxzQcW3HUvVqDrWqDrjpBvk3Vnpusf
ty3z3DJ0HboOXYeuh6frlJ1H5qbr6vM++hfy/MhtsNACXdeSpa4rLl28KOdX
WrRoUWbbAYUPj/CpZjvK+FEF6LoW6Lo7ZN0Dy/57uq5+de/Lrs1C16Hr0HXo
eqi6Tmk49m7wx05Ltz4MV7cGuq4lFF1nGhoalM5hRMeiRI3fSJc4+y9QoOta
oOu+IWM/W/7DgKJObn/twCyfbULXoevQdeh62LpOaeurXLvnCd9O9armv6MG
xivQdS3h6rri9MBABtURoPChyxrkMdIgQNe1QNeD5GZ35aUdk3272S9U/WKo
c7X/BqHr0HXoOnQ9B7quQtK+cd/fSrc+rIn6+9sn1B6aAVF3B7quJRe6DoAv
0HUt0PXgIWm/vHvquXU/1iz9bPkPL279bSBRV4GuQ9eh69D1nOk6kk2g61qg
6yASoOtaoOsRBLoOXYeup6nribRSTl9sTXV16DqC5DDQdRAJ0HUk+oxLXU+m
hURdBboOXYeuQ9eRAg90HUQCdB2JPtB16Dp0HboOXUfikFzr+ocJHv3Xf/PN
iy/+PfS9g4IFuo5EH+g6dB26Dl2HriNxCOl6pyBEH9vb0Pj44/87iKhD18ch
8lMHXUeiCXQdug5dh65D15E4JEe6XldbG1zUoevjEOg6En2g69B16Dp0HbqO
xCG50PWTXV2ah3/44Yf87rx58555Zsrhw4dD2ReIKdB1JPpA16Hr0HXoOnQd
iUNyoevk5+zqUtQZ0nV6q662NpTdgTgCXUeiD3Qdug5dh65D15E4JHRdP3z4
MLt6aWmpdRnuft+0cWP2ewRxBLqORB/oOnQdug5dh64jcUjoui7HgTl37pzv
YqiKGZ9A15HoA12HrkPXoevQdSQOCV3X582bpzz8mWemOBbjDvY//vHP1tV9
E8daGrpJmfHGG/Io6HhVvRD9Oa6+a4CuI9EHug5dh65D16HrSBySO133HelF
VbBbS2J4YBnrRkpLS2NXSENHpIa1pMbLLxTI0umGZRyWBkHXkegDXYeuQ9eh
69B1JA4JXdeVSwfRdRb7GW+8Yb6rJNZrI7RujORWVf6QrntV/qiHc62P5YbI
uXPnvJ4myD/QdST6QNeh69B16Dp0HYlDcle7rlW5mLj74d26Xldbm2u5DQs+
IXsbGh2L0fHm2qWpJXTOc7qL4EDXkegDXYeuQ9eh69B1JA4JXdfloOuOR02H
stP1uMBnw9eTSeZz6tJqxB7oOoKMBboOXYeuQ9eh60gcktNx190d4LyYtVe5
OHSdb0ncXeu8cI6aQXtXlfPQdQQZC3Qdug5dh65D15E4hHQ9+XPp9vDwcCgm
xkOvO+phzp07x53wVpX10nXN7WlfdFOgzP9kV9emjRutXiqf6KQFzPuIDxPQ
W2qP1Dw2bbkp3j796Ts0DW2EF3Yv6QXtwjHnFDVGVdqo1+lUWG+U+GkCGVn5
796LOjPqPNAZViPbOOrwA0IfNv7gQdeRaAJdh65D16Hr0HUkDsmFrg+Jgm2v
emxewPqc6ZC3rstXeAAZ9mr+Oy9GzvzMM1MoSi9ZOGn79HfeplyRVmG3l0dh
DjLp7jPn5rnHtPSCdsrNpj/VQDr0pyoxkhJOJ5NaorVNs251jGbvunsvPHqP
OjPytAT5vsABdB2JPtB16Dp0HboOXUfikBzp+pAQcnMIF+5+Zy00seo6bYpe
9NoRbY0NnOGOd/kiS6n5Ii1PPq96zmkt9aLqkKfXVWvZjb3uNbSGuRfzWpd2
Kk8Ofx8hPVz13tP2qdnKn6nN6tRpR2fV9bT2Eu7YNdB1JPpA16Hr0HXoOnQd
iUNyp+tDYrBx8kmunfCqV9HQ+rdltCVZnk1XV3pv2jKvIm8llNDSfqW+cg+5
Zqqqi95dWs+6nkHFOJ0i84sJvnfgV6w3Nbxf+aJV1wPuxatnPhug60j0ga5D
16Hr0HXoOhKH5FTXFVxb/miyoJ1eMdVawyqiSrO1JR26rqTa2idsdrCrRmp7
5KFdtNoPVRjjHqwyY103K1u08A2FOktmTXsQXQ++F+g6UpyBrkPXoevQdeg6
EofkQdczw6t23dFVbuq66sa36royeem0oes6a3O649vIB0jdZKPrwfcCXUeK
M9B16Dp0HboOXUfikNjpuqmXDl13VFybFSOh6zqX6Kc7MgyPxOK7ZPa6HmQv
0HWkOANdh65D16Hr0HUkDomdrpv46rrVM5WsmhXaIer6kBhZJa1hD1Xbgown
k72uB9kLdB0pzkDXoevQdeg6dB2JQ4pb15UtW6VaDYQoS2tyoetszkFcl/xZ
lYvz863WwRLl47HZ6HrwvUDXkeIMdB26Dl2HrkPXkTikuHWdK15MI1W16/L1
XOj6kCiSd3ewkzzzvEs8v5I2TI1CjuWSja4H3wt0HSnOQNeh69B16Dp0HYlD
ikDXuZfYOtqMdRByJeHaU6tWXef6c20O0+C6ruZpUoU3XlML0cbNuUQfTQ6k
wx3d1Gzarzkiujmauja0y5AYpnIocYOjVgm4F9V+6DpSbIGuQ9eh69B16DoS
h5CudwpC9LFsYAN3KC7Do0Sa8zENiWmDaDHl82ruTjV7KS/GWq51g/NMplLj
aTs8c5Cm8VZoR9zHThuUq9DR0VvWlpuTqGrN4LMkZ2gdEgXzUrnZzNVZ5eV9
98JfXgS5NwmO/NRB15FoAl2HrkPXoevQdSQOKTRdt9qjWe+h4EoVGVPvyZbV
9J2PJic/1fTY3Cm9Yh2WXPU8O+TWAd0FyGY8mhyC3mte16FEWQu7t+wAHxI3
Ke42s2PzLQO9op0ix14yPlhfoOtI9IGuQ9eh69B16DoShxSaroNxAnQdiT7Q
deg6dB26Dl1H4hDoOogE6DoSfaDr0HXoOnQduo7EIdB1EAnQdST6QNeh69B1
6Dp0HYlDoOsgEqDrSPSBrkPXoevQdeg6EodA10EkQNeR6ANdh65D16Hr0HUk
DoGug0iAriPRB7oOXYeuQ9eh60gcAl0HkQBdR6IPdB26Dl2HrkPXkTgEug4i
AbqORB/oOnQdug5dh64jcQh0HUQCdB2JPtB16Dp0HboOXUfiEOg6iAToOhJ9
oOvQdeg6dB26jsQhpOvJn0u3h4eHo5Y4MF6gDxt/8KDrSDSBrkPXoevQdeg6
EodA10EkQNeR6ANdh65D16Hr0HUkDoGug0iAriPRB7oOXYeuQ9eh60gcAl0H
kQBdR6IPdB26Dl2HrkPXkTgEug4iAbqORB/oOnQdug5dh64jcQh0HUQCdB2J
PtB16Dp0HboOXUfiEOg6iAToOhJ9oOux0vX+7vaHHnqkbutm6Dp0HbqOjLdA
10EkQNeR6ANdj5WuD984S7p+xx13fOc7/7Di/WVXB/ug69B16DoyTgJdB5EA
XUeiD3Q9brpet3XzHYJnp05tP9ICXYeuQ9eRog90HUQCdB2JPtD1uOn68NDZ
73znH+5I5aGHHtlQsRa6Dl2HriNFHOg6iAToOhJ9oOsx1PUVy5fdYeOb3/zm
gnfm9/eegK5D16HrSPEFug4iAbqORB/oegx1/epgr1XXZYXMvr17oOvQdeg6
UkwhXe8URC1xYLwgP3XQdSSaQNdjqOvDQ+dIyN3Grh5H3VCx/tqls9B16Dp0
HSmCQNdBJEDXkegDXY+nrrcfafbVda6QeeP11wdOnYSuQ9eh60isA10HkQBd
R6IPdD2euk5RIzoG509/+nNdXS10HboOXUdiGug6iAToOhJ9oOux1fWK9WvS
0nXFyIDtK1Zcu3IBug5dh64j8Qp0HUQCdB2JPtD12Or68NB5c0THgHzzm998
9tnnjrW3Qdeh69B1JC6BroNIgK4j0Qe6HmddX/DOvMx0nRkZsH3DRug6dB26
jhR+MJAjiAQM5IhEH+h6nHX96mBflrqu+M53/mHBgoUDA/2mri9YWBLKLgAA
AAAAAABZ8uyzz+9vaoKuAwAAAAAAULD8j//xw40bNyldnzZtWtTNAQAAAAAA
AIzxj//4j0uXLoWuAwAAAAAAUFBMmDBhx44dtwEAAAAAAABZc/Xq1VAs/Vvf
+ta0adN6e3ujPiAAAAAAAACKh+wrVX7wgx9w3QsAAAAAAAAgRL71rW9lZulf
+9rXJkyYcOjQoaiPAAAAAAAAgOJk6dKlGYg6Gf7bb7999erVqJsPAAAAAABA
MfODH/wgLVH/6U9/WlFREXWrAQAAAAAAKH4OHToU0NK/9rWv/eUvf8FjpAAA
AAAAAOSNCRMmBKl7Wbp0KepeAAAAAAAAyCe+4zdi+HQAAAAAAACi4u233/aq
e8Hw6QAAAAAAAESLOX4jhk8HAAAAAACgEKioqNDqXjB8OgAAAAAAAAWCGr8R
w6cDAAAAAABQaPT29pKuY/h0AAAAAAAAAAAAAAAAAAAAAAAAAAAAAAAAAAAA
AAAAAAAAAAAAAAAgn0yZMuWOO+74+te/XltbG3VbQoCOQh3R66+/HnVbckhO
r1qRfSQAAAAAEGsWLVpknVI5CLRu1M3Plu7ubj6cH/3oR1E3J3OuXLlCfv7t
b3+bDydEXV+9ejVtkM5VWBvMkpxetaL5SAAAAACgmCDZ+81vfiNV3Ktfsbm5
mZcsjv7b4uhKffDBB+m65EjXyVoL7XKjdx0AAAAA45Dvfe97vrquIHMrNH8D
txO3XaHrOt2gqQ2SvoayQQAAAAAAkBmyg923X/Hb3/52XHS9u7s7Lk3NHu5g
D+uQ5acin+VPBX7VCrx5AAAAAChK0tL1KVOm0PL5aViWUDvHj1mFq+tXrlz5
+te/Hkktd4FftQJvHgAAAACKkrR0ffXq1bHQdfXk4Pgxq3B1XVU9SfLzwGmB
X7UCbx4AAAAAipW0dD0uqIL88WNW4eo6be3rX/+6lPYpU6Zkv1lfCvyqFXjz
AAAAAFCsFJ+uqyFNxpVZhajravxG+lTIkhj6C/0zlKZ6UeBXrcCbBwAAAIAi
pph0vbu7m7VqXJlViLquTmBzc/PtfD1wWuBXrcCbBwAAAICiJ4iu0zJe1cvk
dXKAR1qMN/jggw9qXbJqYA05TrgqtAhym0C6KJuqqjXk9s2Ka4lWcs/TgPpa
KC8pN7V69WrHKto5UQcuN+KuLcngLIWl66o8m58t5eEcie9973vpbs33kt0O
46ppcwcw2hOytG4GG/dtntfezQvhbh4AAAAAgBdBdJ1UTdN163yaZHdyRBFN
Wth8WIdod0E8kzZLDaAlzRWtk9o46hbMZjt0nbtV2a5pdbZuapLqgnafk9se
c8h62W9mZyksXVdHJ29GZMeydrwO0r1kt7O7arRB2U5a0qt0R10L2YaAHwlH
82j5gAPp8MVFFz0AAAAAguOr66rHVdN1NZ+mtBT1T9oCOy0pEK+lKqLvMDqW
ZZ+nde/qFoDQGiAdWNNIh1mZzfbSddqdUjizI513TduRu34wgabrtDsSV96I
7K01d53xWQpF11WxOm3KerB3GN3RXmRwyW5nfdWo8XwSHO1U3xfI1QN+JNy1
63zhHJ+o28nrGIuxlQAAAABQOLh1nTtFrcUw2gDdjhIRnjvVtB3egrVbVb1r
KpC6iVCQccm3fJ8KlOt6yZVqsFdPKZ80syNXzjFKjTfrXqi16l2zgz2zs3Q7
JF23zlqb7gOnmV2y22FcNb4dcNTt0OXQ7kcCbty3efyRcNi4uo3Nz6iYAAAA
ACgavIpvNbwcg0XRFDDrYqbtsAiZnqPaRvrn3qYm1UEG8Qgofl43INLuzGa7
u3llB7vXimmdJfeKwVHjN5pCLqvufbef2SW7HcZVk3cW1rodtYDX9t0bD343
4bipobdQsg4AAACAdHH3rnP9tq+uu0VOCbAsj2G8RJS7qb1uBGhTSs+0ZgcR
P2621c34XUdHKHeSE5qeuc+JrGyxloukdZaC7DEIjjqN4A+cZnzJbodx1W6L
Owvrgagicy+Xdm88SPP4I+EomMndADsAAAAAKFZ8a9dVn2SWum6F1EVKr6ZY
XoXcvmQpflKnHXuRneRaJ3zGum7FfZaC7DEIahdeD5PKBzkdA9RkfMluh6Tr
7i5uutdwVKpkr+t8Za1fLtAZzsPw9QAAAAAoPoKMDEOmEaKuq7E47khURJDg
efUbc09pugqapfg5ilUk0ro1Ow1F1wOepSB79EUbv9Ek4AOnGV+y2yHp+m3v
Lm512h2D22Sv63IxbSPqewc8ZAoAAACADAii66Qooeg6SYvaHVkN78tLRIM8
u2clS/GTJ8SxF0f5epa6ntZZCrJHX7SB5X3x6iLO+JLdDk/X+fRqj5RSk9x1
46HoOt/XaHtXd17BR8IEAAAAAGCynNU0uChypYS2pK+upztBT4i67i5d4MVC
7F1P9ywF2aMb6/iNJvJLB9/RUTKYUyksXZeLcZGSOsaAa2Wj69a9qxczOCcA
AAAAALfzpeuOCWJ8i2F8tZmkVypWluIn9+s+IV76mrGuZ3CWguzRjeoQ9l1R
fpvg5fYZX7Lboeo6n0buTqdXvAarCbjx4Lpu7l1dcUyNBAAAAIDMyIOuux8A
9BLRIN25vKQsM8hS/OSUN44tyPHVtSKHzHQ9s7MUZI9uvMZvNPF94DTjS3Y7
VF2XIzqqM0wrBu8Vz1LX5d7VWVL/xfCQKQAAAAAyIw+6zhZnrQfwElHZnesY
mkZNZ2ndYGbiJz3cUe3MwxuaB5WZrmd2loLs0UFa82zKGxnrUI0ZX7Lboer6
7dQRHdUx+g7CE5au3xaXks6Ssnf3rAQAAAAAAA7yoOtyDlDzXYeIyu5cklhr
/ySJmbZi9uInz4mX5rG7mlvITNczPku+e3TgHlTfsSOvtTK7ZLfD1nX5VQVt
OYgth6jr8rZFqbtjwl8AAAAAADdh6bpjqG1ZI6Htwt1hKyfoUR4rVYrWVaP2
ad7IZuWQNLffqu5f90bUrq3d71n2rqd7lnz36IVqSVqPQMrqdN85lYJfstth
XDWvDQa0ZffGgzRPIv9b+ZbNAwAAAAA4IFtjr8is8tlXY6Sg0vLKRcnraBXa
O29B9SrTu7IZUmKtOJ4VJU1SBdJka5qU8upedxm0Ilcgm6dF+TM12Np7zCta
hVa6t6zfzuYs8R6Dz0/EtyRpDbooB2D30uAMLtntkK6ahM+z76A3QTYepHkS
eduCh0wBAAAAkDGyD1CpSFqTpGti5lhX25HUGG3Q7x/96EeaA0u/1bDqoixF
0BTLbDa5nNdo2PQ6SzK1nzuE1eqqLNl9Tmi/Wj85rSLvj7TO+czOkrbHIIN7
y3mX7gjsk7Rl2XjHuulestvhXTWJunxpVZt7bdy3eSZ8hoPXGgEAAAAAKLQ+
UivuLTh6UL16a9VgerwMqw7JjJJAx/AdaopPXp3+Qv90DLVBksxiSaKrmbYV
L6eiVXiiTIU5qonvxtVxycJviZT2tM5SBodzO7VKROLoZjdl1XqAknQv2e1Q
r5pc0b3T4Bv3ap7jcO5wPq0MAAAAAAAAiAql62l9XQUAAAAAAADID7/5zW8C
DmgPAAAAAAAAyCdquPW0HuMFAAAAAAAA5Af1eEgGI6MCAAAAAAAAcs33EkTd
CgAAAAAAAICOGscSM5kCAAAAAAAQOTwU5JQpU65cuaIm2Ao+XxUAAAAAAAAg
d5jD6cPVAQAAAAAAKBBqa2vl7LdBplsFAAAAAAAAAAAAAAAAAAAAAAAAAAAA
AAAAAAAAAAAAAAAAAAAAAAAAAAAAAAAAAAAAAAAAAAAAAAAAAAAAAAAAAAAA
AAAAAAAAAAAAAAAAAAAAAAAAAAAAAAAAAAAAAAAAAAAAAAAAAAAAAAAAAAAA
AAAAAAAAAAAAAAAAAAAAAAAAAAAAAAAAAAAAAAAAAAAAAAAAAAAAAAAAAAAA
AAAAAAAAAAAAAAAAAAAAAAAAAAAAAAAAAAAAAAAAAAAAAAAAAAAAAAAAAAAA
AAAAAAAAAAAAAAAAAAAAAAAAAAAAAAAAAAAAAAAAAAAAAAAAAAAAAAAAAAAA
AAAAAAAAAAAAAAAAAAAAAAAAAAAAAAAAAAAAAAAAAAAAAAAAAAAAAAAAAAAA
AAAAAAAAAAAAAAAAAAAAAAAAAAAAAAAAAAAAAAAAAAAAAAAAAAAAAAAAAAAA
AAAAAAAAAAAAAAAAAChwvvqK4uBLSkCG/fmC4uRzlYB89vlnTj5V8eYTjh+3
VG5xPLlJuUnxZIgTjBsIgiBIzgLA+CUpJD44pCfpRSOSFISkd7lx290YAXWR
9TIRT5Sm+qlsUCtOKLSbEQmHrkPXEQRBEL8AMH6BrkPXoevQdQRBkIIPAOMX
6Dp0HboOXUcQBCn4ADB+ga5D16Hr0HUEQZCCDwDjF+g6dB26Dl1HEAQp+AAw
foGuQ9eh69B1BEGQgg8A4xfoOnQdug5dRxAEKfgAMH6BrkPXoevQdQRBkIIP
AOMX6Dp0HboOXUcQBCn4ADB+ga5D16Hr0HUEQZCCDwDjF+g6dB26Dl1HEAQp
+AAwfoGuQ9eh69B1BEGQgg8A4xfoOnQdug5dRxAEKfgAMH6BrkPXoevQdQRB
kIIPAOMX6Dp0HboOXUcQBCn4ADB+ga5D16Hr0HUEQZCCDwDjF+g6dB26Dl1H
EAQp+AAwfoGuQ9eh69B1BEGQgg8A4xfoOnQdug5dRxAEKfgAMH6BrkPXoetx
1PW1a9c88cQT//m//JcXp70Q9e9QBEGKIW+9NeuH995DP1VU6CdMXV1t5K0S
GUeoH+93fuMb9KM+6raMdwrkWlh1nf7P/uznP6fmrVu7FroOXYeue1Faupj+
m7Q0Nyf+lY9fWL29PeTn3/72t/lXKnQdQZAsQz/E/um73yUtUf9UAqBCPhB5
85IZL9Dl4PNPN1BRN2dcUzjXQuo6yfnkxE0EB7oOXYeuO3Rd9UQlhHkoP7+w
6NfoxIkToesIgoQVEpI7v/GNhIqMvSi72RM9EtG3M19aVBAUSI8uGCqYa8G6
3tfbS42BrkPXoesBdX1bXa36b0L/cRIv5O/XVm9vD3QdQZBQIrodxl6UnYql
pYsjb2QiAIxfzGKYF6dNg65D16Hrvro+ceLEbL4vpt+G2Zg2d7DHUdezPHYE
QcLK2rVrvH6IqWI/rdc90hQVyR+DAATC1HVSdOg6dB267tb13sS3Uaklben9
6iHbH7e6nuWxIwgSVp5IfqVeSDXqXikqkj8GAQgEdB26Dl3PQNfpx6wsG0u3
vFN90Tw+dT37Y0cQJKz803e/W2AVL44UD+LHIACBgK5D16HrGeg62fKd3/iG
lPbJyUEVgv+KHJ+6nv2xIwgSVu5MfkuYeIwu+vY4UzyIH4MABAK6Dl2Hrqer
66WlpfS/Y+LEibIkhv7S29sT5JcOD7kwDnU9lGNHECSs8K976HreSP0xCEAg
oOvQdeh6urqufthuG5lAJL0HTluam+XwaONK10M8dgRBwgp0PZ/YfgwCEAjo
OnQdup6Wrre0NMvpEuqSwzlS/um733X8rjHL3WVI+9P6zRVQ1+ld+duB1nIs
r0YqkIO6/+fEzIbu3+OlpYt5F3cmCoTonPT29sizEe6xqw26t5nNU8AIErvw
NMfyv5VXOfpbb81y/6+hHwJp7T3IDwEtaf1oou2ro+OBr+VPKtqL23udP9ns
UPvVTxi1ZdoC98z87Oc/T3yRmvbGA/wYHIMvaKIXyBPv6+6JdmjqEORGErNl
ZULwk6bw+Az4YJ5w9QGgvaujSE5cOGSeZO1kmgtY9+i+FukedWYHvq2uTg7b
SIe8pLQUug5dh647dF3NTSB/Hsr/d0Hm7M5PMQz9hKFl6MeFahL90OCfIXeO
Tveg//YUP9DGtuDei9qmfJd/7Ft/42d/7NSqO8WYPNB1ZJyHO2x5TlL6z87/
DenXuvuHEv9Pybh3Pd0fAsF/NLEIyUbS8WpuzEfqpUaaqhk/2cbotU0bTc24
M/VnDq+V1sbNXxnmAmYDvHQ99bqPrmtcd59Do9et926J+6ygpHvS+CwlPwND
ts+AHXXC6cD56Oh3sfZ5YF1XyDsR82Sq+Xytuu6+Fhkcte+Br/M4cGUddNQk
7cpO+BXoOnQdum7VdVWsnvgdNIb8cRekozgPuq7GUjYbI3/3yV/iaoBl+Rtf
bsfrt7k6cLMBamu50HVuJ3QdQYYSrq5+FJgd6fxz6c5vfMNh7Fnqero/BNL6
0UQtl9WGypdom/RjSpk5HT6ZT+p/9hRSf7KlWFPqgY+ipo2+UxiX+ictwzJM
DVBCmO7GGYeumw2w6nrqdU/BuO5jW6Zoekn7Ilnljcir4O7Vd7fZcdL4/Gjf
Jmh71+415HkzV6S9yOPSdH1I9KJbD0ru131ccvV0jzrggW8zDlx9wmktrRhm
SeIZOug6dB26btV17TvE5M+K9B44zbWuqynFvVrCK0qP5e4Fc2t8aOZbai1r
xb76vRDusctpFlX75UbU750g324gSNFE/R/0uidl16X/jF4/l7LU9bR+CGTw
o2kotdOA1jUFVRq75mOpP9lSuDPlJ1sK1Lw7hYZ51ZZktvGhAI+ayp91VsMU
192Ccd1TDk2eTLPuhU9mWh3sQ4FPWupnQCf1M2BpmFerpPGmq+uyw83aYMfq
AY864wNXBTCqh9CsXZeffOg6dB26LnVdjd9Ifq79X5ssvm7zFdFc67r6Wf2E
x8CSsreK5daxNW6t2SHm9fpQ8vvucI/d90lV9SssDsNHI0gIYc3w+sxL0/D6
4i9LXU/rh0AGP5q0o7D6rVQm7atPR11K6k82T30iI/ISsIw3HmRkGIcipl53
C8Z1tzfb2javruYgBDlp4jPg+a74DIzCh+zV5y+/eA1X131XD3LUQ+kcOHew
83UkaR/6P+2dW6wd13nf+UAgj4aw5WcDMvriPASi3qvENZCXAkYoyI1aoALk
wkCApCZfzAfVJtX2IY4b0o5ru4ZzSCdOIEMlpchI2wA8xw6CMJeGF6GpkxqW
snlxJAGKRV+2gxRIcfqdvc7+zjfrNmsue8+cPb8//iB49p5Zs26z5jdrf7Mm
hus2mh1cB9fBdcX1a4lfshZNHjhdrBnXdfIktUyNHY11XzderX65i+c2hesZ
eO6x7LaGU5d7HdyOw/sZMe5qHQQy72iz82/ROe1ecL1kEGg3NC2quJ6Kak7F
UVRHtooKcT1D1K0TL8F1zUCIiNV2jyto99Ki2d8yMunn85wqV7UPRBT0AT/l
6NR0bbY74nqmLUpKvWhbcGV4B/CsDAOug+uFuO4GwDC0zMnO/eYvfGvF9UbR
3fkMyMBix/wQ1+0TOlKokst967Lb0SxKHd5mRMVsmaU3usb1+qGLEV3Oa/V2
rHWk2bstn2Q2sydOdBK+I66XDwKth6YSXLe387VB17GRzVcJg7VOvAuuV9s9
qaDdS4u2Vlxv3gcOpI3r/XRSnu1839gArrcouAbZyr8uEXAdXAfXS3DdW78x
f8rnHzhdK67rKN16nYf58oF3V1i7PltYqHAIWj211H/ZdZ4h/+OFXtntr/Be
0HvUQmjMyUcdXYXDebZasm/debC/FIPrztWgheRmFmOiP0vpt+1GjPJBoPXQ
VILrFskyU7vpka0Ng7VOvAuuFwarBO1eWrS14nq1D5RK98pcf0eO6y0KvrN6
klRvUsB1cB1cL8H1s9W1bWudmQFeK67rolUt4HO+WlTKzpJlcD16sXbX69QV
uTuu1670otN9YQ3o0e1Xds1h2TcTVzBla/0riQml6yxil55c7tlyrqnFKv1b
aXsLk9msNny9I64vigeB1kNTIa5nqCkY2Q7UF663SLwLrlfbPalM+PqAuF7t
A6WqDv5xjRzXWxRc49LBdXAdXC/H9ej6jYGSsZee14rrOrKlArxrr7legnlc
X1SXTbaOlq512XW4q8V1+4oK7ysdlkMy0dG+9tGDjKVQ20r72j28qtPa3gCx
uz7fL67Pl0uuDV69LWxPuszkwMIA+Tpm17UaaweB1kNTR1yvjmxH6gXX2yXe
F67PE4HcTtV2Ly3aWnG92gdKtQW43qLgiuuzRx91n4Dr4Dq4XovrZm3hjCqX
lcxrATcTDNMIO3WvRivDeJfU8HqdSa117Hrt+xYz8/AZXF90+2FisSQWGVe3
Fdf1auhV3Xz1CJWUfd15WAeuu6WnB6/eFrYvf8mTdv4Ouhdcd84PAu2GpkVz
XLdMVR3ZKuqO660T74LrQbsnVW2C0qJtJhim0SqRdl3K1DYjx/UWBbervrjF
6MB1cB1cr8X11PqNVR1cWUoeOF0rrtuRJ3/9nS+DLe3VcBZbD7kQ1513d6/b
GpAE+yq7vWTn5xJb47oO+O34zUWGTA3XbZuuO4i9d1x3j7AdU1y3ISiZs2lu
1tmONlCPuK61Gh0EWgxNzoW4Plut5bgbrIM3iy123RHXuyTeBdeDdo8raPfS
oq0V14M+kNSqDxzI3qGkflAYOa43Kfj8QvC22cs7OwtwHVwH1+tw3Z0R0VG3
Kv8amnpUba247s3wZ8hWdnRxyPlZrwyup2bJ7Aybh6+9rLue31c3C39zXx+u
axT3BHFdm7sv3ku5X1yX3M6OczC85bFMhJiuqpE6Wzvievkg0GJoci7Bda0N
O3uZn9LsiOtdEu+C60G7x1Vt9wZFWyuux/pAXKs+cCB7VU3FfuezPVvdyg2F
6w0LfgDne2axI9eLwHVwHVzP47obWm/dqh24KlCRgbd1vybJTm2lnp1077B2
V8zqT43J3EbXXU/RqQ6P3kW5S9mry3nVM0yIH3lc1+tvyPnz1bIPepXUFCRX
4dop8om9fNja87bUdCze2OzZVSZS9ZbJnmtr+dYl4pW0/D2wGVzXWxX3lSSu
Ky7qO+Jnh+9Dr8+tzbZdDkjr2fZDqRxJSj6P8qoka5fUW725/uCrM7Enx10Q
VD5NyYZtKUnfy3zT2paDupNFjij/d7sXnhGZ+2JbRbZ0oTPnS4kbDQJNhyb9
pJbWoq/RyQdRdMT1Lol3XHc9aPeIqu3eoGhrxfVFdcXjVR/wZfrAgebp12AV
Zjvz/tlFwWI73XG9YcHn4S57u7vgOrgOrmdw3Z0OZfFmPw5JIDpxp+dgl5Xi
MrhulyDWbfTy52BptlyCz8OJ8JKd/7EgVUAtYzjz1rHsGaL2Noimn8f11Etn
HCiG1WX5Ry8Wdl8lTC+30RR0e0t0sqMynvzrLjryr4WZfPbs/YsDSHsJOFk3
zxkWMKy62WpxYEnHW4Xb3si4HUsqUw8njejyJv3QBaTZLucxf7QnaLKO273C
uqqwfTifpnmG5fBPlyX9pGltuzNRq9QNHeW4LklV36gY2cYVPDX9bjPc7pGN
RoNA06HJ2eJ66kk9c6wjBSPbkYKRzZdWbOqIXRKvDoNx5Re6qX2Tpmn3Bikv
esL1zAOV6T5wWDTTB44UXFV92Q3CbOtte1gh7nCppvTKFa2xklIXFHweFvyq
oXH5akXsR6rO5JwH18H1yeL63fncTOjVymdC53AJYh1YZqspR9mm6eNXOsJE
wdXLQ2h7ODs+u2nhxWqZPtlMxyI3py3f6sXUjGA+A7jsraPsKcBbVH/3jyJo
Ctflc+XM8FFKi5e2FDMT6h/F9cXqfidEqSjGSzezhXKjty2IwpXlw5LsaaXJ
IfSg+mF+qXyvgKnV+WwetHN6GSvMrdSh/OlVWipUyTWch6Meq9u+YY8e4nom
zatHLzX229erw/LalmKGfaDRD09SrlRta/Yyd2S1q7LXuukg0Gho0v5gN9gN
XlTn6vax4O2isZFtkRjZFquRzWewFA93STwYBherYfBI1XbxFbR7RdV296U7
Rq9r9l4jrOq8aivNqawPVBROBShXux+88rhuG0tLLR9KOpJVm5/ZEpgbtUVh
qdsV3D5wetIwuaC7bGzrRHz2zBnJ/927d8F1cH1SuH55ZycIQsjr8OrpnUHh
tSx8a8/MhAqU2E7spPaVUXdmJg2spVze5TuzCJsXNmD3tR/a5bhdDUQhsHvZ
bdFkeNR9daozE4pcO1qGOXFV7VVXuOhlCtfFLlfRCveiemZVOJ8FLLdYkaR8
1Sh7qfuUaP+MWgto7xRST/WmMLgwty7ZsC2i7euOZTPgQFGryKtz2y1T+QzT
XKzusMJcuY1tUxbWtjsXvKM0CoZxtuFYLgDJ1rb+QpHf0XWqkhs3zy0GgUZD
0yIIep+ZGUjthKnogvTItkiMbI6RPmW/SkXgtEt8UY1krg6DCmlHGVj94uYr
1u5H+67a3Zd37fAmk0MqjhY8qsJKcyroA768vHn1U/ujQLSxHH6HuG5TyLdF
o1IXFDyynIVH7GopkQ2GObnEdfmE2XVwfVK47v2EbU+Q1GlY++pMexWWsUVH
Hhkxyp9P9AYH6zCR+fKHRXtFlvynrsj2N0HZTLFEknVZDedFHaK4WF87BF3I
Lj/euuxhhm0zuezlU8sEw0hd6c/HNpFUTzCj/WGhUq3gLhPebwGzyioWhwxj
55O90PfQjmoKs6cF9/Lm+kYjXA8vManXUaUwOJ/b+fIXBKmfMA/RR031DTX6
ieP/2vX5M/kM09TJ+TCRcIK9sLbnq99K5EDdF9WRZG2gvjtQKtna+9bywJh2
g0Cjocl71NT+FmZ6YFKxke1wxK6ObBH6so4O/o0St4oNgzUZiFJout0jW6ZS
djkMn8HRGs5Ub4tKc0r3gZpj2V8utG5LYni8xtJbFXc62E9qy+Vuq1uUul3B
93av2xc1Sotc3tnR2PXlDwQXlV7AdXB9Uriusev6VtMCdbra4g04H7u+WAGV
DR6YLYf32pQzuB7So2TDBaWfNETtRUG4a0EtSBdmr0dcL3kgMYXBJbl1WY0+
TVyI6xdWD7q2zmcqzWjmwzCb8tq2c7DhU6vYuXAhRzRldQm5Py4KHzWNClwH
18H1Og1/XcN51+J6+I7OFIR7zuC6eFaNh3E/3DsClK90m3n1IcQS5izM3khw
vSS3GoccftUI1/udXc/g+iKIcmlU294cXSZ2ZbIG11GtwHVwHVwH18H1rXEt
rtuHBN0ns8Qzs57zuG5X/HCrCy5MLIR84h56CnNS+xBuYfZGgusludUmCKm1
Ea7LsVrnM4Pr0fbtguuLYGXLpk+db73BdVQrcB1cB9fBdXB9a9wC16OLhNgE
3X/yuO6+dYmsIiQPPndBp2eW8ihOI6KjWdXjFmZvJLhektvqAtqR3BbGrkdT
sHWSyWejNPW2yz713KK256unJ0ruvyZlcB3VClwH18F1cB1c3xrX4ro+C6lU
pgAfUpYkoliVx/WFWVfEzp06CJwtlzHxJpPnq3XwoqvwhcsD5rM3Elwvya2y
mVdwrZBaXFd+zlddJp9hmmJ39PBew8Wue88mlNR2dBEYt027JdC31eA6qhW4
Dq6D6+A6uL41zuO6fmsDp+fmhXp2lTzZ2C46pxcLB1re8jKLVTyMe3NlmHh0
wlnh1u7l3vVpVxcpyV4qlsPtW7Lgdn6237ObRQ8xuDC39n2R7nCypWwwW63e
adOMLrqoj3BKTjTD8+X0tc2/XYNRPtcMR9PU7uFNfYfLThbWtlte3tvGTbB3
Xyhmmwyuo1qB6+A6uA6ug+tb4+q7v48+d6imgBe+1XQWWynXgp8F0SgAuznY
WTCL7o6bmt+OrhXsYWRJ9qrv4D78UAm85MWmmpPap1/1uhl9XLSwMqMvL7BL
n7n7F/uiQA9xo4tGepn31qB27Z5JU7f3fnzxAL6wth2FynE1NbdNu9cVbbFt
i9Sua42mKft2p229pwPXwXVwHVzfbtcuia+MncJmScF7C3Z0wcZZ9j1NQnHR
IJCTsccq1XaVaW9yviR70fXS3WS192EqACO6GnMq/jy8vwi3LKnMhWHj2Qpo
H1tKPndsH657HNK4Zt6+xEc9X4WL6zR+bZpueXzbZ2zmG9W2C4Zx72TMt++U
PTch/SfTr0NCU9Y8eLvTPPaipeMucB1cB9fBdYwxHpXzbwrb1hlU1FSZTrJl
d3bgOrgOroPrGGM8eiM0XYHr4Dq4Dq5jjPHojdB0Ba6D6+A6uI4xxqM3QtMV
uA6ug+vgOsYYj94ITVfgOrgOroPrGGM8eiM0XYHr4Dq4Dq5jjPHojdB0Ba6D
6+A6uI4xxqM3QtMVuA6ug+vgOsYYj94ITVfgOrgOroPrGGM8eiM0XYHr4Dq4
Dq5jjPHojdB0Ba6D6+A6uI4xxqM3QtMVuA6u94jrn7108fRTT538qZ96+eVr
4Dpeky9e/PVfOH1autnVq/81/PbMmTPy1ezRR6Pfrs9DHXfwtvi5f/ZBKbiz
VMLu7vXBc4W31Gh0qo7Gx1iSfzeGXzj/qaHzEleI62dXF51rV6+W4Pqlixc/
aIbrs2fP7O3tCjbJfw7TuXZ1Y7iewkVwfa24/srL186ePat9AFzH67AOp+oQ
jG/dvKnfCkZuLG9DHXdAS5EfP3VKWsT96S7ZznIFHzx7eBuNxqLEaHz8NJ//
jfD5Y489pgU5Lrh++9YtzbNAeB7XZWMZrgXL3ez66aeOhmtheJvOunH95Tpc
BNfXh+sPHtyfPfoouD70hWzLLYOqdLNaXF8wu74RC6tLSb0bEzvNLhsMnkm8
dUajUHo0Pn76hdOnn3vuueOI6+Wz68Lqso2guA2GsdPsjt5n659df3C/HhfB
9fXhuv1pA1zH67aMpXlcxxuwI/Plde3oQ/sTw87Obw6eSbx1RuPSxYu/ftxx
3UluQI4jrkcVso4j8wsXzltcv2Mm5y9f3oni1PqCYV64cAFcHxDXv/XNvUFw
/c7tW9IPwfWJWC4KQ+G64KgHqNO0NkEY9CKUPp1wILxxb7lWI8wwu7fQ7u71
7cB1kU6wbxmuX7t2VYNevEdNhdLDAJjN4LogIrg+IK6/dufOILj+3HPPgevT
8YC4ftDTwPVV2A8x6njj3nKtRphhdm8h+4MauL5utcN19xhpFNdrBa6D6z3i
+p3bt9yvPOD6RDwUrrsLE7gufvzUKSJe8BDeZpkRZoDduxwUXN+M2uG6DteX
L++A6+D6gLjuuiK4Ph0PheuHPQ1cX/x49uijPDuAh/A2y4wwA+zeTuD6JtUO
12er4fratavgOrg+FK7ro83g+nQ8CK7rmifguphHffFA3lpVR5hN795a4Pom
1Q7XtYHAdXB9EFy/c/uWXYYIXJ+ON4zrcj2y6xOC6wtwHQ/mLVRshNnc7h0F
rm9S4Dq4vj5cf3D//gsXLsxWv8UIYH/20sVaXBf2tij+2PvfL59YXJc/9dvQ
zz33nHRG+Tf6levANn3rC+fPW1wPvvXPYvnEDpVyvpfgXKO9dnevu6ULdRsZ
Ie2Ct/qemqbe2flNl45Cl31bxOOnTpXnSrKkFf4Lp0/P53/TpcjhUTRLkuda
XNf3d+QfhJRvbSeRXirH8nJujx7tTi2OG75eRNLJB4F37AOSuFa+K6YkKCWV
+izvLXbFtqilTddR2NqulbJbJcMup+wqqvUthktwVl1t3h5CPvcSlz9tH5Oj
1+a/6ZnSrpi1XSJsX69Xhxv00pR1xT9StTmOBuSgOY6UaI6cEvmJq1rew0wG
56mfft0IU5O9prunT8k2CnF9vnzr0Gx10ZfaW/acGjWq50KlR/i4anE9e64l
lT3Xajc+v3ew8dxtHOL6tatXzx5edC5aXL9o3nwUH67f/36L5ULy7onUSxcv
5nE9hmcX8pT+zb29C2bZxlNPnLpy+TK4PipclxaJ9hNp6/v370dx/eVr16T1
Tz91WtpXOsb9e/f0dJOuK982Coa5fHlHUtPj7u3u2ltO95Ivm6vo7LqcL+7o
l3d27GklZ6ictnLRWb5y/WCMsllNXSure/04s9c8/qq1ODU14i6Pgd0wKwOR
NwppyvaqGs2VJKiDs81q0yJ7dtcUGbv0pfb6SfUCkcxbCpslQSmXbKkbuExm
spQJhik/rs6DKV3LvnrplCxpSXvsA662bbb1iFHALnG0/tdR2HzXylh7eNjE
5YnYjNmxwuG65C16yujNiAdFWucpYm9xprQrZnmXsEUIe7V7ra1u0LEpy4q/
SDTHItscB8o2R0QFI/yhEufpIn2eRrSBYJjqKXmY8+CUbCYP1906rqHluN3r
uVzVEf7oKPk087hePdcqaWaq3Zxrh6qeazUbn61urLh+dz4XMqledCq4Xji7
fu/uXWEni0kZXK/FsyiruzciCV/JXg4U9RM9KLg+LK5/9LnnpAVfuHDBfSUt
ZVtH/h/iujT3yeWdvvdDi51Ll3TKcV2sK46K79696wXD2Hf4yjkYxXWhdPk2
ZPWTkbmLymSsRyOLVRSHNyWb2kuGL7F3CZB93QxzuGP5knrSLt5PD7KvHEin
/mQEti+Ut3OJ7gVw9rLr/pSi6cgvSekbLRsV2dplINzRuxxYhgnzFq0Thw1i
77Wb9toaZimD64XH1RuicG5ZDy2J2EN37wMu5TDPrhrXh+vtCtuoa2WsncT7
0aFdGJVkw2sFN21rb/dst5Q8S4ZlGzvZbntX2KsXrc6UdsVs2iXyvdpmr0tT
Fhd/UdccB8o2x4GC5vCVGOEXYX4Wy9diZs9Tf8fobPO6cb16SlYUnJINZHHd
tbJmQJKyUyv2RxBVo3ouVHWEP1IwwvvKsHf1XPPzb861isy5FknNw/XUxo5A
PFyPXXTa4Lqwt5dOCtcL8cxjdfeyVNnLC4bx5nLB9WFx/dQTp+RPL3bdUmL1
B5R/uHP7tjvF5JYtDI3Suz9vPf+SR011m4NFR4PYdc1SanZdzgtvPuTWrZsu
q/P5vHpiHVxf7E+xHsCs9orMraX2mptXrc2WL332dlSubjTB7l3TJeUQqyyx
e1fq+fIN1PptKrahXZH1Gp2CSZuxkEbs5SMEDM15dKpQd5RDeN/WPmqaP+5i
tbBM6v1B2g/D2dcufcAdNJofBxiN+ow6U//dC1vStfLWqdewsTTxps8g2IzJ
f8IeYmHA3fx6G+ismuwedp5Z8zOlXTGbdol8r7alztRYvimbFP9QseaIkFK1
OSqqNkdF1fz4iuZnUX0t5uzwPK2oep76Wjeum1MyouCULJUd9+QQHiHblMO8
tavnvKojfDKrYYdZZHG9eq5VVD3XIntF785W51qzjb1gmOp8Yxtcd7KvN43i
ejmeWVZ3ATDyrX5icdGR/ElwfQS4nnrUVFtWmt7iujupz549G32SwZ7ye2aC
vQTXL62CuGTjENevXT2afpfO7+H63fl8eRqet+fOYVaD0dhDkZPV2TD3eSrG
OLWXvVpFJ+Wis1sltmNXFF3sBTG8iGuuQm7pWGTNWAqobJGjuJgBDHfQWcBL
MTCofFWyMkzmuAoPmVsb3T1s6NZ9ILOXm5Bs1GfCkkbrv6/CZrpW3ploEG3H
aJ3krZfs6K3x3H+Jub+BnfL1zvF2Z0q7YjbtEplevcjienlTNiy+T1BR+g2a
w1fQHP4IH/K2/Ta6Y/U89VU9T32tFderp2REwSlZqpJHTbVaZo8+aj9vXc8Z
mRE+l5PoLUAG1zNfVc+1ijL1uTrXijYWSoniusicnu1xXaTbRHG9HM90gv21
O7cPa8xMzFomfMFEs4Pr48R1+8SBtuz9+/e0q0T7g/3BxZB5Ea7fu3t3tsJO
AXIP1+39afU50wNcd6PcXTOLPl8C/Mn4XfDBxcWOyXoZ1WtHKmQlulftRXlR
nSQviRNQB8NsTa5SNxEpfG1dZD33o0Eyi4KQBs1b+KNAHh7cbE802RJcTx3X
fpVpI/urgTfN2LoPpDqVc9NfZMJk8/W/jsKW2J220ciZLriu+6Z+NcjXdvC6
dr9bNj1T2hWzaZcwPNAe1zNN2bz4PialZl+je6mC5tAR3uYnolR+FnXBz8F5
WtFacb16SsYVnJJFKsH1aGRLl3pOqTrCx3M7OxrhfWWar3quVVSL66n8e7eZ
JRuHuG4uOp1wXedRQ1y/f68Wz46gTuFcr+M2QsYyIY+ajh/XH9y/H7bslcs7
+mGtm+K6SHuObJYKhjm5vCX3cF3ORDnx7UKOLpCsNKuri1TqAZz8XiWXvLXi
ur2ieRfT2gtxuyLrlL78m8p5a1xPxfqWuAuu2wxnDmEvT968dOs+4D2R19e6
i5n6X3dhW1saxQLJ5nE9dcZ1GRxaFLNpl0iNAHq4THOXNGXz4vuY1A7XU5zZ
Oj+LseJ69ZRMKjgli1SC69FfOrrUc0qpCPNCNV3IMXauVRQ715IKNr4abjMI
rl9uhmcXlhOw92er67gNjwHXjxeui2Ya67XCdZ08X679ElWn1yTpA6fSJy2u
3707ny3XStIs2QdOb906GIiEzy2u65gWO/Xq4aQFLw2I6xkCqb0QtyuyjreZ
OI3WuK7Rqi04sAuuFwYs2XJ5NxSt+0B4TbSPqbZ2pv7XXdimni9X7XBXQLtI
2nhwvcvg0KKYTbuEbrYmXG9Y/COtCdezI3yNxonr+SCcaPbKcbdw3fVZEODd
pZ5Tqo7wjVWI69lzraL0uRZRYuPKGheD4HoBnnkPmP5ffZLUBq6D68cR17Vj
KK67hX1Opn9t6f5WUz3oQY9d4brsJcOIQLsul/Rz5oFTh/Hea5J0y1QwTNRn
Kns1uxAPi+upo9deiNsVWcfwdeC6/pLSBdVa4Lr9BaewRbwcdukD0VksuRB0
gcNM/a+7sOWer1aEs3PII8T1LoNDu2I26hK6wZpwvWHxj7QmXD+TG+FrNE5c
r56SSbULXy/E9bBmutRzStURvrFqcT041w6UwfVF4keE1blWuvG11Uz7ILhe
gGc+rmt4DLi+fbiuZ1nqWYbuuK53iPqmJMF19wIm6d57u7uac33gVE4EgXMP
14+ymnjUNGrdq0UYxjHF9XZFVlyfPfpoapvuuN4iZrsvXJ9n35Kjm/U1u+48
N0sZW7fm4Uz9r7uwhdYLn5fICHG9y+DQupjlXUK/WhOuNyz+kdaE69X8NNP4
cX2eDUqvnpJFao3rXeo5peoI31j55quea0fK4/qiupJ8cK6FG88TGx+sdzEI
rhfgWRLXZwTDbAuuX7m84wXDPP7EqTXh+t27d7X/uAXY3YVG4VyTWiL64Yox
e7vXPVxXnowNCMmrTHWvZlfkkeB609j1dkW2v9umYK97MEwmca0cb98uuG6P
m5/Tro7kPfcB+07J1IEKnSnOugvbqBeFKYwQ11sPDt2LWdIl9PN1B8OUFT+C
SWsKhmmBfOPE9eCUTCpfY1E1xfVwIfp2aB1VMMLnsh3O6mear3quVVSL63rE
xLlWvvH5YYNhpKWa4rr4gXknJrh+7HB9tgpju3//nvvkknlhbiI+6pDV79+7
1+JRU6fTq6dCLi4XYJe+J2fET/7+sIfbV0XcXd7hygars+PoPLKXp2B0qlxZ
5ssIt/CilmcYu1fJJW/duK6N1XRlmHZFtnul4mlb4/oFf6mBHAh55e2C6/Yn
zszuc/NAVqPabtQHvHeXSPuW9xl1pv7XXdhaa8eexdbxHiGutztTeixmvkvo
52vC9ebF9zGpX1zPjvAVeflZjBXXg1MyWZzqKVmkprHrStFd6jmlYITPbRmW
MdV8wblWUSGuO8XOtaT2go0HwfUCPDtEOyE6FzLxWbPLlcuXwfVjiuvf3Ntz
G9gV9e/cvq07SreJLcV/iOuC5Zcv77TD9curB5xlL/fw6d7uruK6aHb0OMxB
1Lq5mTVn7q2j0Wn5Rgn7pqTKxUVOeQVOO6aFr4ZJ7VVyyVsrrusAHk581V6I
2xXZrkWTIo3WuG6zNAveampLHUbOd8F1ex1MkZ4te9Pazq8MEz2Wnbpp1G2c
M/W/7sLWOj9bO0Jcb3emtC5m0y4xM4/hh3t1x/XmxfcxqV9cj+UnLi8/i7Hi
enBKxlU9JUtVguuasj16l3ouycwseKupajXC+0o1X/6HgAyup2oyONeKNz4I
Btg0rhfg2dGkuguZUMw7aV5pCq4fO1zXX0mq76v9hw+au8jHnzglPSTEdflQ
esu9e/fa4bpILz1yaizfmvQTi+vC53qmz5Zz7CGu29PzpP8et8o1yLv0xPaK
XLnCC9YGcD31kJdeizMLiWcuxO2KbPeKLr3eGtfDLEXZ4MyZMyHkdFx3vQSP
dRKsaW3n111PHW5Wme8q7TaabKb+11rYWtv3M4bfjhDXF63OlNbFbNolMu9O
XdQtBFTYlA2L74/D/eJ6doSv7B5C5jhxfZHgQ0/VU7JUjdZd9ya0W9dzRrER
3tdqhPeVar7quZY8YnTd9VRtz4KfG0o2XjHJRnFd/MFqrQZ4djjpegDzq5AJ
u4vCHrh+jHD9wWo1TvuiK4fr9nbs5IrA9T7OxcDIvjYSxuL66adOl+D62bNH
sW2Xd3Y8XLevTDqIk/nJIorre2YGWM9uvcDNl7/cHWS1eoXabbVX7SWvF1xP
PeTlBqLodJzmKvOAWLsi2xLJtyGx2wE5WieZGvOyJFtaXJQLlltHN/Pemcz7
GTPHnS/nc/IpuENHUbALrqe4NNO4ec/NZF30Rq+vwrZ49HKRfemtjQpo8crU
9eF6izOldTGbdgldWTostctVKhvlTdmk+BFM6h3X0/k5UCo/i55wPfWKn7zy
uwenZETmlGygWlyfr16lEdZJ63rOKDHCH6o6wvuqnV0PyxicaxWdTEfImHOt
wcaZYBj7kkfLPPrU3sklitfiuodYDtdr8GwZA3PQUobrXr52ROPylSN2y4SW
51+4cAFcHxDXpS0Ezj1cdw0UsPoBrottiFTUyycdKn1M8Vv6w97ernxy+fKO
bJbCdV0BZrkA+088XBfptena1aspXF9U4+5SWQ2vSu320gti7ZpsqdeARm2H
2ei+box6LPbORHshzmNPuyLb4fGkgR/JpGxvXydxckkCs2r4rv2qNvHQUQTV
h5hmqzsIqXkv8/njyl6zyuLDkXZMBQO07gOpw+k1tMUa7Jkl03spbGHXKsme
JOUYUvIjqUl7aeJuUlq+LZ/Dr771PrJBbQfI9LGmZ0rrYjbtEvZA2v3kQ/cK
OZvt2ZKsbD7Lm7K4+EeqNkdE1ebwFTRHixHeV/U89RWcpxUFI8xiNcIUqXb3
4JSM5K3RPLaTvY5Ilwh3d6iZQu529ZxX2QgfkdaP12Fi59oica4tVufagVK1
XT3XFnUbz93G7hUwHq5rxtwSGSGu60tnDrY5eyaF63abENeFyevx7IlTHtXZ
B05PLsHP0aCg+6knTontt2fPnpViPnhwH1zfDK6LXljeZOm48YJpIGF1+cQ+
d+Dhulhge2ama6xl9+XdXKWP3bl9y9tsdsjtcVx3T5gue875KK67BWHkvFv+
lcT1xXJ8S2V1NWpFrkpN97Ijj+zozV/J9t6r0MqpxgsdnJm5u/lq4anUD9Pe
eJhfMLldRaWGXMmYHTzd0BpdZ8OVK3oLk3mhXgpfvbubk8HMf8lx5UMd26Ug
WrduXxn8o7XRpQ/Yz+0DAm6XFqxui+Dyk0qke2Fru1bKmSUK7doR+R7YNGPe
+5HDZvJ+pg97SNMzpV0xW3SJ6IHcLUmI615DlzdlWfHjSBYCWKw5KrwUa46m
I3xFsfO0csTgPK0oPcIUqWT32Cl5lPPVKdlY9keWmZkMd49VroaIpJrWc4nq
Rvh4KTJVl1mJMXGuHSg41w6rxZxrR6pufPh2pL3VxpeXn3i4ruG7J5czkAfP
4lVxXT7RaXNXLkGsENd17ZfDdPb2QlwX1eDZKgwmQ+zqjz73nA2GObnE9VdW
IRng+mZw3emzly6+UG0mac3YpLqP6xr3YvuYnCnST6ILOYrk5lGHQbkxvHPr
ViYY5u+XC7DPDtdyjOD6wa9L73//6nelHK4vlre9csJaepGs1iLQfPkbX+1e
mSkCd0W2KXjDRQl+eD9iyvXOu5pEL6+ZXGWCgQuL7FmGNTsSKl04XHcze4V5
C2865qtfWu1VJk9uclytIslYCkvyx3Xb21dXuwaN4n33PuAmV6XevLgFi1WF
rp0HS3WY7oVtEWduyyu76xGl1K4RpWYK59UzGXP1nGqF2mY6GcR7Nz1TWhSz
XZfwDqQ3I65X2E+6NGVB8XNzp46B65ojt0EwwqfykyS9Rkf0oD02wjRQ4e7p
U7KTpCd49SClK4xjKaznRkqP8L7qBvCjzYJz7UDBuXYkN9+ePtcWZRufv3Xr
cGPFdQvqnm/fuvX3B+tU10yGuxh1C+qe79y+7eF6Bs/SaHfw2Km+aOnkEgWv
XL6sseunn3pKcNEDSHB9k7geyi7kmMf1hOLrrseUi12vKo7rRjW4HqgZUQzr
woUcMcZ4NEZougqDYaLKQE8qGCYlD9cTytPdkQpxEVwH18F1a3AdY3zcjNB0
Ba6D6+A6uD54fjDGuM4ITVfgOrgOroPrg+cHY4zrjNB0Ba6D6+A6uD54fjDG
uM4ITVfgOrgOroPrg+cHY4zrjNB0Ba6D6+D6BHE9/9IWjDEenxGarsB1cB1c
nxquz+d/Y5feTb0OCWOMx2SEpitwHVwH16eD694rQT0TFYMxHrERmq7AdXAd
XJ8OrmOM8bE1QtMVuA6ug+vgOsYYj94ITVfgOrgOroPrGGM8eiM0XYHr4Dq4
Dq5jjPHojdB0Ba6D6+A6uI4xxqM3QtMVuA6ug+vgOsYYj94ITVfgOrgOroPr
GGM8eiM0XYHr4Dq4Dq5jjPHojdB0Ba6D6+A6uI4xxqM3QtMVuA6ug+vgOsYY
j94ITVfgOrgOroPrGGM8eiM0XYHr4Dq4Dq734v/8hS+eWEn+P3h+8LaanjbV
ikVboqCnoXqB6+A6uA6u9+LRX+tH5Lfeef3Pvv21F//wly793j+1lk/kc/l2
8ByO2fS0qVbsiPSjt7/z/VtfefPVZ+7/5j+xlk/kc/l26AyOWuB6C4Hr4Dq4
Dq734tFf60fh7z98+/qtz3iUHlq2kS0Hz+04TU+basWOQj9+9813/uiCR+mh
ZRvZcujMjlTgeguB6+A6uA6u9+LRX+uH9703X/vKHzxVy+rOsqVsP3ieR2h6
2lQrdnj98MGtv33xyVpWd5YtZfuhszxGgestBK6D6+A6uN6LR3+tH9jC3l/4
/Z8vZHVn2R5iD01Pm2rFDixh7we//XghqzvL9hB7KHC9hcB1cB1cB9d78eiv
9UP6rXdeb8rqSuyEsnump021YofUj97+TlNWV2InlN0TuN5C4Dq4Dq6D6714
9Nf6IR0+VVpu2Xfw/I/K9LSpVuyQCp8qLbfsO2zmxyZwvYXAdXAdXAfXe/Ho
r/WD+fZ3Xm7N6s6SwuClGI/paVOt2MH07v96sTWrO0sKA+Z/bALXWwhcB9fB
dXC9F4/+Wj+Yf3vvX3fEdUlh8FKMx/S0qVbsYHrz6j/viOuSwoD5H5vA9RYC
18F1cB1c78Wjv9YP47feeb0jqzsTwa6mp021YofRj97+TkdWdyaCXQWutxC4
Dq6D6+B6Lx79tX4Yd4+EIR7GMz1tqhU7jLpHwhAP4wlcbyFwHVwH18H1XmxH
YKQ6++9+sRdcl3SGLsoYNUqqPK7mFI7qP33idC+4LukMXZQxClwvFLgOroPr
4DrX+vWpL1x//jP/YuiijFHgOqfwutUXrv/Wv//w0EUZo8D1QoHr4Dq4Dq73
4i984UtDD/xjFLPra5X0usF7/taYUzgqZtfXquUpjOoFroPr4Dq43ouZmosK
XF+rmF3nFF63wPW1itn1QoHr4Dq4Dq73fq0HotQ8atq76WlTrdhhxKOmvYtH
TVsIXAfXwXVwvReP/lo/jFnIsXfT06ZascOIhRx7F7jeQuA6uA6ug+u9ePTX
+sHMa5L6NT1tqhU7mHhNUr8C11sIXAfXwXVwvReP/lo/mLvHwxAJY01Pm2rF
Dqbu8TBEwliB6y0EroPr4Dq43otHf60f0i/+4S+1ZnXZd/D8j8r0tKlW7JB6
89Vn2k+tv/rMsJkfm8D1FgLXwXVwHVzvxaO/1g/pt955/Qu///MtWF32Imrd
Mz1tqhU7pH709nce/PbjLVhd9iJq3RO43kLgOrgOroPrvXj01/qBfe/N15oS
u2wvew2e87GZnjbVih1YP3xwqymxy/ay19AZH53A9RYC18F1cB1c78Wjv9YP
b2Hvr/zBU4WsLlvC6lHT06ZascNL2PtvX3yykNVlS1g9KnC9hcB1cB1cB9d7
8eiv9aPw9x++ff3WZ2pZXbaRLQfP7ThNT5tqxY5CP373zXf+6EItq8s2suXQ
mR2pwPUWAtfBdXAdXO/Fo7/Wj8hvvfP6n337a+Hzp/KJfE6wet70tKlW7Ij0
o7e/8/1bXwmfP5VP5HOC1fMC11sIXAfXwXVwvReP/lqPt8T0tKlWLNoSgest
BK6D6+A6uI4xxqM3QtMVuA6ug+vgOsYYj94ITVfgOrgOroPrGGM8eiM0XYHr
4Dq4Dq5jjPHojdB0Ba6D6+A6uI4xxqM3QtMVuA6ug+vgOsYYj94ITVfgOrgO
roPrGGM8eiM0XYHr4Dq4Dq5jjPHojdB0Ba6D6+A6uI4xxqM3QtMVuA6ug+vg
Oi709x48uHnz5uDZwHiSnpZkqJEBZ+hcoLEIXAfXwXVwHdf6f//lX37961//
5Kc+dePGjcEzg/EkPS3JUCMDjgw7MvgMnRc0vMB1cB1cB9dxyn/3zjty0fzM
Zz4j103xf/iP/3HwLGE8VU9OMuC4kUeGIBmIZDgaOkdoMIHr4Dq4Dq7j0N97
8OCVl1/Wy6WzfDJ4xjCeqicnGXDs+CPDkXxChMw0Ba6D6+A6uI6tb968+eUv
f9leJdXLC+XwOcR4kp6cZMCJDkQyQC0fokETErgOroPr4DpeLONevrm3p3Ev
ob/6W18dPJMYT9hTlAw7qRFJBisZsoiQmYjAdXAdXAfXJ+7Xv/vdr3/9617c
S+jlA1/D5xbjqXqKkmEnPy7JwCXDlwxiQ+cUrVfgOrgOroPrk/WNGzdScS/h
RNbgucV42p6oMj/5eREyy3Wr0HYKXAfXwXVwfWr+3oMH/+O//7fCi6Az6zdi
PLQnKreiY6FlWJPBjcdRt0/gOrgOroPr07Eun44xxltsFmzfMoHr4Dq4Dq5P
wTdu3Pjcb/zG4NdQjDHemGXQI0JmOwSug+vgOrg+Bf/xH//x5z73ucGvnhhj
vDHLoCdD31oxEm1G4Dq4Dq6D69MxwTAY4ymYYJgtE7gOroPr4PrUzKOmGB9D
T1Q8aooW4Dq4Dq6D6xM2CzlifHw8UbGQI1qA6+A6uA6uT968Jgnj4+Apitck
ISdwHVwH18F1LP67d9755t5eZiLrq7/11cEzifGEPUXJsJP5yU+GLBm4hs4j
2oTAdXAdXAfXsfXNmzdTETLLiNDhc4jxJD05yYCTinuRYWro3KGNClwH18F1
cB2HlgvlKy+/7EXIyCeDZwzjqXpykgHHi3uRT3iMdJoC18F1cB1cxyn/3Tvv
3LhxQyNk5HI5eJYwnqonJ50ukCFIBiLiXqYscB1cB9fBdVxrXbCdFR0xHsjT
klu/keXTkRO4Dq6D6+A6LvT3HjxYhowOnxOMp+dpSYYa4l6QClwH18F1cB1j
jEdvhKYrcB1cB9fBdTxZv7jUM//yX9X6woUXBs8tnrYRmq7AdXAdXAfX8QT9
pzf+5KMf/TcloA6u43EYoekKXAfXwXVwHU/Nu9evl4M6uI7HYYSmK3AdXAfX
wXU8Kb/+3e96HP7iiy/qt5///Oc/8Ylzr7322uD5xLhqhKYrcB1cB9fBdTwp
C58rq1tQVwuuy1e7168PnlWMjRGarsB1cB1cB9fxdPzaa68pq+/s7ES30en3
b7z66uAZxnhlhKYrcB1cB9fBdTwd23Vg3nrrrdrNiIrZMsu9mDSu+4VF/m8/
d48e99jifaeJ0HQFroPr4Dq4jqfjz3/+847DP/GJc5nNdIL9l3/534YfZryz
s8OcfNRSk6lKE6YVhN7AnZHXguA6QsdF4Dq4Dq6D63g6VlyvXenFRbBHQ2I0
+t1+JWwmrK73AhYFcVj/+miAoOyvffrTmUcJerf+dHLc2gih6QpcB9fBdXAd
T8dK1LW4rmApMOl9JZTuvvrTG3/ifSWflMze5/3WW2+l4uqPu3UJTa/qtLY3
QOzafD3i+kaaDKHpClwH18F1cB1PxzqzaqNcos7Mw2dwfWHuCFpHxUgm5eiD
19U6rLczXtUJ7mpgzLrzsA5c30iTITRdgevgOrgOruPp2EYvZx41XXTAdSXS
dvzm1q6ZGq4vTIjRuoPYe8f1TTUZQtMVuA6ug+vgOp6UFQvzcRe6WRjksD5c
l33dw4kTxHW9P4rWao/uF9c32GQITVfgOrgOroPreFLWpdcz8TAamxGlxzyu
a7xNNJh59/r11HuaNIrGWo/l3QJ4m2lOFHq97EmJ7CKWkocw8/lt7BKIXknL
3wObwXV94NR99eJSrshyaPetgLE9UKYyvfbSdWlkmxDXXcFd1UWfR9C8uWbV
32VSTVabppTCtpSk721TUNsVyUHdXYOUVP7vdu+bmBAaTOA6uA6ug+t4as4T
td0gfM50UYfrSobh5K0cTslW/nWLz8i/NizHEZqdqpUtXZpebjWTXpC8295i
rftEaTa6Y34be//iANJysqPEfHCRcwbXHW3Kv5KOLsvj7hrsIpC6Y0llunxK
mm4hGvlKGjRsIHfoaMZcPWhFOW73Chs2WT5N13+0qpW09ZPi2j6U7CgpLI9y
IHcTAa6jbRK4Dq6D6+A6nqBTrLsw0+8h+zmncF0+V84McdQxlU1QqcxOC0fZ
zy2oEt47RDFe9rWFkqNYDnd2RKf5KdnGVpocQg+qH+rajBmncF2nqW0elHjD
afPCynTJejP/ir72fiq6ZI3H6rZv1DZZKk1XA9H29eowqO0DVWv7UFIVuoGT
7AKuo20SuA6ug+vgOp6mBXgcEAoGK9HpVGcmFNkLUAkdjQxZMVXlQ4f3djmU
FPu5XHm3Dy6gwovq8TjWAZ63o/Khw86SbRbp+5QUVIdWXLczyamnelNVUViZ
7rHi8B4nuu56eB8hGZOkwpVqXG4tV6fyGb03cXdYYQ9xidimDGr7UKYCD+SK
uay6IxEMg7ZM4Dq4Dq6D63jK1ghhDTOQT/IPIWaCYVy4hcOnKA2mrKicYj9H
id5vATr/rPgnGOkBqhdH4dlBb8k2tuBe3hyCNsJ1z5KB1OuoMhicr0wTExJv
Pu+tpl6buruV2vX5M/kM09TJ+TCRcII9qO1Dmdo+kP6sINkIY9oR2g6B6+A6
uA6uY9zI+dj1xQpfbYSzm9EtAdp8ZIWlR8mGi9+2RL2Kgjja0SF9/qAl2yx6
xfWS5V9SVVFYmS5X4V1AIa7rg66t85lKM1rVYZhNIa4vVsHqz6yettAgdoS2
RuA6uA6ug+sYN3Itrofv6OzOfosgHkZA3cU8PGMiQLxImMUqUiX/e0HJNouR
4XptZT6TeDahEa73O7uewfVFEFNUjusLE9Ou0G6fRUXouAtcB9fBdXAd40au
xXX7kKD9RAC7NvEMrtvoDre64MI8YimfiEO8dJCffw60ZJvFyHC9tjKfqUby
hKUowfWSt6y2wPXonVEXXF8so2IstC/rB6EtEbgOroPr4DrGjdwC16OLhNgE
9f8ZXHes64BcNtCkXLT8zlIhM7tomdQssTt0yTaL0eB6YWVqSFKq+Upi16Pz
84VN1ihNve2yTz03wnUnfXrimerqMQgda4Hr4Dq4Dq5j3Mi1uK5PbiqVuWVG
nkmsT25ngDO4vjDriti5ZQeBbhmTMHG9dwhxWvLvZtRLtlmMBtcLKzMMSfIq
JI/rys+tmyxMc7H6ISO8M3Kx696zCSW4Hl0ExsTtI7QNAtfBdXAdXMe4kfO4
rt9687pKie69k+5DYS3v4VC7oJ+k70Ggi4exKSwMvkanx/XbZ1ZvCNV8yva6
7nrtNot0LIfbN/XOKev8xLhnN+cfvXMpqUyl5WeqUUn6miS7mmL0PkIf4ZSc
WIz3XkKaarJomto9vNAjd3NhsxTU9qFMbR9IvpVPltscyU2ws1AM2hqB6+A6
uA6uY9zIOnnuTds6VFPAC+OT7Xvn1R5j2/DjFYYdfevmYMNZdJdyan5b9rIv
2VRbjCzZRl8CZQ+kBF7yYlOtgdoHRZV1w2iW8soMV8h3C3XaP92WGkBSsgym
l/lUk6XSDF/R5T7xAD6o7QMFtX247rocV+fS3Tbei5MQOtYC18F1cB1cx7jE
drY242gAudq++dSbJHfW2GP5NjoFLbtHQ1aeCd5z5GXeLvdnp9BLtokudS7f
hjQbjfRerAJm8nStDlE8umVtZbqcayalYiXPjuHtPHy0aJqCnZCXpMIHcqNN
lk/TLY9v+0ztKv2p2nbBMHK3pZW2qgqEtkfgOrgOroPrGGM8eiM0XYHr4Dq4
Dq5jjPHojdB0Ba6X4Pr9+w8+8pFf3N37JrgOrqc1+LUMY4y32AhNV+B64ey6
4PqJEyc+8IGf/trv/O7Dhz8A18H1QINfyzDGeIuN0HQFrhfi+u7eN08YPf/8
J7/9V38NroPrRoNfyzDGeIuN0HQFrhfiuugDH/jpE1V95CO/+HuvfgNcB9eX
GvxahjHGW2yEpitwvRzXv/Y7v3sipve+971f/OKX7j/4HrgOrmOMMV6PEZqu
wPVyXH/48GEU122EzJ/9+V+A6+A6xhjjvo3QdAWul+O6SIA8T+zucdTfe/Ub
D3/wQ3AdXMcYY9yTEZquwPVGuP7tv/rrWlzXCJlPf/rX7j/4HrgOrmOMMe5s
hKYrcL0Rrv/jakXHcv3Kr3x8d+9b4Dq4jjHGuIMRmq7A9aa4/sqr32iE605u
wfYf/PCH4Dq4jjHGuLkRmq7A9aa4/o//+P/CFR0L9d73vvf55z/5V3/9f8B1
cB1jjHETIzRdgestcP2LX/xSO1xXuQXbwXVwHWOMcZkRmq7A9Ra4/vDhDzri
utMHPvDTX/zSf3nw4G9DOJfPezkEQgghhBBCqKOef/6Tf/4//wJcRwghhBBC
aLT62Z/9uVdf/YbD9fPnzw+dHYQQQgghhNCRfuZnfubKlSvgOkIIIYQQQqPS
s88++61vfav0oVOEEEIIIYRQWg8fPuyF0t/3vvedP39+Pp8PXSCEEEIIIYS2
R90jVZ588kmNe0EIIYQQQgj1qPe9733tKP0973nPs88+e+fOnaFLgBBCCCGE
0HbqypUrLUBdCP/SpUsPHz4cOvsIIYQQQghts5588slGoP7hD3/4lVdeGTrX
CCGEEEIIbb/u3LlTSOnvec97Pv7xj/MYKUIIIYQQQhvTs88+WxL3cuXKFeJe
EEIIIYQQ2qRq129k+XSEEEIIIYSG0qVLl1JxLyyfjhBCCCGE0LAK129k+XSE
EEIIIYTGoFdeecWLe2H5dIQQQgghhEYit34jy6cjhBBCCCE0Ns3nc8F1lk9H
CCGEEEIIIYQQQgghhBBCCCGEEEIIIYQQQgghhBBCCCGEEEIIIYQ2qXPnzp04
ceKRRx65fv360HnpQVIKV6Jf/dVfHTova9RaW23LugRCCCGEjrW+/OUvR1+p
XCLZd+jsd9Ubb7yhxfnQhz40dHba69133xU+f+yxx7Q4PeL6Sy+9JAlKXfWV
YEettdW2pksghBBCaJsksPexj33MonhqXvHmzZu65XbM327HVOrTTz8t7bIm
XBdqHVtzM7uOEEIIoQnqiSeeqMV1JyG3sfEb2l/edvWO63KD5hIUfO0lQYQQ
Qggh1E52gr12XvGxxx47Lrj+xhtvHJesdpdOsPdVZNsrNhn+NPJWG3n2EEII
IbSVaoTr586dk+03k7GOknxOh6z6xfV33333kUceGSSWe+StNvLsIYQQQmgr
1QjXX3rppWOB6+7JwemQVb+47qKerDbzwOnIW23k2UMIIYTQtqoRrh8XuYD8
6ZBVv7guqT3yyCMW2s+dO9c92VqNvNVGnj2EEEIIbau2D9fdkiaTIqsecd2t
3yi9wobEyH/kz16ymtLIW23k2UMIIYTQFmubcP2NN95QrJoUWfWI664Cb968
ub+pB05H3mojzx5CCCGEtl4luC7bpKKXhevsAo+ymSb49NNPe1OybmENu064
C7QouU0QXLRZddEaNv0w4trKC7nX14DWUqhuaZN66aWXMrt4deIKbhPJx5a0
qKW+cN2FZ+uzpbqco+iJJ55omlptk+330WreuwNU3hOysm+LxGuzlzp62BD5
7CGEEEIIpVSC64JqHq5H36cpdGdXFPGgRclHcUgOV8KZkqxkQLYMd4y+1CYT
txBmO4PrOq2qdC27K3VLltwUdL5O9hPvkE3Rb7ta6gvXXenszYidWPbKm1HT
Jtvv1mqSoM2nbJkK3XFtYfNQ2CUy2ZPtCxfS0cZlih4hhBBC5arFdTfj6uG6
e5+mpRT3p6SgTCsIpHu5iOgTwcSynfOMHt3dAoi8DFgG9jAyQ1ZhtlO4Lodz
CBdOpOuhJR176KeX8nBdDifgqonY2drw0K1rqRdcd8HqklS0sCeC6eiUWjTZ
fudWk8xrJWTy6X4vsLsXdol87Lo2XKZH7a/a8VisrYQQQgih8SiP6zopGg2G
8RbozoSI6LtTQ9rRFKLTqu7bEIHcTYSTEJf9qvapQLtvCq5chlMzpVpp4USu
fceoZD6Me5Hcum/DCfZ2tbTfE65H31rb9IHTdk2230er6e1AJm5HmsO7HylM
vDZ72iUyNO5uYzezKiZCCCGEtkap4FtPKcZQUAwBLLpZSDsKQiHnuLwJ/uXT
9KC6ZBGPQvBL3YBYuguznZ/mtRPsqR0b1VJ+x3K59RtDILdR97Xpt2uy/T5a
zd5ZRON23Aap9POJl99NZG5q5CtC1hFCCCHUVPnZdY3frsX1PMg5ALbhMaoU
iOo0depGQJJyeOZluwT8NNtRNtNvMxOhOkku8vAsXyc2siUaLtKolkqOWKJM
nEb5A6etm2y/j1bbN3cW0YK4IPMUS+cTL8medolMwMz6FthBCCGE0LaqNnbd
zUl2xPWoBF0s9HqIlQrkrlVH8LM4nTmKnST3JuFb43pU+VoqOWKJ3CFSD5Pa
BzkzC9S0brL9nnA9P8Ut9xqZSJXuuK4tG/1xQWp4A8vXI4QQQmj7VLIyjJBG
j7ju1uI4sYyIEMBLzRvrTGlTBO0IfplgFStL3R6d9oLrhbVUcsRaees3hip8
4LR1k+33hOv76SluV+2ZxW2647rdzEvE/e7AQ6YIIYQQaqESXBdE6QXXBVrc
4YRq9FgpEC15di+qjuBnKyRzlEz4ekdcb1RLJUeslbewfK1SU8Stm2y/P1zX
6vUeKZUs5ePGe8F1va/xju7uvMpXwkQIIYQQUnV8q2k5KGqkhLdlLa43fUFP
j7ieD13QzXqcXW9aSyVHzCu6fmMo+6ND7eooLd6p1Beu2800SMmVsXCvLrge
Pbr7sEWdIIQQQgjtbwrXMy+IqQ2GqcVmgV6LWB3Bzx43XyEpfG2N6y1qqeSI
ebkJ4dod7a8JKbZv3WT7veK6VqNOp8snqcVqChMvx/Xw6K7FeTUSQgghhNpp
A7iefwAwBaIl07m6pQ0z6Ah+9pU3mRTs+upekEM7XG9XSyVHzCu1fmOo2gdO
WzfZfq+4bld0dDUsO5bPinfEdXt0V0vuFOMhU4QQQgi10wZwXSkuGg+QAlE7
nZtZmsa9zjKaYDvwsxyeiXbW5Q3DQrXD9Xa1VHLEjBq9Z9PeyESXamzdZPu9
4vp+dUVHV8baRXj6wvV905RSS47e828lQAghhBDKaAO4bt8BGn6bAVE7nSsQ
G52fFDDzduwOfrZOUpin7Bqm0A7XW9dS7REzyi+qnzlQaq92TbbfN67bnyok
5RJa7hHX7W2LQ/fMC38RQgghhPLqC9czS23bGAnvEPkJW/uCHsexFqVkX7dq
n8eNSlYZSMvzrZv+zSfiDh2dfu84u960lmqPmJLLSaNHIG10eu07lcqbbL+P
VkslWEjL+cRLsmdlT6vasHmEEEIIoYyE1pQr2kU+12KMBVTZ3rGocJ3sIkfX
FNyssnxrs2EhNqrMs6KCSS5AWmjNg1LdPXWXITtqBHJYLY6fJcPR2WPdMQq0
lr1t/HaXWtIjlr+fSG9JGi26aBdgT2Fwiybb76nVrLSeaxe9KUm8JHtW9raF
h0wRQggh1Fp2DtChSKOXpHtgltnXO5DFGG/R7w996EMeA1u+9RTFRRuK4CFW
mG1hudRq2PK5QrLkXyeE3e4uLDlfJ3Jcb55cdrH3R97kfLta8o5Ysri3fe/S
iWKelJRt5jP7Nm2y/f5azco1X6No81TitdkLpTVcHmuEEEIIIeTkzZFGlU8h
M4Oamq11i+npNoo6AjMOAjPLd7hXfOru8h/5M7PUhkCygqWArkfaUaWYSnbR
F2U6haua1CbuymUDv60stDeqpRbF2a9GiVhlptlDWI0W0Kppk+332mp2x/xB
yxNPZS9TnBPZp5URQgghhBBCQ8nheqOfqxBCCCGEEEKb0cc+9rHCBe0RQggh
hBBCm5Rbbr3RY7wIIYQQQgihzcg9HtJiZVSEEEIIIYTQuvXEUkPnAiGEEEII
IeTLrWPJm0wRQgghhBAaXLoU5Llz59599133gq3y91UhhBBCCCGE1qdwOX1Y
HSGEEEIIoZHo+vXr9u23Ja9bRQghhBBCCCGEEEIIIYQQQgghhBBCCCGEEEII
IYQQQmjz+v+91ZhC
     "], {{0, 598}, {997, 0}}, {0, 255},
     ColorFunction->RGBColor],
    BoxForm`ImageTag["Byte", ColorSpace -> "RGB", Interleaving -> True],
    Selectable->False],
   DefaultBaseStyle->"ImageGraphics",
   ImageSize->{305.6249999999843, Automatic},
   ImageSizeRaw->{997, 598},
   PlotRange->{{0, 997}, {0, 598}}],
  Alignment->Center,
  Appearance->"Frameless",
  Background->GrayLevel[1],
  ImageSize->{Full, Automatic}]], "Output",
 CellChangeTimes->{3.77828459748973*^9},
 CellLabel->
  "Out[1230]=",ExpressionUUID->"6dd0aa0d-7451-4570-8015-f619d0cd2706"],

Cell[CellGroupData[{

Cell[TextData[{
 "The units for the antibody concentrations (columns 3 and 4) are expected to \
be the same units as the dissociation constants in ",
 Cell[BoxData[
 "antibodyParameters"], "Input",ExpressionUUID->
  "8eb14a71-c8bf-49f9-bcd4-102793b56f05"]
}], "Item",
 CellChangeTimes->{{3.778262833081633*^9, 3.778262843074483*^9}, {
   3.7782631415560055`*^9, 3.7782632263977175`*^9}, 3.778263683610464*^9, {
   3.778266282282611*^9, 3.7782663564743853`*^9}, {3.7782790549778748`*^9, 
   3.7782790638288245`*^9}, {3.7782794001416016`*^9, 3.77827941583683*^9}, {
   3.7782794481102395`*^9, 3.778279475257618*^9}, {3.7782813091063237`*^9, 
   3.778281331902411*^9}},ExpressionUUID->"c7deaeb6-b6ba-4903-b722-\
a9a4cea22224"],

Cell[TextData[{
 "Example data is shown for the ten EGFR antibodies from ",
 ButtonBox["Koefoed 2011",
  BaseStyle->"Hyperlink",
  ButtonData->{
    URL["https://doi.org/10.4161/mabs.3.6.17955"], None},
  ButtonNote->"https://doi.org/10.4161/mabs.3.6.17955"],
 " Figure 2C for the A431NS cell line. Note that Figure S1 contains \
additional data for the A431NS cell line that includes 3-antibody mixtures"
}], "Item",
 CellChangeTimes->{{3.778262833081633*^9, 3.778262843074483*^9}, {
   3.7782631415560055`*^9, 3.7782632263977175`*^9}, 3.778263683610464*^9, {
   3.778266282282611*^9, 3.7782663564743853`*^9}, {3.7782790549778748`*^9, 
   3.7782790638288245`*^9}, {3.7782794001416016`*^9, 3.77827941583683*^9}, {
   3.7782794481102395`*^9, 
   3.778279475257618*^9}},ExpressionUUID->"b8495da0-1fc2-4d94-b912-\
c960b1e46731"]
}, Open  ]],

Cell[CellGroupData[{

Cell[BoxData[
 RowBox[{
  RowBox[{"(*", " ", 
   RowBox[{
   "Parameters", " ", "that", " ", "account", " ", "for", " ", "the", " ", 
    "error", " ", "in", " ", "the", " ", "experimental", " ", 
    "measurements"}], " ", "*)"}], "\[IndentingNewLine]", 
  RowBox[{
   RowBox[{
    RowBox[{"\[Sigma]BetweenPredictions", "=", "0"}], ";"}], " ", 
   RowBox[{"(*", " ", 
    RowBox[{
    "Minimum", " ", "distance", " ", "between", " ", "the", " ", "two", " ", 
     "model", " ", "predictions", " ", "to", " ", "categorize"}], " ", "*)"}],
    "\[IndentingNewLine]", 
   RowBox[{
    RowBox[{"\[Sigma]FromCenter", "=", "0"}], ";"}], " ", 
   RowBox[{"(*", " ", 
    RowBox[{
    "Measurements", " ", "must", " ", "be", " ", "at", " ", "least", " ", 
     FractionBox["\[Sigma]FromCenter", "2"], " ", "outside", " ", "the", " ", 
     "average", " ", "of", " ", "the", " ", "model", " ", "predictions"}], 
    " ", "*)"}], "\[IndentingNewLine]", "\[IndentingNewLine]", 
   RowBox[{"(*", " ", 
    RowBox[{"Import", " ", "the", " ", "CSV", " ", "file"}], " ", "*)"}], 
   "\[IndentingNewLine]", 
   RowBox[{
    RowBox[{"rawData", "=", 
     RowBox[{"Import", "[", 
      RowBox[{"FileNameJoin", "[", 
       RowBox[{"{", 
        RowBox[{
         RowBox[{"NotebookDirectory", "[", "]"}], ",", 
         "\"\<EpitopeGroupFromActivity_ExampleA431NS.csv\>\""}], "}"}], "]"}],
       "]"}]}], ";"}], "\[IndentingNewLine]", 
   RowBox[{
    RowBox[{"activityData", "=", 
     RowBox[{"If", "[", 
      RowBox[{
       RowBox[{"MatchQ", "[", 
        RowBox[{
         RowBox[{"First", "@", "rawData"}], ",", 
         RowBox[{"{", 
          RowBox[{"_String", ".."}], "}"}]}], "]"}], ",", 
       RowBox[{"Rest", "@", "rawData"}], ",", "rawData"}], "]"}]}], ";"}], 
   "\[IndentingNewLine]", 
   RowBox[{"(*", " ", 
    RowBox[{"Check", " ", "to", " ", "ensure", " ", 
     RowBox[{"that", " ", "'"}], 
     RowBox[{"antibodyParameters", "'"}], " ", "includes", " ", "values", " ",
      "for", " ", "all", " ", "of", " ", "the", " ", "antibodies", " ", "in", 
     " ", "this", " ", "CSV", " ", "file"}], " ", "*)"}], 
   "\[IndentingNewLine]", 
   RowBox[{
    RowBox[{
     RowBox[{
      RowBox[{"If", "[", 
       RowBox[{
        RowBox[{"!", 
         RowBox[{"KeyExistsQ", "[", 
          RowBox[{"antibodyParameters", ",", "#"}], "]"}]}], ",", 
        RowBox[{"Print", "[", 
         RowBox[{
          RowBox[{"Style", "[", 
           RowBox[{"\"\<Error: No antibody parameters exist for: \>\"", ",", 
            RowBox[{"Darker", "@", "Red"}]}], "]"}], ",", "#"}], "]"}]}], 
       "]"}], "&"}], "/@", 
     RowBox[{"DeleteDuplicates", "@", 
      RowBox[{"Flatten", "@", 
       RowBox[{"activityData", "[", 
        RowBox[{"[", 
         RowBox[{"All", ",", 
          RowBox[{"{", 
           RowBox[{"1", ",", "2"}], "}"}]}], "]"}], "]"}]}]}]}], ";"}], 
   "\[IndentingNewLine]", 
   RowBox[{"(*", " ", 
    RowBox[{
     RowBox[{
     "Characterize", " ", "whether", " ", "the", " ", "activity", " ", "of", 
      " ", "a", " ", "two"}], "-", 
     RowBox[{
     "antibody", " ", "mixture", " ", "is", " ", "better", " ", 
      "characterized", " ", "by", " ", "the", " ", "distinct", " ", "binding",
       " ", "model", " ", 
      RowBox[{"(", 
       RowBox[{"Equation", " ", "2"}], ")"}], " ", "or", " ", "by", " ", 
      "the", " ", "overlapping", " ", "binding", " ", "model", " ", 
      RowBox[{"(", 
       RowBox[{"Equation", " ", "3"}], ")"}]}]}], " ", "*)"}], "\n", 
   RowBox[{
    RowBox[{
     RowBox[{"categorizeEpitopeGroup", "[", 
      RowBox[{
      "Ab1_", ",", "Ab2_", ",", "conc1_", ",", "conc2_", ",", 
       "measurement_"}], "]"}], ":=", 
     RowBox[{"Module", "[", 
      RowBox[{
       RowBox[{"{", 
        RowBox[{"(*", 
         RowBox[{"predictionOverlapping", ",", "predictionDistinct", ","}], 
         "*)"}], 
        RowBox[{"KD1", ",", "KD2", ",", "\[Alpha]1", ",", "\[Alpha]2"}], 
        "}"}], ",", "\[IndentingNewLine]", 
       RowBox[{"(*", " ", 
        RowBox[{
        "Get", " ", "the", " ", "parameteres", " ", "for", " ", "both", " ", 
         "antibodies"}], " ", "*)"}], "\[IndentingNewLine]", 
       RowBox[{
        RowBox[{
         RowBox[{"{", 
          RowBox[{"KD1", ",", "\[Alpha]1"}], "}"}], "=", 
         RowBox[{
          RowBox[{"{", 
           RowBox[{"KD", ",", "\[Alpha]"}], "}"}], "/.", 
          RowBox[{"antibodyParameters", "[", "Ab1", "]"}]}]}], ";", 
        "\[IndentingNewLine]", 
        RowBox[{
         RowBox[{"{", 
          RowBox[{"KD2", ",", "\[Alpha]2"}], "}"}], "=", 
         RowBox[{
          RowBox[{"{", 
           RowBox[{"KD", ",", "\[Alpha]"}], "}"}], "/.", 
          RowBox[{"antibodyParameters", "[", "Ab2", "]"}]}]}], ";", 
        "\[IndentingNewLine]", 
        RowBox[{"(*", " ", 
         RowBox[{
         "Predicted", " ", "activity", " ", "assuming", " ", "the", " ", 
          "two", " ", "antibodies", " ", "bind", " ", "to", " ", 
          "overlapping", " ", "sites"}], " ", "*)"}], "\[IndentingNewLine]", 
        RowBox[{"predictionOverlapping", "=", 
         FractionBox[
          RowBox[{"1", "+", 
           RowBox[{"\[Alpha]1", 
            FractionBox["conc1", "KD1"]}], "+", 
           RowBox[{"\[Alpha]2", 
            FractionBox["conc1", "KD2"]}]}], 
          RowBox[{"1", "+", 
           FractionBox["conc1", "KD1"], "+", 
           FractionBox["conc1", "KD2"]}]]}], ";", "\[IndentingNewLine]", 
        RowBox[{"predictionDistinct", "=", 
         FractionBox[
          RowBox[{
           RowBox[{"(", 
            RowBox[{"1", "+", 
             RowBox[{"\[Alpha]1", 
              FractionBox["conc1", "KD1"]}]}], ")"}], 
           RowBox[{"(", 
            RowBox[{"1", "+", 
             RowBox[{"\[Alpha]2", 
              FractionBox["conc1", "KD2"]}]}], ")"}]}], 
          RowBox[{
           RowBox[{"(", 
            RowBox[{"1", "+", 
             FractionBox["conc1", "KD1"]}], ")"}], 
           RowBox[{"(", 
            RowBox[{"1", "+", 
             FractionBox["conc1", "KD2"]}], ")"}]}]]}], ";", 
        "\[IndentingNewLine]", "\[IndentingNewLine]", 
        RowBox[{"(*", " ", 
         RowBox[{"===", " ", 
          RowBox[{
          "Two", " ", "tests", " ", "are", " ", "run", " ", "to", " ", 
           "ensure", " ", 
           RowBox[{"that", ".", " ", "These"}], " ", "only", " ", "have", " ",
            "an", " ", "effect", " ", 
           RowBox[{"if", " ", "'"}], 
           RowBox[{"\[Sigma]BetweenPredictions", "'"}], " ", 
           RowBox[{"or", " ", "'"}], 
           RowBox[{"\[Sigma]FromCenter", "'"}], " ", "are", " ", "given", " ",
            "nonzero", " ", "values"}], " ", "==="}], " ", "*)"}], 
        "\[IndentingNewLine]", 
        RowBox[{"(*", " ", 
         RowBox[{
          RowBox[{
           RowBox[{"If", " ", "'"}], 
           RowBox[{"predictionOverlapping", "'"}], " ", 
           RowBox[{"and", " ", "'"}], 
           RowBox[{"predictionDistinct", "'"}], " ", "are", " ", "less", " ", 
           RowBox[{"than", " ", "'"}], 
           RowBox[{"\[Sigma]BetweenPredictions", "'"}], " ", "from", " ", 
           "one", " ", "another"}], ",", " ", 
          RowBox[{"return", " ", "\"\<Uncategorized\>\""}]}], " ", "*)"}], 
        "\[IndentingNewLine]", 
        RowBox[{"If", "[", 
         RowBox[{
          RowBox[{
           RowBox[{"Abs", "[", 
            RowBox[{"predictionOverlapping", "-", "predictionDistinct"}], 
            "]"}], "<", "\[Sigma]BetweenPredictions"}], ",", 
          RowBox[{"Return", "[", "\"\<Uncategorized\>\"", "]"}]}], "]"}], ";",
         "\[IndentingNewLine]", 
        RowBox[{"(*", " ", 
         RowBox[{
          RowBox[{"If", " ", "the", " ", "measured", " ", "activity", " ", 
           RowBox[{"in", " ", "'"}], 
           RowBox[{"measurement", "'"}], " ", "is", " ", "less", " ", "than", 
           " ", 
           FractionBox["\[Sigma]FromCenter", "2"], " ", "from", " ", "the", 
           " ", "midpoint", " ", "of", " ", "the", " ", "two", " ", 
           "predictions"}], ",", " ", 
          RowBox[{"return", " ", "\"\<Uncategorized\>\""}]}], " ", "*)"}], 
        "\[IndentingNewLine]", 
        RowBox[{"If", "[", 
         RowBox[{
          RowBox[{
           RowBox[{"Abs", "[", 
            RowBox[{
             RowBox[{"Mean", "[", 
              RowBox[{"{", 
               RowBox[{"predictionOverlapping", ",", "predictionDistinct"}], 
               "}"}], "]"}], "-", "measurement"}], "]"}], "<", 
           FractionBox["\[Sigma]FromCenter", "2"]}], ",", 
          RowBox[{"Return", "[", "\"\<Uncategorized\>\"", "]"}]}], "]"}], ";",
         "\[IndentingNewLine]", "\[IndentingNewLine]", 
        RowBox[{"(*", " ", 
         RowBox[{
          RowBox[{"===", " ", 
           RowBox[{
           "Assuming", " ", "neither", " ", "of", " ", "the", " ", "above", 
            " ", "tests", " ", "pinged"}]}], ",", " ", 
          RowBox[{
           RowBox[{
           "classify", " ", "the", " ", "activity", " ", "measurement", " ", 
            "based", " ", "on", " ", "which", " ", "prediction", " ", "it", 
            " ", "is", " ", "closer", " ", "to"}], " ", "==="}]}], " ", 
         "*)"}], "\[IndentingNewLine]", 
        RowBox[{"If", "[", 
         RowBox[{
          RowBox[{
           FractionBox[
            RowBox[{"predictionOverlapping", "-", "measurement"}], 
            RowBox[{"predictionOverlapping", "-", "predictionDistinct"}]], 
           "<", 
           FractionBox["1", "2"]}], ",", "\"\<Overlapping\>\"", ",", 
          "\"\<Distinct\>\""}], "]"}]}]}], "\[IndentingNewLine]", "]"}]}], 
    ";"}], "\n", 
   RowBox[{"(*", " ", 
    RowBox[{
    "Determine", " ", "the", " ", "pairwise", " ", "antibody", " ", 
     "interactions"}], " ", "*)"}], "\n", 
   RowBox[{
    RowBox[{"AbsList", "=", 
     RowBox[{"DeleteDuplicates", "@", 
      RowBox[{"Flatten", "@", 
       RowBox[{"activityData", "[", 
        RowBox[{"[", 
         RowBox[{"All", ",", 
          RowBox[{"{", 
           RowBox[{"1", ",", "2"}], "}"}]}], "]"}], "]"}]}]}]}], ";"}], 
   "\[IndentingNewLine]", 
   RowBox[{
    RowBox[{"n", "=", 
     RowBox[{"Length", "@", "AbsList"}]}], ";"}], " ", 
   RowBox[{"(*", " ", 
    RowBox[{"Number", " ", "of", " ", "antibodies"}], " ", "*)"}], "\n", 
   RowBox[{
    RowBox[{"epitopeMap", "=", 
     RowBox[{"Table", "[", "\[IndentingNewLine]", 
      RowBox[{
       RowBox[{"Which", "[", "\[IndentingNewLine]", 
        RowBox[{
         RowBox[{"j", "\[Equal]", "k"}], ",", "0", ",", "\[IndentingNewLine]", 
         RowBox[{"j", ">", "k"}], ",", "\[IndentingNewLine]", 
         RowBox[{
          RowBox[{"res", "=", 
           RowBox[{"Cases", "[", 
            RowBox[{"activityData", ",", 
             RowBox[{
              RowBox[{"{", 
               RowBox[{
                RowBox[{"AbsList", "[", 
                 RowBox[{"[", "j", "]"}], "]"}], ",", 
                RowBox[{"AbsList", "[", 
                 RowBox[{"[", "k", "]"}], "]"}], ",", "__"}], "}"}], "|", 
              RowBox[{"{", 
               RowBox[{
                RowBox[{"AbsList", "[", 
                 RowBox[{"[", "k", "]"}], "]"}], ",", 
                RowBox[{"AbsList", "[", 
                 RowBox[{"[", "j", "]"}], "]"}], ",", "__"}], "}"}]}]}], 
            "]"}]}], ";", "\[IndentingNewLine]", 
          RowBox[{"(*", " ", 
           RowBox[{
            RowBox[{
             RowBox[{
             "If", " ", "activity", " ", "for", " ", "a", " ", "specific", 
              " ", "two"}], "-", 
             RowBox[{
             "antibody", " ", "mixture", " ", "is", " ", "missing"}]}], ",", 
            " ", 
            RowBox[{
            "leave", " ", "that", " ", "pair", " ", "as", " ", 
             "uncategorized"}]}], " ", "*)"}], "\[IndentingNewLine]", 
          RowBox[{"If", "[", 
           RowBox[{
            RowBox[{"res", "\[Equal]", 
             RowBox[{"{", "}"}]}], ",", 
            RowBox[{"Return", "[", "1", "]"}]}], "]"}], ";", 
          "\[IndentingNewLine]", 
          RowBox[{"(*", " ", 
           RowBox[{"Otherwise", ",", " ", 
            RowBox[{
            "categorize", " ", "based", " ", "on", " ", "which", " ", "model",
              " ", "prediction", " ", "is", " ", "closer", " ", "to", " ", 
             "the", " ", "experimental", " ", "measurement"}]}], " ", "*)"}], 
          "\[IndentingNewLine]", 
          RowBox[{
           RowBox[{"categorizeEpitopeGroup", "@@", 
            RowBox[{"First", "@", "res"}]}], "/.", 
           RowBox[{"{", 
            RowBox[{
             RowBox[{"\"\<Uncategorized\>\"", "\[Rule]", "1"}], ",", 
             RowBox[{"\"\<Overlapping\>\"", "\[Rule]", "2"}], ",", 
             RowBox[{"\"\<Distinct\>\"", "\[Rule]", "3"}]}], "}"}]}]}]}], 
        "\[IndentingNewLine]", "]"}], ",", "\[IndentingNewLine]", 
       RowBox[{"{", 
        RowBox[{"j", ",", "1", ",", "n"}], "}"}], ",", 
       RowBox[{"{", 
        RowBox[{"k", ",", "1", ",", "j"}], "}"}]}], "]"}]}], ";"}], "\n", 
   RowBox[{"(*", " ", 
    RowBox[{
    "Group", " ", "together", " ", "the", " ", "antibody", " ", "indices", 
     " ", "that", " ", "bind", " ", "to", " ", "the", " ", "same", " ", 
     "epitope"}], " ", "*)"}], "\[IndentingNewLine]", 
   RowBox[{
    RowBox[{"groupings", "=", 
     RowBox[{"VertexList", "/@", 
      RowBox[{"ConnectedGraphComponents", "[", 
       RowBox[{"UndirectedEdge", "@@@", 
        RowBox[{"Position", "[", 
         RowBox[{"epitopeMap", ",", "2", ",", 
          RowBox[{"{", "2", "}"}]}], "]"}]}], "]"}]}]}], ";"}], 
   "\[IndentingNewLine]", 
   RowBox[{"(*", " ", 
    RowBox[{
     RowBox[{
     "In", " ", "case", " ", "some", " ", "antibodies", " ", "bind", " ", 
      "to", " ", "a", " ", "distinct", " ", "epitope", " ", "from", " ", 
      "all", " ", "other", " ", "antibodies"}], ",", " ", 
     RowBox[{"include", " ", "them", " ", "as", " ", "well"}]}], " ", "*)"}], 
   "\[IndentingNewLine]", 
   RowBox[{
    RowBox[{"groupings", "=", 
     RowBox[{"Sort", "[", 
      RowBox[{
       RowBox[{"Join", "[", 
        RowBox[{"groupings", ",", 
         RowBox[{"List", "/@", 
          RowBox[{"Complement", "[", 
           RowBox[{
            RowBox[{"Range", "@", "n"}], ",", 
            RowBox[{"Flatten", "@", "groupings"}]}], "]"}]}]}], "]"}], ",", 
       RowBox[{
        RowBox[{
         RowBox[{"Min", "@", "#1"}], "<", 
         RowBox[{"Min", "@", "#2"}]}], "&"}]}], "]"}]}], ";"}], 
   "\[IndentingNewLine]", 
   RowBox[{"(*", " ", 
    RowBox[{
    "Define", " ", "the", " ", "epitope", " ", "group", " ", "for", " ", 
     "each", " ", "antibody"}], " ", "*)"}], "\[IndentingNewLine]", 
   RowBox[{"Clear", "[", "epitopeGroup", "]"}], "\n", 
   RowBox[{
    RowBox[{"MapIndexed", "[", 
     RowBox[{
      RowBox[{
       RowBox[{"(", 
        RowBox[{
         RowBox[{"epitopeGroup", "[", 
          RowBox[{"AbsList", "[", 
           RowBox[{"[", "#1", "]"}], "]"}], "]"}], "=", 
         RowBox[{"#2", "[", 
          RowBox[{"[", "1", "]"}], "]"}]}], ")"}], "&"}], ",", "groupings", 
      ",", 
      RowBox[{"{", "2", "}"}]}], "]"}], ";"}], "\n", 
   RowBox[{"(*", " ", 
    RowBox[{"Plot", " ", "the", " ", "results"}], " ", "*)"}], 
   "\[IndentingNewLine]", 
   RowBox[{
    RowBox[{"leg", "=", 
     RowBox[{"SwatchLegend", "[", 
      RowBox[{
       RowBox[{"{", 
        RowBox[{
         RowBox[{
          RowBox[{"ColorData", "[", "97", "]"}], "[", "2", "]"}], ",", 
         RowBox[{
          RowBox[{"ColorData", "[", "97", "]"}], "[", "3", "]"}], ",", 
         "White", ",", "LightGray"}], "}"}], ",", 
       RowBox[{"{", 
        RowBox[{
        "\"\<Overlapping Epitopes\>\"", ",", "\"\<Distinct Epitopes\>\"", 
         ",", "\"\<Monoclonal Antibody\>\"", ",", "\"\<Uncategorized\>\""}], 
        "}"}]}], "]"}]}], ";"}], "\n", 
   RowBox[{"MatrixPlot", "[", 
    RowBox[{"epitopeMap", ",", 
     RowBox[{"FrameLabel", "\[Rule]", 
      RowBox[{"(", 
       RowBox[{
        RowBox[{
         RowBox[{"Style", "[", 
          RowBox[{"#", ",", "13"}], "]"}], "&"}], "/@", 
        RowBox[{"{", 
         RowBox[{
         "\"\<Antibody \[NumberSign]2\>\"", ",", 
          "\"\<Antibody \[NumberSign]1\>\""}], "}"}]}], ")"}]}], ",", 
     RowBox[{"Epilog", "\[Rule]", 
      RowBox[{"{", 
       RowBox[{
        RowBox[{"FaceForm", "[", "]"}], ",", 
        RowBox[{"EdgeForm", "[", 
         RowBox[{"{", 
          RowBox[{"Black", ",", 
           RowBox[{"Thickness", "[", "0.006", "]"}]}], "}"}], "]"}], ",", 
        RowBox[{"Table", "[", 
         RowBox[{
          RowBox[{"{", 
           RowBox[{
            RowBox[{"Rectangle", "[", 
             RowBox[{
              RowBox[{"{", 
               RowBox[{
                RowBox[{"j", "-", "1"}], ",", 
                RowBox[{"n", "-", "j"}]}], "}"}], ",", 
              RowBox[{"{", 
               RowBox[{"j", ",", 
                RowBox[{"n", "-", "j", "+", "1"}]}], "}"}]}], "]"}], ",", 
            RowBox[{"Text", "[", 
             RowBox[{
              RowBox[{"epitopeGroup", "@", 
               RowBox[{"AbsList", "[", 
                RowBox[{"[", "j", "]"}], "]"}]}], ",", 
              RowBox[{"{", 
               RowBox[{
                RowBox[{"j", "-", "1", "+", "0.5"}], ",", 
                RowBox[{"n", "-", "j", "+", "0.5"}]}], "}"}]}], "]"}]}], 
           "}"}], ",", 
          RowBox[{"{", 
           RowBox[{"j", ",", "1", ",", "n"}], "}"}]}], "]"}]}], "}"}]}], ",", 
     RowBox[{"ColorRules", "\[Rule]", 
      RowBox[{"{", 
       RowBox[{
        RowBox[{"0", "\[Rule]", "White"}], ",", 
        RowBox[{"1", "\[Rule]", "LightGray"}], ",", 
        RowBox[{"2", "\[Rule]", 
         RowBox[{
[truncated: 4,662,743 more chars]
