# Supplementary material for: When two are better than one: Modeling the mechanisms of antibody mixtures
Source: PLoS Comput Biol. 2020 May 4;16(5):e1007830. doi: 10.1371/journal.pcbi.1007830 (PMC7224563; doi:10.1371/journal.pcbi.1007830)
Supplement: S3 File — (ZIP) [file pcbi.1007830.s004.zip]

Archive with 14 entries (14 files):
- Supporting Information - S3 File - Python Notebook/AntibodyMixturesNowPredicted.csv
- Supporting Information - S3 File - Python Notebook/AntibodyMixturesToPredict.csv
- Supporting Information - S3 File - Python Notebook/DissociationConstantsPotenciesDirect_ExampleA431NS.csv
- Supporting Information - S3 File - Python Notebook/DissociationConstantsPotenciesDirect_ExampleHN5.csv
- Supporting Information - S3 File - Python Notebook/DissociationConstantsPotenciesInferredFromActivity_ExampleHN5.csv
- Supporting Information - S3 File - Python Notebook/EpitopeGroupDirect_ExampleA431NS.csv
- Supporting Information - S3 File - Python Notebook/EpitopeGroupFromActivity_ExampleA431NS.csv
- Supporting Information - S3 File - Python Notebook/Koefoed2011AntibodyMixturesActivityA431NS.csv
- Supporting Information - S3 File - Python Notebook/Koefoed2011AntibodyMixturesActivityHN5.csv
- Supporting Information - S3 File - Python Notebook/Koefoed2011Figure2B.csv
- Supporting Information - S3 File - Python Notebook/Koefoed2011Figure3A.csv
- Supporting Information - S3 File - Python Notebook/Laursen2018IC50Data.csv
- Supporting Information - S3 File - Python Notebook/ReadMe.txt
- Supporting Information - S3 File - Python Notebook/S3 File.ipynb
