# Supplementary material for: When two are better than one: Modeling the mechanisms of antibody mixtures
Source: PLoS Comput Biol. 2020 May 4;16(5):e1007830. doi: 10.1371/journal.pcbi.1007830 (PMC7224563; doi:10.1371/journal.pcbi.1007830)
Supplement: S3 File — (ZIP) [file pcbi.1007830.s004.zip › Supporting Information - S3 File - Python Notebook/Koefoed2011AntibodyMixturesActivityA431NS.csv]

Antibody 1	Antibody 2	Antibody 3	% Activity
1024	0	0	74.2
1030	0	0	90.6
1260	0	0	121.9
1261	0	0	135.1
1277	0	0	76.3
1284	0	0	94.4
1320	0	0	69.2
1347	0	0	113.7
1565	0	0	65.1
992	0	0	75.3
1024	1030	0	88.06620209059233
1024	1260	0	103.74564459930313
1024	1261	0	121.51567944250868
1024	1277	0	59.32055749128918
1024	1284	0	88.06620209059234
1024	1320	0	74.47735191637629
1024	1347	0	87.54355400696862
1024	1565	0	73.69337979094077
1030	1260	0	124.65156794425086
1030	1261	0	96.16724738675957
1030	1277	0	77.87456445993028
1030	1284	0	127.52613240418118
1030	1320	0	72.12543554006969
1030	1347	0	83.10104529616721
1030	1565	0	59.843205574912886
1260	1261	0	127.78745644599303
1260	1277	0	72.64808362369338
1260	1284	0	113.6759581881533
1260	1320	0	87.54355400696863
1260	1347	0	84.40766550522648
1260	1565	0	67.16027874564458
1261	1277	0	89.37282229965156
1261	1284	0	88.0662020905923
1261	1320	0	93.55400696864109
1261	1347	0	64.54703832752612
1261	1565	0	74.73867595818815
1277	1284	0	58.797909407665486
1277	1320	0	52.26480836236936
1277	1347	0	55.92334494773518
1277	1565	0	44.7
1284	1320	0	74.73867595818815
1284	1347	0	102.70034843205573
1284	1565	0	71.08013937282229
1320	1347	0	71.08013937282229
1320	1565	0	64.54703832752612
1347	1565	0	66.11498257839722
992	1024	0	29.8
992	1030	0	28.8
992	1260	0	51.3
992	1261	0	64.02439024390243
992	1277	0	75.26132404181183
992	1284	0	51.5
992	1320	0	26.9
992	1347	0	47.2
992	1565	0	42.7
1024	1030	1260	78.85714285714289
1024	1030	1261	77.14285714285715
1024	1030	1277	69.85714285714285
1024	1030	1284	77.14285714285715
1024	1030	1320	75
1024	1030	1347	51.00000000000001
1024	1030	1565	74.14285714285714
1024	1260	1261	92.14285714285715
1024	1260	1277	63.85714285714288
1024	1260	1284	83.14285714285715
1024	1260	1320	71.14285714285715
1024	1260	1347	50.142857142857146
1024	1260	1565	66.85714285714289
1024	1261	1277	66.85714285714289
1024	1261	1284	81.00000000000004
1024	1261	1320	78.85714285714289
1024	1261	1347	45.00000000000001
1024	1261	1565	72.00000000000004
1024	1277	1284	66
1024	1277	1320	63.85714285714288
1024	1277	1347	45.00000000000001
1024	1277	1565	58.28571428571429
1024	1284	1320	72.85714285714288
1024	1284	1347	77.14285714285715
1024	1284	1565	69.85714285714285
1024	1320	1347	69.85714285714285
1024	1320	1565	66.85714285714289
1024	1347	1565	65.14285714285714
1030	1260	1261	108.85714285714288
1030	1260	1277	98.14285714285724
1030	1260	1284	111.00000000000003
1030	1260	1320	69.00000000000004
1030	1260	1347	88.28571428571429
1030	1260	1565	75
1030	1261	1277	86.14285714285715
1030	1261	1284	93.00000000000003
1030	1261	1320	62.142857142857146
1030	1261	1347	59.142857142857146
1030	1261	1565	57.00000000000001
1030	1277	1284	88.28571428571429
1030	1277	1320	63.85714285714288
1030	1277	1347	65.14285714285714
1030	1277	1565	56.14285714285716
1030	1284	1320	66
1030	1284	1347	92.14285714285715
1030	1284	1565	66.85714285714289
1030	1320	1347	42.00000000000001
1030	1320	1565	63.000000000000014
1030	1347	1565	44.14285714285714
1260	1261	1277	93.85714285714289
1260	1261	1284	95.14285714285715
1260	1261	1320	80.14285714285715
1260	1261	1347	57.00000000000003
1260	1261	1565	69.85714285714288
1260	1277	1284	81.00000000000004
1260	1277	1320	69.85714285714288
1260	1277	1347	49.285714285714285
1260	1277	1565	52.285714285714285
1260	1284	1320	74.14285714285714
1260	1284	1347	93.85714285714289
1260	1284	1565	65.14285714285714
1260	1320	1347	46.2857142857143
1260	1320	1565	63.00000000000002
1260	1347	1565	49.285714285714285
1261	1277	1284	77.14285714285715
1261	1277	1320	60.857142857142854
1261	1277	1347	52.285714285714285
1261	1277	1565	48.85714285714286
1261	1284	1320	75
1261	1284	1347	60.85714285714288
1261	1284	1565	57.00000000000001
1261	1320	1347	46.285714285714285
1261	1320	1565	60.857142857142854
1261	1347	1565	45.857142857142875
1277	1284	1320	55.285714285714285
1277	1284	1347	68.14285714285714
1277	1284	1565	46.2857142857143
1277	1320	1347	38.5
1277	1320	1565	54.000000000000014
1277	1347	1565	42.85714285714286
1284	1320	1347	72
1284	1320	1565	62.14285714285715
1284	1347	1565	66
1320	1347	1565	62.14285714285715
992	1024	1030	40.9
992	1024	1260	36.9
992	1024	1261	36.9
992	1024	1277	34.6
992	1024	1284	36.9
992	1024	1320	31.4
992	1024	1347	35.4
992	1024	1565	40.1
992	1030	1260	52.285714285714285
992	1030	1261	55.285714285714285
992	1030	1277	60.000000000000014
992	1030	1284	50.142857142857146
992	1030	1320	35.4
992	1030	1347	42.85714285714286
992	1030	1565	40.9
992	1260	1261	60.857142857142854
992	1260	1277	62.14285714285715
992	1260	1284	49.2857142857143
992	1260	1320	31.4
992	1260	1347	36.1
992	1260	1565	42.00000000000001
992	1261	1277	72
992	1261	1284	57.00000000000001
992	1261	1320	33.8
992	1261	1347	46.285714285714285
992	1261	1565	42.00000000000001
992	1277	1284	60.000000000000014
992	1277	1320	33.8
992	1277	1347	50.14285714285715
992	1277	1565	48.00000000000001
992	1284	1320	36.1
992	1284	1347	51.00000000000001
992	1284	1565	40.1
992	1320	1347	29.1
992	1320	1565	38.5
992	1347	1565	35.4
