# Supplementary material for: When two are better than one: Modeling the mechanisms of antibody mixtures
Source: PLoS Comput Biol. 2020 May 4;16(5):e1007830. doi: 10.1371/journal.pcbi.1007830 (PMC7224563; doi:10.1371/journal.pcbi.1007830)
Supplement: S3 File — (ZIP) [file pcbi.1007830.s004.zip › Supporting Information - S3 File - Python Notebook/Koefoed2011AntibodyMixturesActivityHN5.csv]

Antibody 1	Antibody 2	Antibody 3	% Activity
992	1320	0	6.533101045296169
992	1030	0	7.578397212543535
992	1024	0	8.101045296167216
992	1565	0	7.839721254355387
1277	1565	0	6.7944250871080225
992	1347	0	9.14634146341463
992	1260	0	18.554006968641115
992	1284	0	10.452961672473876
1277	1320	0	5.2264808362369255
1277	1347	0	19.860627177700334
1277	1284	0	8.885017421602777
1024	1277	0	7.578397212543535
1030	1565	0	6.271777003484315
992	1261	0	66.89895470383276
1320	1565	0	7.5783972125435834
1261	1347	0	49.39024390243902
1565	0	0	6.0104529616724856
1347	1565	0	7.8397212543553625
1260	1565	0	7.578397212543559
1320	0	0	7.05574912891985
1284	1565	0	6.010452961672462
1320	1347	0	9.66898954703829
1030	1320	0	5.749128919860632
1260	1277	0	26.916376306620233
1024	1565	0	8.101045296167216
1024	0	0	12.020905923344971
1024	1320	0	10.714285714285703
1284	1320	0	8.623693379790923
1261	1565	0	15.15679442508707
992	1277	0	7.839721254355411
992	0	0	13.327526132404165
1277	0	0	6.794425087107998
1030	1277	0	7.31707317073173
1030	1347	0	66.37630662020905
1260	1347	0	86.75958188153311
1260	1320	0	13.588850174215995
1024	1347	0	11.498257839721239
1024	1030	0	8.885017421602777
1024	1284	0	10.452961672473826
1261	1284	0	78.39721254355399
1261	1277	0	45.4703832752614
1030	0	0	10.452961672473803
1261	1320	0	41.55052264808364
1284	0	0	56.707317073170664
1030	1261	0	71.8641114982578
1284	1347	0	28.745644599303088
1024	1260	0	21.428571428571434
1347	0	0	36.846689895470384
1260	1284	0	85.45296167247388
1024	1261	0	19.33797909407658
1260	0	0	89.11149825783974
1030	1260	0	116.81184668989548
1030	1284	0	98.78048780487804
1260	1261	0	116.28919860627177
