# Supplementary material for: When two are better than one: Modeling the mechanisms of antibody mixtures
Source: PLoS Comput Biol. 2020 May 4;16(5):e1007830. doi: 10.1371/journal.pcbi.1007830 (PMC7224563; doi:10.1371/journal.pcbi.1007830)
Supplement: S3 File — (ZIP) [file pcbi.1007830.s004.zip › Supporting Information - S3 File - Python Notebook/Koefoed2011Figure2B.csv]

Antibody	Concentration (μg/mL)	% Activity
1565	0.001000000000000006	100.17381880436747
1565	0.004572821378143103	84.65483616792363
1565	0.013843589747683948	67.45337127330129
1565	0.041418607753921144	30.303214339004242
1565	0.12392024753263037	15.710602161740454
1565	0.37515155883254503	13.854405809317697
1565	1.122415178921123	14.300156803409365
1565	3.3581516702023637	15.82007659545512
1565	10.166343748956846	18.107102749426105
1320	0.001000000000000006	101.09453491689945
1320	0.004572821378143103	92.48092312444537
1320	0.013843589747683948	80.03649147790486
1320	0.041909569881341584	24.01149717151786
1320	0.12392024753263012	16.938223645116494
1320	0.3751515588325458	14.621669236427635
1320	1.122415178921123	14.146704117987383
1320	3.3581516702023637	14.285549741235087
1320	10.166343748956846	13.656974872188243
1024	0.0010000000000000083	99.56000806267949
1024	0.004572821378143103	99.53974665385712
1024	0.0136814148961429	99.52513959168287
1024	0.04141860775392119	60.37994068171529
1024	0.12392024753263049	13.715717251254574
1024	0.3751515588325458	11.092257471721766
1024	1.1224151789211254	10.77074503870351
1024	3.3581516702023637	11.216496032795249
1024	10.166343748956846	9.36029968037235
992	0.001000000000000006	100.17381880436747
992	0.004572821378143098	100.3070100809671
992	0.013843589747683962	105.04927920169001
992	0.041418607753921234	87.54106600140835
992	0.11961596559870986	54.53460276905922
992	0.3751515588325466	31.654917318269042
992	1.1224151789211276	17.522663197271257
992	3.3581516702023637	14.745907797501104
992	10.166343748956825	12.58280607423427
1277	0.0010000000000000317	98.63929195014751
1277	0.004519251701372788	98.92609297735382
1277	0.013843589747683962	92.46615899708644
1277	0.0419095698813415	81.40280151934391
1277	0.12538915611402315	44.71300264131287
1277	0.3751515588325466	20.913229338729366
1277	1.122415178921123	17.215757826427264
1277	3.3581516702023637	15.820076595455092
1030	0.001000000000000006	99.0996500064135
1030	0.004572821378143103	101.07427350807708
1030	0.013681414896142887	106.58396312109464
1030	0.041418607753921144	97.975848610104
1030	0.1224685469179177	52.38595104278198
1030	0.3751515588325466	31.654917318269057
1030	1.122415178921123	19.671000793179218
1030	3.397958061039993	15.973372215692393
1030	10.28685213940611	17.64658762797542
1284	0.000988285202429658	99.25325975702016
1284	0.004572821378143103	101.84153693518707
1284	0.013843589747683962	92.92651705335243
1284	0.04093339714843832	83.85835861646514
1284	0.12392024753263024	77.09167633053846
1284	0.3707567342626228	71.55277259317239
1284	1.122415178921123	69.8500289261715
1284	3.3581516702023637	57.098848973971684
1284	10.166343748956804	54.47538919443883
1347	0.001000000000000006	100.17381880436747
1347	0.004572821378143103	98.92593591216914
1347	0.013843589747683962	101.98022549325012
1347	0.0414186077539211	105.80193556662573
1347	0.12538915611402277	102.8715704162489
1347	0.37515155883254736	91.04110657658106
1347	1.1224151789211185	93.78864785200271
1347	3.3581516702023637	94.54130421693843
1347	10.166343748956825	98.05595185428538
1260	0.001000000000000006	98.7927446355695
1260	0.004572821378143098	107.97964435206684
1260	0.013843589747683962	104.89582651626802
1260	0.04093339714843824	99.05017447324258
1260	0.12392024753263024	91.66968144562794
1260	0.3707567342626228	93.64995929393965
1260	1.122415178921123	89.79887803103082
1260	3.3581516702023637	81.19092058522489
1260	10.166343748956846	85.93318970594778
1261	0.001000000000000006	100.02036611894547
1261	0.004572821378143103	102.45534767687502
1261	0.013843589747683962	104.28201577458006
1261	0.0414186077539211	97.975848610104
1261	0.12392024753262999	86.29883745585812
1261	0.370756734262622	80.75993371849208
1261	1.1224151789211254	71.99836652207944
1261	3.397958061039986	60.781556358914884
1261	10.047247089907202	55.08935700131153
