# Supplementary material for: When two are better than one: Modeling the mechanisms of antibody mixtures
Source: PLoS Comput Biol. 2020 May 4;16(5):e1007830. doi: 10.1371/journal.pcbi.1007830 (PMC7224563; doi:10.1371/journal.pcbi.1007830)
Supplement: S3 File — (ZIP) [file pcbi.1007830.s004.zip › Supporting Information - S3 File - Python Notebook/Koefoed2011Figure3A.csv]

Competing Ab	Blocking Ab	Percent Binding Inhibition
1565	1565	101
1565	1320	102
1565	1024	99
1565	992	3
1565	1277	-2
1565	1030	-3
1565	1284	-12
1565	1347	4
1565	1260	1
1565	1261	-3
1320	1565	95
1320	1320	97
1320	1024	93
1320	992	-27
1320	1277	0
1320	1030	0
1320	1284	5
1320	1347	5
1320	1260	-4
1320	1261	4
1024	1565	101
1024	1320	86
1024	1024	96
1024	992	-58
1024	1277	-1
1024	1030	3
1024	1284	-2
1024	1347	2
1024	1260	35
1024	1261	-27
992	1565	1
992	1320	-38
992	1024	-55
992	992	96
992	1277	110
992	1030	-18
992	1284	6
992	1347	7
992	1260	-10
992	1261	-13
1277	1565	-4
1277	1320	7
1277	1024	5
1277	992	107
1277	1277	73
1277	1030	73
1277	1284	9
1277	1347	17
1277	1260	4
1277	1261	10
1030	1565	0
1030	1320	4
1030	1024	-1
1030	992	-3
1030	1277	103
1030	1030	89
1030	1284	32
1030	1347	6
1030	1260	16
1030	1261	8
1284	1565	2
1284	1320	-1
1284	1024	0
1284	992	6
1284	1277	-3
1284	1030	-5
1284	1284	98
1284	1347	62
1284	1260	79
1284	1261	4
1347	1565	6
1347	1320	2
1347	1024	4
1347	992	7
1347	1277	6
1347	1030	-2
1347	1284	61
1347	1347	70
1347	1260	41
1347	1261	-23
1260	1565	0
1260	1320	26
1260	1024	33
1260	992	-10
1260	1277	25
1260	1030	18
1260	1284	67
1260	1347	46
1260	1260	88
1260	1261	97
1261	1565	2
1261	1320	-18
1261	1024	-24
1261	992	14
1261	1277	-19
1261	1030	-6
1261	1284	-8
1261	1347	4
1261	1260	75
1261	1261	95
