# Supplementary material for: When two are better than one: Modeling the mechanisms of antibody mixtures
Source: PLoS Comput Biol. 2020 May 4;16(5):e1007830. doi: 10.1371/journal.pcbi.1007830 (PMC7224563; doi:10.1371/journal.pcbi.1007830)
Supplement: S3 File — (ZIP) [file pcbi.1007830.s004.zip › Supporting Information - S3 File - Python Notebook/Laursen2018IC50Data.csv]

Ab Construct	Original Construct Name	Group	Subtype	Strain	IC50
Ab_A1	SD38	A1	H1	A/New Caledonia/20/99	6.
Ab_A1	SD38	A1	H1	A/California/07/09	2.
Ab_A1	SD38	A1	H1	A/Puerto Rico/8/34-MA	9.
Ab_A1	SD38	A1	H2	A/Guiyang/1/57	102.
Ab_A1	SD38	A1	H2	A/Env/Hong Kong/MPU3156/05	33.
Ab_A1	SD38	A1	H5	A/Hong Kong/156/97 (PR8)	10.
Ab_A1	SD38	A1	H5	A/Vietnam/1194/04	14.
Ab_A1	SD38	A2	H3	A/Brisbane/10/07	223.
Ab_A1	SD38	A2	H3	A/Hong Kong/1/68-MA	1000.
Ab_A1	SD38	A2	H3	A/Panama/2007/99	1000.
Ab_A1	SD38	A2	H3	A/Wisconsin/67/05	1000.
Ab_A1	SD38	A2	H4	A/waterfowl/Hong Kong/MPA892/06	1000.
Ab_A1	SD38	A2	H7	A/Anhui/1/13	253.
Ab_A1	SD38	A2	H7	A/New York/107/03 (PR8)	1000.
Ab_A1	SD38	A2	H7	A/mallard/Netherlands/12/00	1000.
Ab_A1	SD38	A2	H10	A/chicken/Germany/n/49	480.
Ab_A2	SD36	A1	H1	A/New Caledonia/20/99	1000.
Ab_A2	SD36	A1	H1	A/California/07/09	1000.
Ab_A2	SD36	A1	H1	A/Puerto Rico/8/34-MA	1000.
Ab_A2	SD36	A1	H2	A/Guiyang/1/57	1000.
Ab_A2	SD36	A1	H2	A/Env/Hong Kong/MPU3156/05	1000.
Ab_A2	SD36	A1	H5	A/Hong Kong/156/97 (PR8)	1000.
Ab_A2	SD36	A1	H5	A/Vietnam/1194/04	1000.
Ab_A2	SD36	A2	H3	A/Brisbane/10/07	59.
Ab_A2	SD36	A2	H3	A/Hong Kong/1/68-MA	78.
Ab_A2	SD36	A2	H3	A/Panama/2007/99	1000.
Ab_A2	SD36	A2	H3	A/Wisconsin/67/05	1000.
Ab_A2	SD36	A2	H4	A/waterfowl/Hong Kong/MPA892/06	44.
Ab_A2	SD36	A2	H7	A/Anhui/1/13	78.
Ab_A2	SD36	A2	H7	A/New York/107/03 (PR8)	9.
Ab_A2	SD36	A2	H7	A/mallard/Netherlands/12/00	9.
Ab_A2	SD36	A2	H10	A/chicken/Germany/n/49	18.
Ab_A1-Ab_A2	SD36-SD38	A1	H1	A/New Caledonia/20/99	5.
Ab_A1-Ab_A2	SD36-SD38	A1	H1	A/California/07/09	1.
Ab_A1-Ab_A2	SD36-SD38	A1	H1	A/Puerto Rico/8/34-MA	8.
Ab_A1-Ab_A2	SD36-SD38	A1	H2	A/Guiyang/1/57	240.
Ab_A1-Ab_A2	SD36-SD38	A1	H2	A/Env/Hong Kong/MPU3156/05	18.
Ab_A1-Ab_A2	SD36-SD38	A1	H5	A/Hong Kong/156/97 (PR8)	3.
Ab_A1-Ab_A2	SD36-SD38	A1	H5	A/Vietnam/1194/04	6.
Ab_A1-Ab_A2	SD36-SD38	A2	H3	A/Brisbane/10/07	6.
Ab_A1-Ab_A2	SD36-SD38	A2	H3	A/Hong Kong/1/68-MA	10.
Ab_A1-Ab_A2	SD36-SD38	A2	H3	A/Panama/2007/99	14.
Ab_A1-Ab_A2	SD36-SD38	A2	H3	A/Wisconsin/67/05	17.
Ab_A1-Ab_A2	SD36-SD38	A2	H4	A/waterfowl/Hong Kong/MPA892/06	7.
Ab_A1-Ab_A2	SD36-SD38	A2	H7	A/Anhui/1/13	30.
Ab_A1-Ab_A2	SD36-SD38	A2	H7	A/New York/107/03 (PR8)	18.
Ab_A1-Ab_A2	SD36-SD38	A2	H7	A/mallard/Netherlands/12/00	13.
Ab_A1-Ab_A2	SD36-SD38	A2	H10	A/chicken/Germany/n/49	7.
Ab_B^(1)	SD83	B	Vic	B/Brisbane/60/08	174.
Ab_B^(1)	SD83	B	Vic	B/Malaysia/2506/04	256.
Ab_B^(1)	SD83	B	Yam	B/Florida/04/06	290.
Ab_B^(1)	SD83	B	Yam	B/Harbin/7/94	303.
Ab_B^(1)	SD83	B	-	B/Lee/40	215.
Ab_B^(2)	SD84	B	Vic	B/Brisbane/60/08	15.
Ab_B^(2)	SD84	B	Vic	B/Malaysia/2506/04	28.
Ab_B^(2)	SD84	B	Yam	B/Florida/04/06	68.
Ab_B^(2)	SD84	B	Yam	B/Harbin/7/94	322.
Ab_B^(2)	SD84	B	-	B/Lee/40	1000.
Ab_B^(1)-Ab_B^(2)	SD83-SD84	B	Vic	B/Brisbane/60/08	3.
Ab_B^(1)-Ab_B^(2)	SD83-SD84	B	Vic	B/Malaysia/2506/04	4.
Ab_B^(1)-Ab_B^(2)	SD83-SD84	B	Yam	B/Florida/04/06	2.
Ab_B^(1)-Ab_B^(2)	SD83-SD84	B	Yam	B/Harbin/7/94	7.
Ab_B^(1)-Ab_B^(2)	SD83-SD84	B	-	B/Lee/40	13.
Ab_A1-Ab_A2-Ab_B^(1)-Ab_B^(2)	MD2407	A1	H1	A/New Caledonia/20/99	7.
Ab_A1-Ab_A2-Ab_B^(1)-Ab_B^(2)	MD2407	A1	H1	A/California/07/09	4.
Ab_A1-Ab_A2-Ab_B^(1)-Ab_B^(2)	MD2407	A1	H1	A/Puerto Rico/8/34-MA	7.
Ab_A1-Ab_A2-Ab_B^(1)-Ab_B^(2)	MD2407	A1	H2	A/Guiyang/1/57	126.
Ab_A1-Ab_A2-Ab_B^(1)-Ab_B^(2)	MD2407	A1	H2	A/Env/Hong Kong/MPU3156/05	20.
Ab_A1-Ab_A2-Ab_B^(1)-Ab_B^(2)	MD2407	A1	H5	A/Hong Kong/156/97 (PR8)	4.
Ab_A1-Ab_A2-Ab_B^(1)-Ab_B^(2)	MD2407	A1	H5	A/Vietnam/1194/04	11.
Ab_A1-Ab_A2-Ab_B^(1)-Ab_B^(2)	MD2407	A2	H3	A/Brisbane/10/07	13.
Ab_A1-Ab_A2-Ab_B^(1)-Ab_B^(2)	MD2407	A2	H3	A/Hong Kong/1/68-MA	30.
Ab_A1-Ab_A2-Ab_B^(1)-Ab_B^(2)	MD2407	A2	H3	A/Panama/2007/99	15.
Ab_A1-Ab_A2-Ab_B^(1)-Ab_B^(2)	MD2407	A2	H3	A/Wisconsin/67/05	23.
Ab_A1-Ab_A2-Ab_B^(1)-Ab_B^(2)	MD2407	A2	H4	A/waterfowl/Hong Kong/MPA892/06	7.
Ab_A1-Ab_A2-Ab_B^(1)-Ab_B^(2)	MD2407	A2	H7	A/Anhui/1/13	65.
Ab_A1-Ab_A2-Ab_B^(1)-Ab_B^(2)	MD2407	A2	H7	A/New York/107/03 (PR8)	22.
Ab_A1-Ab_A2-Ab_B^(1)-Ab_B^(2)	MD2407	A2	H7	A/mallard/Netherlands/12/00	16.
Ab_A1-Ab_A2-Ab_B^(1)-Ab_B^(2)	MD2407	A2	H10	A/chicken/Germany/n/49	13.
Ab_A1-Ab_A2-Ab_B^(1)-Ab_B^(2)	MD2407	B	Vic	B/Brisbane/60/08	4.
Ab_A1-Ab_A2-Ab_B^(1)-Ab_B^(2)	MD2407	B	Vic	B/Malaysia/2506/04	10.
Ab_A1-Ab_A2-Ab_B^(1)-Ab_B^(2)	MD2407	B	Yam	B/Florida/04/06	9.
Ab_A1-Ab_A2-Ab_B^(1)-Ab_B^(2)	MD2407	B	Yam	B/Harbin/7/94	6.
Ab_A1-Ab_A2-Ab_B^(1)-Ab_B^(2)	MD2407	B	-	B/Lee/40	22.
IgG Ab_A1-Ab_A2-Ab_B^(1)-Ab_B^(2)	MD3606	A1	H1	A/New Caledonia/20/99	3.
IgG Ab_A1-Ab_A2-Ab_B^(1)-Ab_B^(2)	MD3606	A1	H1	A/California/07/09	1.
IgG Ab_A1-Ab_A2-Ab_B^(1)-Ab_B^(2)	MD3606	A1	H1	A/Puerto Rico/8/34-MA	3.
IgG Ab_A1-Ab_A2-Ab_B^(1)-Ab_B^(2)	MD3606	A1	H2	A/Guiyang/1/57	27.
IgG Ab_A1-Ab_A2-Ab_B^(1)-Ab_B^(2)	MD3606	A1	H2	A/Env/Hong Kong/MPU3156/05	8.
IgG Ab_A1-Ab_A2-Ab_B^(1)-Ab_B^(2)	MD3606	A1	H5	A/Hong Kong/156/97 (PR8)	6.
IgG Ab_A1-Ab_A2-Ab_B^(1)-Ab_B^(2)	MD3606	A1	H5	A/Vietnam/1194/04	6.
IgG Ab_A1-Ab_A2-Ab_B^(1)-Ab_B^(2)	MD3606	A2	H3	A/Brisbane/10/07	4.
IgG Ab_A1-Ab_A2-Ab_B^(1)-Ab_B^(2)	MD3606	A2	H3	A/Hong Kong/1/68-MA	23.
IgG Ab_A1-Ab_A2-Ab_B^(1)-Ab_B^(2)	MD3606	A2	H3	A/Panama/2007/99	40.
IgG Ab_A1-Ab_A2-Ab_B^(1)-Ab_B^(2)	MD3606	A2	H3	A/Wisconsin/67/05	6.
IgG Ab_A1-Ab_A2-Ab_B^(1)-Ab_B^(2)	MD3606	A2	H4	A/waterfowl/Hong Kong/MPA892/06	3.
IgG Ab_A1-Ab_A2-Ab_B^(1)-Ab_B^(2)	MD3606	A2	H7	A/Anhui/1/13	38.
IgG Ab_A1-Ab_A2-Ab_B^(1)-Ab_B^(2)	MD3606	A2	H7	A/New York/107/03 (PR8)	8.
IgG Ab_A1-Ab_A2-Ab_B^(1)-Ab_B^(2)	MD3606	A2	H7	A/mallard/Netherlands/12/00	13.
IgG Ab_A1-Ab_A2-Ab_B^(1)-Ab_B^(2)	MD3606	A2	H10	A/chicken/Germany/n/49	10.
IgG Ab_A1-Ab_A2-Ab_B^(1)-Ab_B^(2)	MD3606	B	Vic	B/Brisbane/60/08	2.
IgG Ab_A1-Ab_A2-Ab_B^(1)-Ab_B^(2)	MD3606	B	Vic	B/Malaysia/2506/04	3.
IgG Ab_A1-Ab_A2-Ab_B^(1)-Ab_B^(2)	MD3606	B	Yam	B/Florida/04/06	3.
IgG Ab_A1-Ab_A2-Ab_B^(1)-Ab_B^(2)	MD3606	B	Yam	B/Harbin/7/94	2.
IgG Ab_A1-Ab_A2-Ab_B^(1)-Ab_B^(2)	MD3606	B	-	B/Lee/40	9.
