# Supplementary material for: When two are better than one: Modeling the mechanisms of antibody mixtures
Source: PLoS Comput Biol. 2020 May 4;16(5):e1007830. doi: 10.1371/journal.pcbi.1007830 (PMC7224563; doi:10.1371/journal.pcbi.1007830)
Supplement: S3 File — (ZIP) [file pcbi.1007830.s004.zip › Supporting Information - S3 File - Python Notebook/ReadMe.txt]

Supplementary Information for "When two are better than one: Modeling the mechanisms of antibody mixtures"

The supplementary Python notebook (S3 File) is organized similarly to the Mathematica supplementary information (S2 File) in two parts:
(1) Initialization
 - Imports all of the data used to create the figures. This section should be run first
 - All necessary CSV files are contained in the same folder as "S3 File.ipynb"
(2) Figures
 - Recreates all of the plots shown in this work
(3) Program to Characterize Antibody Mixtures
 - This code can interact with the CSV files from the same directory as "S3 File.ipynb", enabling you to input your own antibody activity curves (or antibody parameters), categorize whether pairs of antibodies bind to distinct or overlapping epitopes, and predict the potency of an arbitrary mixtures
 - Each section in the notebook provides a detailed description on how to run the code. The CSV files provided in this same folder present a working example of how to input data, and these CSV files can be modified and the code rerun to analyze your own data
