# Supplementary material for: When two are better than one: Modeling the mechanisms of antibody mixtures
Source: PLoS Comput Biol. 2020 May 4;16(5):e1007830. doi: 10.1371/journal.pcbi.1007830 (PMC7224563; doi:10.1371/journal.pcbi.1007830)
Supplement: S3 File — (ZIP) [file pcbi.1007830.s004.zip › Supporting Information - S3 File - Python Notebook/S3 File.ipynb]

# %% [code]
import seaborn as sns; sns.set()
import matplotlib.pyplot as plt
import pandas as pd
import numpy as np
from scipy.optimize import curve_fit
from itertools import groupby
from math import exp

# %% [markdown]
# Initialization

# %% [markdown]
## Importing Data

# %% [markdown]
### Koefoed 2011: EGFR Antibody Mixtures

# %% [markdown]
[Koefoed 2011](https://www.tandfonline.com/doi/full/10.4161/mabs.3.6.17955) (mAbs): Rational Identification of an Optimal Antibody Mixture for Targeting the Epidermal Growth Factor Receptor

# %% [code]
# Monoclonal antibodies sorted in order from least to great activity 
antibodies = ["1565", "1320", "1024", "992", "1277", "1030", "1284", "1347", "1260", "1261"];
# Epitopes where antibodies bind based on Koefoed 2011 Table 1 column "mAb"
def groupSPR(antibody): 
    switcher={
        "1565":"III/C",
        "1320":"III/C",
        "1024":"III/C",
        "992":"III/B",
        "1277":"III/A", 
        "1030":"III/A", 
        "1284":"I/II", 
        "1347":"I/II", 
        "1260":"I/II", 
        "1261":"I/II"
    }
    return switcher.get(antibody,"Error: Invalid Antibody Name")
# Model predictions of the binding epitope classifications for each antibody based on Figure 3A
def groupTheory(antibody): 
    switcher={
        "1565":1,
        "1320":1,
        "1024":1,
        "992": 2,
        "1277":2, 
        "1030":3, 
        "1284":4, 
        "1347":4, 
        "1260":4, 
        "1261":4
    }
    return switcher.get(antibody,"Error: Invalid Antibody Name")
# Assuming that all antibodies bind to distinct epitopes
def groupDistinct(antibody): 
    switcher={
        "1565":1,
        "1320":2,
        "1024":3,
        "992": 4,
        "1277":5, 
        "1030":6, 
        "1284":7, 
        "1347":8, 
        "1260":9, 
        "1261":10
    }
    return switcher.get(antibody,"Error: Invalid Antibody Name")
# Assuming that all antibodies bind to overlapping epitopes
def groupOverlapping(antibody): 
    switcher={
        "1565":1,
        "1320":1,
        "1024":1,
        "992": 1,
        "1277":1, 
        "1030":1, 
        "1284":1, 
        "1347":1, 
        "1260":1, 
        "1261":1
    }
    return switcher.get(antibody,"Error: Invalid Antibody Name")

# %% [markdown]
Figure 2B measures activity in the HN5 cell line. Data digitized using [WebPlotDigitizer](https://apps.automeris.io/wpd/)

# %% [code]
data2B = pd.read_csv("Koefoed2011Figure2B.csv")
colors = [(0.368, 0.507, 0.71)] + [(0.881, 0.611, 0.142)] + [(0.56, 0.692, 0.195)] + [(0.923, 0.386, 0.209)] + [(0.528, 0.471, 0.701)] + [(0.772, 0.432, 0.102)] + [(0.364, 0.619, 0.782)] + [(1., 0.75, 0.)] + [(0.648, 0.378, 0.614)] + [(0.572, 0.586, 0.)];
plot = sns.scatterplot(x="Concentration (μg/mL)", y="% Activity", hue="Antibody", palette=colors, data=data2B, s=60);
plot.set(xscale="log");
plot.set_xlim([10**-3.2,10**1.2]);

# %% [markdown]
The measured activity of antibody mixtures with 1, 2, or 3 antibodies in the HN5 and A431NS cell lines:
 * The total concentration of all mixtures was 2μg/mL, and all antibodies are at equal concentrations. Hence, mixtures containing 1 antibody are measured at 2μg/mL; mixtures containing two antibodies have each antibody at 1μg/mL, and mixtures with 3 antibodies have each antibody at 2/3μg/mL
 * If "Antibody 2"=0 or "Antibody 3"=0, it signifies that there was no second or third antibody in the mixture, respectively

# %% [code]
# Activity of antibody mixtures in the HN5 cell line
activityHN5 = pd.read_csv("Koefoed2011AntibodyMixturesActivityHN5.csv")
# Activity of antibody mixtures in the A431NS cell line
activityA431NS = pd.read_csv("Koefoed2011AntibodyMixturesActivityA431NS.csv")

# %% [markdown]
Figure 3A measures how much each mAb inhibits the binding of every other mAb. The blocking mAb (second index) binds first, after which the competing mAb (first index) is flowed in, and the % inhibition of binding is measured from 0-100%, where 100% means that the competing mAb could not bind at all. The competition of the antibodies was performed in both directions. It was hypothesized by the original authors that these two experiments may not give similar results due to allosteric changes in the protein upon binding, but in this work we use the average of the two measurements where the test/blocking mAbs are interchanged

# %% [code]
data3A = pd.read_csv("Koefoed2011Figure3A.csv")

# %% [markdown]
### Laursen 2018: Multidomain Influenza Antibodies

# %% [markdown]
[Laursen 2018](https://doi.org/10.1126/science.aaq0620) (Science): Universal Protection against Influenza Infection by a Multidomain Antibody to Influenza Hemagglutinin
 * Data from Figure 1 provided by Joost Kolkman
 * Data from Figure 3 extracted from Table S9 of their paper

# %% [code]
data6 = pd.read_csv("Laursen2018IC50Data.csv")

# %% [markdown]
By fitting the neutralization data of the 2-domain antibody constructs to Equation 6, we infer the value c<sub>eff</sub>=1400nM. Note that we relegate the fitting to the supplementary Mathematica notebook and only state the result here

# %% [code]
# Effective concentration in nM, assumed to be the same for antibodies binding to any viral strain
cEff=1400

# %% [markdown]
Alternatively, in Figure S12 we infer a different c<sub>eff</sub> value for antibody binding to each viral strain and determine that c<sub>eff,A1</sub>=600nM, c<sub>eff,A2</sub>=1700nM, and c<sub>eff,B</sub>=4600nM

# %% [code]
# Effective concentration in nM, inferred individually for antibodies binding to each viral strain
cEffA1=600
cEffA2=1700
cEffB=4600

# %% [markdown]
## Characterizing EGFR Antibodies

# %% [markdown]
### Characterizing the Individual mAbs

# %% [code]
# Activity of a receptor in the presence of a mAb (Equation 1 in the main text)
def fitFunc(c, KDlog, alpha):
    return 100*(1 + alpha*c/np.exp(KDlog))/(1 + c/np.exp(KDlog))

# %% [code]
def fitHN5(index):
    # Fitting HN5 data in Figure 2B to sigmoids
    fitData = data2B[data2B["Antibody"] == int(antibodies[index])]
    initialGuess = np.array([-2.3, 50])
    bestFitParameters, bestFitCovariance = curve_fit(fitFunc, fitData["Concentration (μg/mL)"], fitData["% Activity"], initialGuess)
    parametersHN5[index] = bestFitParameters;
    # Verifying how good the fits are
    xRange = 10**np.linspace(-3, 1, 50);
    plt.plot(xRange, fitFunc(xRange, *bestFitParameters), color=colors[index]);
    plot = sns.scatterplot(x="Concentration (μg/mL)", y="% Activity", data=fitData, color=colors[index], s=60);
    plot.set(xscale="log");
    plot.set_xlim([10**-3.2,10**1.2]);

# %% [code]
parametersHN5 = np.zeros(shape=(10,2))
colors = [(0.368, 0.507, 0.71)] + [(0.881, 0.611, 0.142)] + [(0.56, 0.692, 0.195)] + [(0.923, 0.386, 0.209)] + [(0.528, 0.471, 0.701)] + [(0.772, 0.432, 0.102)] + [(0.364, 0.619, 0.782)] + [(1., 0.75, 0.)] + [(0.648, 0.378, 0.614)] + [(0.572, 0.586, 0.)];
for i in range(10):
    fitHN5(i)

# %% [code]
# Activity of a receptor in the presence of a mAb. For the A431NS cell line, assuming that the KD is the same as the value already determined in the HN5 cell line
def fitFunc(input, alpha):
    c, KDlog = input;
    return 100*(1 + alpha*c/np.exp(KDlog))/(1 + c/np.exp(KDlog))

# %% [code]
# Using the KD value from the HN5 cell line together with the mAb data in Figure 2C (at concentration c=2μg/mL) to infer alpha_A431NS for each mAb
parametersA431NS = np.zeros(shape=(10,2))
initialGuess = np.array([50])
for index in range(10): 
    bestFitParameters, bestFitCovariance = curve_fit(fitFunc, (2, parametersHN5[index,0]), activityA431NS[(activityA431NS["Antibody 1"] == int(antibodies[index])) & (activityA431NS["Antibody 2"] == 0) & (activityA431NS["Antibody 3"] == 0)]["% Activity"], initialGuess)
    parametersA431NS[index,0] = parametersHN5[index,0];
    parametersA431NS[index,1] = bestFitParameters;

# %% [markdown]
### Predicting the Efficacy of Ab Mixtures

# %% [markdown]
The model shown in Figure 2 that classifies each antibody pair as binding to overlapping or distinct epitopes and predicts the fractional activity of their mixture

# %% [code]
# Activity of a receptor in the presence of a mAb. For the A431NS cell line, assuming that the KD is the same as the value already determined in the HN5 cell line
# 'Abs' represents a list of antibodies in the mixture
# 'parameters' represents the dissociation constants log(KD) and potencies alpha
# 'groupFunction' can either take on the values "groupSPR", "groupDistinct", or "groupOverlapping" to signify which epitope map should be used for the antibodies
def modelAbMixture(Abs, parameters, groupFunction):
    # Gather the antibodies into subsets that bind to the same epitope
    switcher={
        "groupSPR":[list(v) for i, v in groupby(sorted(Abs, key=groupSPR), lambda Ab: groupSPR(Ab))],
        "groupDistinct":[list(v) for i, v in groupby(sorted(Abs, key=groupDistinct), lambda Ab: groupDistinct(Ab))],
        "groupOverlapping":[list(v) for i, v in groupby(sorted(Abs, key=groupOverlapping), lambda Ab: groupOverlapping(Ab))],
        "groupTheory":[list(v) for i, v in groupby(sorted(Abs, key=groupTheory), lambda Ab: groupTheory(Ab))],
    }
    AbsToSameEpitope = switcher.get(groupFunction);
    # Concentration of each antibody in the mixture in μg/mL
    conc = 2/len(Abs);
    # Compute the (relative probability)*(relative activity) α*c/KD for each antibody
    def weightNumerator(Ab):
        index = antibodies.index(Ab)
        return parameters[index,1]*conc/exp(parameters[index,0])
    numerator = [[weightNumerator(Ab) for Ab in AbEpitopeGroup] for AbEpitopeGroup in AbsToSameEpitope];
    # Sum the values for each epitope group and add 1 (for the unbound state)
    numerator = [1+sum(AbEpitopeGroup) for AbEpitopeGroup in numerator];
    # Multiply the values for each epitope group to obtain the numerator in either Equation 2 or 3 (for mixtures of 2 Abs) or Equations S6, S7, or S8 (for mixtures of 3 Abs)
    numerator = np.prod(numerator);
    # The denominator is computed in the same way as the numerator, but without the α parameter
    def weightDenominator(Ab):
        index = antibodies.index(Ab)
        return conc/exp(parameters[index,0])
    denominator = [[weightDenominator(Ab) for Ab in AbEpitopeGroup] for AbEpitopeGroup in AbsToSameEpitope];
    denominator = [1+sum(AbEpitopeGroup) for AbEpitopeGroup in denominator];
    denominator = np.prod(denominator);
    # Return the predicted activity of the mixture
    return numerator/denominator

# %% [markdown]
The model shown in Figure 4 that uses the continuum of SPR blocking interactions between each antibody pair to predict the fractional activity of their mixture. We also expanded this model so that when two antibodies simultaneously bind to EGFR, their potency <i>α</i><sub><i>j</i></sub> is changed to <i>α</i><sub><i>j</i>,eff</sub>

# %% [code]
# The fraction of binding inhibition from antibody 1 and antibody 2, computed from the Koefoed 2011 Figure 3A blocking data. The average value (when either antibody is used as the blocking antibody) is given as a fraction f∊[0,1]. Note that the value reported in Koefoed 2011 Figure 3A is the blocking percentage, whereas here we compute 1-(blocking percentage)
def f(Abs):
    if len(Abs) == 2:
        # For 2-Ab mixtures, the fractional penalty equals 1-(average blocking value from either antibody serving as the blocking Ab)
        res = 1 - np.clip((data3A[(data3A["Competing Ab"] == int(Abs[0])) & (data3A["Blocking Ab"] == int(Abs[1]))].values[0,2] + data3A[(data3A["Competing Ab"] == int(Abs[1])) & (data3A["Blocking Ab"] == int(Abs[0]))].values[0,2])/2/100, 0, 1)
    else:
        # For 3-Ab mixtures, multiply the fractional binding penalty for all pairs
        res = f([Abs[0], Abs[1]])*f([Abs[1], Abs[2]])*f([Abs[2], Abs[0]])
    return res

# %% [code]
# The continuum model that spans the independent and competitive binding model as edge cases. The Boltzmann weight of each state with multiple bound antibodies is penalized by all pairwise blocking factors (inferred from Koefoed 2011 Figure 3A).
# For example, the state where Ab #1 and Ab #2 are simultaneously bound is diminished by a factor of 0.015 because these two antibodies compete for the same epitope, thereby showing essentially the same behavior as the competitive binding model.
# As another example, Abs #1, #4, and #10 all bind to independent epitopes. The simultaneous binding of Ab #1 and Ab #4 (diminished by a factor of 0.98), Ab #1 and Ab #10 (diminished by a factor of 1.00, which indicates no diminishment), or Ab #4 and Ab #10 (diminished by a factor of 0.995) all show essentially the same behavior as the independent binding model. The simultaneous binding of the three antibodies Ab #1, Ab #4, and Ab #10 is dimished by the product of their pairwise factors 0.98·1.00·0.995=0.975
# 'Abs' represents a list of antibodies in the mixture
# 'parameters' represents the dissociation constants log(KD) and potencies alpha
# 'αEff' represents the effective potency values of antibodies simultaneously bound
def modelAbMixtureContinuum(Abs, parameters, αEff):
    # Concentration of each antibody in the mixture in μg/mL
    conc = 2/len(Abs);
    # Get the parameters for each antibody
    αVal = [parameters[antibodies.index(Ab),1] for Ab in Abs]
    KdVal = [exp(parameters[antibodies.index(Ab),0]) for Ab in Abs]
    # Convenience function to identify the index of each antibody in 'Abs' from the list called 'antibodies'
    def ind(index):
        return antibodies.index(Abs[index])
    # Compute the fractional activity
    if len(Abs) == 2:
        # For 2-Ab Mixtures, fractional activity given by Equation 4
        numerator = 1 + αVal[0]*conc/KdVal[0] + αVal[1]*conc/KdVal[1] + f(Abs)*αEff[ind(0)]*αEff[ind(1)]*conc/KdVal[0]*conc/KdVal[1]
        denominator = 1 + conc/KdVal[0] + conc/KdVal[1] + f(Abs)*conc/KdVal[0]*conc/KdVal[1]
    else:
        # For 3-Ab Mixtures, fractional activity given by Equation S10
        numerator = 1 + αVal[0]*conc/KdVal[0] + αVal[1]*conc/KdVal[1] + αVal[2]*conc/KdVal[2] + f([Abs[0], Abs[1]])*αEff[ind(0)]*αEff[ind(1)]*conc/KdVal[0]*conc/KdVal[1] + f([Abs[1], Abs[2]])*αEff[ind(1)]*αEff[ind(2)]*conc/KdVal[1]*conc/KdVal[2] + f([Abs[2], Abs[0]])*αEff[ind(2)]*αEff[ind(0)]*conc/KdVal[2]*conc/KdVal[0] + f(Abs)*αEff[ind(0)]*αEff[ind(1)]*αEff[ind(2)]*conc/KdVal[0]*conc/KdVal[1]*conc/KdVal[2]
        denominator = 1 + conc/KdVal[0] + conc/KdVal[1] + conc/KdVal[2] + f([Abs[0], Abs[1]])*conc/KdVal[0]*conc/KdVal[1] + f([Abs[1], Abs[2]])*conc/KdVal[1]*conc/KdVal[2] + f([Abs[2], Abs[0]])*conc/KdVal[2]*conc/KdVal[0] + f(Abs)*conc/KdVal[0]*conc/KdVal[1]*conc/KdVal[2]
    # Return the predicted fractional activity
    return numerator/denominator

# %% [code]
# The effective potency parameters (αEff) are straightforward to fit from different subsets of the data (as described in Figure S8). Here, we just show the results of the different fits (which are carried out in the supplementary Mathematica notebook)
αEffFigS8A = parametersA431NS[:,1].copy();
αEffFigS8B = αEffFigS8A.copy();
αEffFigS8B[7]=0.60;
αEffFigS8B[8]=1.03;
αEffFigS8B[9]=0.97;
αEffFigS8C = αEffFigS8B.copy();
αEffFigS8C[0]=0.68;
αEffFigS8C[1]=0.76;
αEffFigS8C[2]=0.86;
αEffFigS8C[3]=0.36;
αEffFigS8C[4]=0.71;
αEffFigS8C[5]=1.00;
αEffFigS8C[6]=1.01;

# %% [markdown]
## Categorizing which EGFR Ab Pairs bind to Independent or Overlapping Epitopes

# %% [code]
# The standard error of the mean (SEM) of the activity data from Koefoed 2011 was determined by digitizing Figure S1 and averaging the error bars. The result was an SEM of 0.04
sigma = 0.04;
# Predicts the binding mode of two antibodies by determining whether their activity when mixed together is better characterized by a distinct binding model (Equation 2) or an overlapping binding model (Equation 3)
# This function returns 1 if the pair of antibodies cannot be classified (because the two model predictions are within 4'sigma' of one another or if the experimental measurements is within 'sigma' of the midpoint of the two model predictions). See Appendix B for an explanation of these bounds
# This function returns 2 if the pair of antibodies bind to overlapping epitopes
# This function returns 3 if the pair of antibodies bind to distinct epitopes
def predictDistinctOverlapping(antibody1, antibody2):
    # Prediction assuming the two antibodies bind to distinct epitopes
    predDistinct = modelAbMixture([antibody1, antibody2], parametersA431NS, "groupDistinct");
    # Prediction assuming the two antibodies bind to overlapping epitopes
    predOverlapping = modelAbMixture([antibody1, antibody2], parametersA431NS, "groupOverlapping");
    # Experimental measurement of the mixture with both antibodies
    measurement = activityA431NS[((activityA431NS["Antibody 1"]==int(antibody1)) | (activityA431NS["Antibody 1"]==int(antibody2))) & ((activityA431NS["Antibody 2"]==int(antibody1)) | (activityA431NS["Antibody 2"]==int(antibody2))) & (activityA431NS["Antibody 3"]==0)]["% Activity"].values[0]/100;
    # If the two model predictions are within 'sigma' of one another or if the experimental measurements is within 'sigma'/4 of the midpoint of the two model predictions, classify the pair of antibodies as "uncategorized" by the model
    if ((abs(predOverlapping - predDistinct) < 4*sigma) | (abs(measurement - (predDistinct + predOverlapping)/2) < sigma)):
        return 1
    # If the experimental measurement is closer to the overlapping epitopes prediction than to the distinct epitopes prediction, classify the epitope pair as overlapping
    if (predOverlapping - measurement)/(predOverlapping - predDistinct) < 1/2:
        return 2
    # Otherwise, the experimental measurement is closer to the distinct epitopes prediction than to the overlapping epitopes prediction, so classify the epitope pair as distinct
    return 3

# %% [markdown]
# Figures

# %% [markdown]
## Figure 2: Combinations of EGFR Abs

# %% [markdown]
Predicting the activity of antibody mixtures. Panels A and B show how the individual antibody responses coupled with their epitope maps (measured through SPR) allow us to predict the activity of an arbitrary antibody mixture. Without this epitope map, we could have instead assumed that either all antibodies bind independently to different epitopes (Panel C) or that all antibodies compete for the same epitope (Panel D), but in either case the resulting predictions are worse

# %% [markdown]
### Panel A

# %% [code]
plotData2A = np.zeros(shape=(10,10))
# Activities of each mAb
for i in range(10):
    plotData2A[i,i] = activityA431NS[(activityA431NS["Antibody 1"]==int(antibodies[i])) & (activityA431NS["Antibody 2"]==0) & (activityA431NS["Antibody 3"]==0)]["% Activity"]/100
# Measured activities of two mAbs 
for i in range(10):
    for j in range(i):
        plotData2A[i,j] = activityA431NS[((activityA431NS["Antibody 1"]==int(antibodies[i])) | (activityA431NS["Antibody 1"]==int(antibodies[j]))) & ((activityA431NS["Antibody 2"]==int(antibodies[i])) | (activityA431NS["Antibody 2"]==int(antibodies[j]))) & (activityA431NS["Antibody 3"]==0)]["% Activity"]/100
# Predicted activities of two mAbs 
for i in range(10):
    for j in range(i+1,10):
        #print([i,j])
        plotData2A[i,j] = modelAbMixture([antibodies[i], antibodies[j]], parametersA431NS, "groupSPR")
# Plot the results
xLabels = range(1,11);
yLabels = range(1,11);
fig, ax = plt.subplots(figsize=(7,7))
sns.heatmap(plotData2A, xticklabels=xLabels, yticklabels=yLabels, cmap="seismic", center=1, linewidths=0.1, linecolor='black');
ax.set_ylim(10.02,-0.02)
ax.set_xlim(-0.02,10.02)
ax.set_aspect("equal")
ax.set(xlabel="Antibody 1", ylabel="Antibody 2")
# Keep y-ticks horizontal
plt.yticks(rotation=0);

# %% [markdown]
### Panel B

# %% [code]
# Consider all antibody mixtures with at least two Abs
plotData2B = activityA431NS.loc[10:].copy().reset_index(drop=True);
# Add the predicted fractional activity for each antibody mixture
predictedActivity = [modelAbMixture(list(filter(lambda x: x != "0", [str(entry["Antibody 1"])[:-2], str(entry["Antibody 2"])[:-2], str(entry["Antibody 3"])[:-2]])), parametersA431NS, "groupSPR") for index, entry in plotData2B.iterrows()];
plotData2B["Predicted Fractional Activity"] = predictedActivity
# Divide the measured fractional activity so that a value of 1 (rather than 100%) represents an Ab that does not inhibit activity
plotData2B = plotData2B.rename(columns={"% Activity":"Measured Fractional Activity"})
plotData2B["Measured Fractional Activity"] = plotData2B["Measured Fractional Activity"]/100;
# Rename the antibodies to be strings. When antibodies are not present (which before was denoted by 0), represent them by an empty string
def rename(AbName):
    if AbName == 0:
        return ""
    return str(AbName)
plotData2B["Antibody 1"] = [rename(Ab) for Ab in plotData2B["Antibody 1"]]
plotData2B["Antibody 2"] = [rename(Ab) for Ab in plotData2B["Antibody 2"]]
plotData2B["Antibody 3"] = [rename(Ab) for Ab in plotData2B["Antibody 3"]]
# Count the number of Ab in the mixture and state whether they are all distinct or overlapping. For mixtures of 3 Abs where two overlap and the last binds to a distinct epitope, characterize it as overlapping
def characterizeAbGroup(AbList):
    if len([list(v) for i, v in groupby(AbList, lambda Ab: groupSPR(Ab))]) == len(AbList):
        res = "Distinct"
    else:
        res = "Overlapping"
    return str(len(AbList))+", "+res
distinctOrOverlapping = [characterizeAbGroup(list(filter(lambda x: x != "", [entry["Antibody 1"], entry["Antibody 2"], entry["Antibody 3"]]))) for index, entry in plotData2B.iterrows()];
plotData2B["# of Abs, Distinct/Overlapping"] = distinctOrOverlapping

# %% [code]
colors = [(0.56, 0.69, 0.19)] + [(0.88,0.61,0.14)] + [(0.37, 0.46, 0.13)] + [(0.58,0.40,0.09)];
sns.set(rc={'figure.figsize':(6,6)})
ax = sns.scatterplot(x="Predicted Fractional Activity", y="Measured Fractional Activity", hue="# of Abs, Distinct/Overlapping", data=plotData2B, s=60, palette=colors)
x = np.linspace(0,1.64,2);
line = sns.lineplot(x, x, color="black");
line.lines[0].set_linestyle("--");
plt.xlim(0, 1.64);
plt.ylim(0, 1.64);

# %% [markdown]
### Panel C

# %% [code]
# Consider all antibody mixtures with at least two Abs
plotData2C = activityA431NS.loc[10:].copy().reset_index(drop=True);
# Add the predicted fractional activity for each antibody mixture
predictedActivity = [modelAbMixture(list(filter(lambda x: x != "0", [str(entry["Antibody 1"])[:-2], str(entry["Antibody 2"])[:-2], str(entry["Antibody 3"])[:-2]])), parametersA431NS, "groupDistinct") for index, entry in plotData2C.iterrows()];
plotData2C["Predicted Fractional Activity"] = predictedActivity
# Divide the measured fractional activity so that a value of 1 (rather than 100%) represents an Ab that does not inhibit activity
plotData2C = plotData2C.rename(columns={"% Activity":"Measured Fractional Activity"})
plotData2C["Measured Fractional Activity"] = plotData2C["Measured Fractional Activity"]/100;
# Rename the antibodies to be strings. When antibodies are not present (which before was denoted by 0), represent them by an empty string
def rename(AbName):
    if AbName == 0:
        return ""
    return str(AbName)
plotData2C["Antibody 1"] = [rename(Ab) for Ab in plotData2C["Antibody 1"]]
plotData2C["Antibody 2"] = [rename(Ab) for Ab in plotData2C["Antibody 2"]]
plotData2C["Antibody 3"] = [rename(Ab) for Ab in plotData2C["Antibody 3"]]
# Count the number of Ab in the mixture and state whether they are all distinct or overlapping. For mixtures of 3 Abs where two overlap and the last binds to a distinct epitope, characterize it as overlapping
def characterizeAbGroup(AbList):
    if len([list(v) for i, v in groupby(AbList, lambda Ab: groupDistinct(Ab))]) == len(AbList):
        res = "Distinct"
    else:
        res = "Overlapping"
    return str(len(AbList))+", "+res
distinctOrOverlapping = [characterizeAbGroup(list(filter(lambda x: x != "", [entry["Antibody 1"], entry["Antibody 2"], entry["Antibody 3"]]))) for index, entry in plotData2C.iterrows()];
plotData2C["# of Abs, Distinct/Overlapping"] = distinctOrOverlapping

# %% [code]
colors = [(0.56,0.69,0.19)] + [(0.37,0.46,0.13)];
sns.set(rc={'figure.figsize':(6,6)})
ax = sns.scatterplot(x="Predicted Fractional Activity", y="Measured Fractional Activity", hue="# of Abs, Distinct/Overlapping", data=plotData2C, s=60, palette=colors)
x = np.linspace(0,1.64,2);
line = sns.lineplot(x, x, color="black");
line.lines[0].set_linestyle("--");
plt.xlim(0, 1.64);
plt.ylim(0, 1.64);

# %% [markdown]
### Panel D

# %% [code]
# Consider all antibody mixtures with at least two Abs
plotData2D = activityA431NS.loc[10:].copy().reset_index(drop=True);
# Add the predicted fractional activity for each antibody mixture
predictedActivity = [modelAbMixture(list(filter(lambda x: x != "0", [str(entry["Antibody 1"])[:-2], str(entry["Antibody 2"])[:-2], str(entry["Antibody 3"])[:-2]])), parametersA431NS, "groupOverlapping") for index, entry in plotData2D.iterrows()];
plotData2D["Predicted Fractional Activity"] = predictedActivity
# Divide the measured fractional activity so that a value of 1 (rather than 100%) represents an Ab that does not inhibit activity
plotData2D = plotData2D.rename(columns={"% Activity":"Measured Fractional Activity"})
plotData2D["Measured Fractional Activity"] = plotData2D["Measured Fractional Activity"]/100;
# Rename the antibodies to be strings. When antibodies are not present (which before was denoted by 0), represent them by an empty string
def rename(AbName):
    if AbName == 0:
        return ""
    return str(AbName)
plotData2D["Antibody 1"] = [rename(Ab) for Ab in plotData2D["Antibody 1"]]
plotData2D["Antibody 2"] = [rename(Ab) for Ab in plotData2D["Antibody 2"]]
plotData2D["Antibody 3"] = [rename(Ab) for Ab in plotData2D["Antibody 3"]]
# Count the number of Ab in the mixture and state whether they are all distinct or overlapping. For mixtures of 3 Abs where two overlap and the last binds to a distinct epitope, characterize it as overlapping
def characterizeAbGroup(AbList):
    if len([list(v) for i, v in groupby(AbList, lambda Ab: groupOverlapping(Ab))]) == len(AbList):
        res = "Distinct"
    else:
        res = "Overlapping"
    return str(len(AbList))+", "+res
distinctOrOverlapping = [characterizeAbGroup(list(filter(lambda x: x != "", [entry["Antibody 1"], entry["Antibody 2"], entry["Antibody 3"]]))) for index, entry in plotData2D.iterrows()];
plotData2D["# of Abs, Distinct/Overlapping"] = distinctOrOverlapping

# %% [code]
colors = [(0.88,0.61,0.14)] + [(0.58,0.40,0.09)];
sns.set(rc={'figure.figsize':(6,6)})
ax = sns.scatterplot(x="Predicted Fractional Activity", y="Measured Fractional Activity", hue="# of Abs, Distinct/Overlapping", data=plotData2D, s=60, palette=colors)
x = np.linspace(0,1.64,2);
line = sns.lineplot(x, x, color="black");
line.lines[0].set_linestyle("--");
plt.xlim(0, 1.64);
plt.ylim(0, 1.64);

# %% [markdown]
## Figure 3: Characterizing Distinct vs Overlapping Epitopes

# %% [markdown]
Rather than using the epitope map to predict the activity of any antibody mixture, we now do the reverse process and use the activity of antibody mixtures to predict the epitope map. In Panel A, antibodies are either predicted to bind to distinct epitopes (green), overlapping epitopes (gold), or they are left uncategorized (gray) if the model predictions cannot distinguish between the two models

# %% [markdown]
### Panel A

# %% [code]
plotData3A = np.zeros(shape=(10,10))
# Leave the diagonal elements white (with values of 0)
for i in range(10):
    plotData3A[i,i] = 0
# Use the experimental SPR blocking data to show which pairs of antibodies inhibited one another (% inhibition > 50%) and which did not (% inhibition < 50%)
for i in range(10):
    for j in range(i):
        if ((data3A[(data3A["Competing Ab"] == int(antibodies[i])) & (data3A["Blocking Ab"] == int(antibodies[j]))].values[0,2] + data3A[(data3A["Competing Ab"] == int(antibodies[j])) & (data3A["Blocking Ab"] == int(antibodies[i]))].values[0,2])/2 > 50):
            plotData3A[i,j] = 2
        else:
            plotData3A[i,j] = 3
# Categorizing whether each pair of antibodies competes for the same epitope. Comparing SPR measurements (bottom-left) to model predictions using the 2-Ab activity measurements (see Appendix B)
for i in range(10):
    for j in range(i+1,10):
        plotData3A[i,j] = predictDistinctOverlapping(antibodies[i], antibodies[j])
# Plot the results
xLabels = range(1,11);
yLabels = range(1,11);
fig, ax = plt.subplots(figsize=(6,6))
colors = [(1,1,1)] + [(0.85,0.85,0.85)] +[(0.88, 0.61, 0.14)] + [(0.56,0.69,0.19)];
sns.heatmap(plotData3A, xticklabels=xLabels, yticklabels=yLabels, cmap=colors, cbar=False, linewidths=0.1, linecolor='black');
ax.set_ylim(10.01,-0.01)
ax.set_xlim(-0.01,10.01)
ax.set_aspect("equal")
ax.set(xlabel="Antibody 1", ylabel="Antibody 2")
# Keep y-ticks horizontal
plt.yticks(rotation=0);

# %% [markdown]
### Panel B

# %% [code]
# Consider all antibody mixtures with at least two Abs
plotData3B = activityA431NS.loc[10:].copy().reset_index(drop=True);
# Add the predicted fractional activity for each antibody mixture
predictedActivity = [modelAbMixture(list(filter(lambda x: x != "0", [str(entry["Antibody 1"])[:-2], str(entry["Antibody 2"])[:-2], str(entry["Antibody 3"])[:-2]])), parametersA431NS, "groupTheory") for index, entry in plotData3B.iterrows()];
plotData3B["Predicted Fractional Activity"] = predictedActivity
# Divide the measured fractional activity so that a value of 1 (rather than 100%) represents an Ab that does not inhibit activity
plotData3B = plotData3B.rename(columns={"% Activity":"Measured Fractional Activity"})
plotData3B["Measured Fractional Activity"] = plotData3B["Measured Fractional Activity"]/100;
# Rename the antibodies to be strings. When antibodies are not present (which before was denoted by 0), represent them by an empty string
def rename(AbName):
    if AbName == 0:
        return ""
    return str(AbName)
plotData3B["Antibody 1"] = [rename(Ab) for Ab in plotData3B["Antibody 1"]]
plotData3B["Antibody 2"] = [rename(Ab) for Ab in plotData3B["Antibody 2"]]
plotData3B["Antibody 3"] = [rename(Ab) for Ab in plotData3B["Antibody 3"]]
# Count the number of Ab in the mixture and state whether they are all distinct or overlapping. For mixtures of 3 Abs where two overlap and the last binds to a distinct epitope, characterize it as overlapping
def characterizeAbGroup(AbList):
    if len([list(v) for i, v in groupby(sorted(AbList, key=groupTheory), lambda Ab: groupTheory(Ab))]) == len(AbList):
        res = "Distinct"
    else:
        res = "Overlapping"
    return str(len(AbList))+", "+res
distinctOrOverlapping = [characterizeAbGroup(list(filter(lambda x: x != "", [entry["Antibody 1"], entry["Antibody 2"], entry["Antibody 3"]]))) for index, entry in plotData3B.iterrows()];
plotData3B["# of Abs, Distinct/Overlapping"] = distinctOrOverlapping

# %% [code]
colors = [(0.56, 0.69, 0.19)] + [(0.88,0.61,0.14)] + [(0.37, 0.46, 0.13)] + [(0.58,0.40,0.09)];
sns.set(rc={'figure.figsize':(6,6)})
ax = sns.scatterplot(x="Predicted Fractional Activity", y="Measured Fractional Activity", hue="# of Abs, Distinct/Overlapping", data=plotData3B, s=60, palette=colors)
x = np.linspace(0,1.64,2);
line = sns.lineplot(x, x, color="black");
line.lines[0].set_linestyle("--");
plt.xlim(0, 1.64);
plt.ylim(0, 1.64);

# %% [markdown]
## Figure 4: Continuum Binding Model

# %% [markdown]
SPR measurements show that two antibodies can partially inhibit one another's binding. Panel A shows the % reduction in binding of one antibody when another antibody is already bound. Using these data, we create a continuum model of antibody binding that incorporates these partial blocking interactions.

In doing so, we found that the three Antibodies #8-10 (called "1347", "1260", and "1261") behave differently when simultaneously bound with another antibody. More precisely, their potency (the amount by which they decrease EGFR activity) appears to decrease when another antibody is simultaneously bound. For example, Antibodies #8 and #10 individually increase activity by 1.14 and 1.35, respectively, but the mixture containing these two antibodies <i>decreases</i> activity to 0.65.

To account for this behavior, we defined an <i>α</i><sub>eff</sub> parameter for these three antibodies when they are simultaneously bound with another antibody. These parameters were inferred from the mixture data (<i>α</i><sub>8,eff</sub>=0.60, <i>α</i><sub>9,eff</sub>=1.03, and <i>α</i><sub>10,eff</sub>=0.97), and the resulting model predictions are shown in Panel B.

# %% [markdown]
### Panel A

# %% [code]
# Using the SPR blocking data showing the percentage by which the presence of one antibody inhibits the binding of a second. The diagonal entries represent the case where the test antibody and inhibiting antibody are the same (and hence should be close to 100%). The off-diagonal entries represent the average of the first antibody serving as the inhibiting antibody for the second and the reverse experiment (where the second antibody inhibits the binding of the first antibody)
plotData4A = np.zeros(shape=(10,10))
# Leave the diagonal elements white (with values of 0)
for i in range(10):
    plotData4A[i,i] = data3A[(data3A["Competing Ab"] == int(antibodies[i])) & (data3A["Blocking Ab"] == int(antibodies[i]))].values[0,2]
# Use the experimental SPR blocking data to show which pairs of antibodies inhibited one another (% inhibition > 50%) and which did not (% inhibition < 50%)
for i in range(10):
    for j in range(i):
        plotData4A[i,j] = (data3A[(data3A["Competing Ab"] == int(antibodies[i])) & (data3A["Blocking Ab"] == int(antibodies[j]))].values[0,2] + data3A[(data3A["Competing Ab"] == int(antibodies[j])) & (data3A["Blocking Ab"] == int(antibodies[i]))].values[0,2])/2
# Plot the results
xLabels = range(1,11);
yLabels = range(1,11);
fig, ax = plt.subplots(figsize=(6,6))
cmap = sns.diverging_palette(120, 35, n=100, l=60, as_cmap=False)
# Mask the upper=right triangle of the square
mask = np.zeros_like(plotData4A);
mask[np.triu_indices_from(mask,1)] = True;
ax.set_facecolor("white")
# Show the bottom-left triangle of the square
sns.heatmap(plotData4A, xticklabels=xLabels, yticklabels=yLabels, mask=mask, cmap=cmap, annot=True, fmt='g', linewidths=0.1);
ax.set_ylim(10.01,-0.01)
ax.set_xlim(-0.01,10.01)
ax.set_aspect("equal")
ax.set(xlabel="Antibody 1", ylabel="Antibody 2")
# Keep y-ticks horizontal
plt.yticks(rotation=0);

# %% [markdown]
### Panel B

# %% [code]
# Using the partial binding data to characterize each antibody pair. As explained in Appendix A, the potency of Antibodies #8-10 were modified to effective parameters when these antibodies were simultaneously bound with another antibody
# Consider all antibody mixtures with at least two Abs
plotData4B = activityA431NS.loc[10:].copy().reset_index(drop=True);
# Add the predicted fractional activity for each antibody mixture
predictedActivity = [modelAbMixtureContinuum(list(filter(lambda x: x != "0", [str(entry["Antibody 1"])[:-2], str(entry["Antibody 2"])[:-2], str(entry["Antibody 3"])[:-2]])), parametersA431NS, αEffFigS8B) for index, entry in plotData4B.iterrows()];
plotData4B["Predicted Fractional Activity"] = predictedActivity
# Divide the measured fractional activity so that a value of 1 (rather than 100%) represents an Ab that does not inhibit activity
plotData4B = plotData4B.rename(columns={"% Activity":"Measured Fractional Activity"})
plotData4B["Measured Fractional Activity"] = plotData4B["Measured Fractional Activity"]/100;
# Rename the antibodies to be strings. When antibodies are not present (which before was denoted by 0), represent them by an empty string
def rename(AbName):
    if AbName == 0:
        return ""
    return str(AbName)
plotData4B["Antibody 1"] = [rename(Ab) for Ab in plotData4B["Antibody 1"]]
plotData4B["Antibody 2"] = [rename(Ab) for Ab in plotData4B["Antibody 2"]]
plotData4B["Antibody 3"] = [rename(Ab) for Ab in plotData4B["Antibody 3"]]
# Count the number of Ab in the mixture and state whether they are all distinct or overlapping. For mixtures of 3 Abs where two overlap and the last binds to a distinct epitope, characterize it as overlapping
def characterizeAbGroup(AbList):
    if len([list(v) for i, v in groupby(AbList, lambda Ab: groupSPR(Ab))]) == len(AbList):
        res = "Distinct"
    else:
        res = "Overlapping"
    return str(len(AbList))+", "+res
distinctOrOverlapping = [characterizeAbGroup(list(filter(lambda x: x != "", [entry["Antibody 1"], entry["Antibody 2"], entry["Antibody 3"]]))) for index, entry in plotData4B.iterrows()];
plotData4B["# of Abs, Distinct/Overlapping"] = distinctOrOverlapping

# %% [code]
colors = [(0.56, 0.69, 0.19)] + [(0.88,0.61,0.14)] + [(0.37, 0.46, 0.13)] + [(0.58,0.40,0.09)];
sns.set(rc={'figure.figsize':(6,6)})
ax = sns.scatterplot(x="Predicted Fractional Activity", y="Measured Fractional Activity", hue="# of Abs, Distinct/Overlapping", data=plotData4B, s=60, palette=colors)
x = np.linspace(0,1.64,2);
line = sns.lineplot(x, x, color="black");
line.lines[0].set_linestyle("--");
plt.xlim(0, 1.64);
plt.ylim(0, 1.64);

# %% [markdown]
## Figure 5: Modeling Tethered Constructs

# %% [markdown]
Modeling how tethering single-domain influenza antibodies together alters their ability to neutralize the virus. The antibody Ab<sub>A1</sub> primarily binds to influenza A group 1. The antibody Ab<sub>A2</sub> primarily binds to influenza A group 2. Both Ab<sub>B</sub><sup>(1)</sup> and Ab<sub>B</sub><sup>(2)</sup> bind to all influenza B strains.

As a result, we expect that the Ab<sub>A1</sub>-Ab<sub>A2</sub> construct will have increased breadth (because it can bind to both influenza A group 1 and group 2 strains, whereas its constituents could only bind to one group), but its potency will be equal to its best constituent (its IC<sub>50</sub> should match that of Ab<sub>A1</sub> for the group 1 strains and that of Ab<sub>A2</sub> for the group 2 strains).

By fitting the neutralization data of the 2-domain antibody constructs to Equation 6, we infer the value c<sub>eff</sub>=1400nM. With this value in hand, we can predict the potency of all multidomain antibodies against all influenza strains using the IC<sub>50</sub>s of the single domain antibodies.

In the code, we use the original nomenclature from [Laursen 2018](https://doi.org/10.1126/science.aaq0620):
* **Ab<sub>A1</sub>** in the main text represents the antibody **SD38** in the original work
* **Ab<sub>A2</sub>** in the main text represents the antibody **SD36** in the original work
* **Ab<sub>B</sub><sup>(1)</sup>** in the main text represents the antibody **SD83** in the original work
* **Ab<sub>B</sub><sup>(2)</sup>** in the main text represents the antibody **SD84** in the original work
* **Ab<sub>A1</sub>-Ab<sub>A2</sub>** in the main text represents the antibody **SD36-SD38** in the original work
* **Ab<sub>B</sub><sup>(1)</sup>-Ab<sub>B</sub><sup>(2)</sup>** in the main text represents the antibody **SD83-SD84** in the original work
* **Ab<sub>A1</sub>-Ab<sub>A2</sub>-Ab<sub>B</sub><sup>(1)</sup>-Ab<sub>B</sub><sup>(2)</sup>** in the main text represents the antibody **MD2407** in the original work
* **IgG Ab<sub>A1</sub>-Ab<sub>A2</sub>-Ab<sub>B</sub><sup>(1)</sup>-Ab<sub>B</sub><sup>(2)</sup>**, which repesents an IgG backbone with each arm attached to MD2407, represents the antibody **MD3606** in the original work

# %% [markdown]
### Panel D

# %% [code]
# 2-Ab construct from Figure 6A
twoDomainConstructA = data6[(data6["Ab Construct"]=="Ab_A1-Ab_A2")].copy().reset_index(drop=True);
twoDomainConstructA = twoDomainConstructA.rename(columns={"IC50":"Measured IC50"})
# Predicted IC50 based on Equation 6
predictedIC50 = (data6[(data6["Ab Construct"]=="Ab_A1")].values[:,-1] * data6[(data6["Ab Construct"]=="Ab_A2")].values[:,-1])/(cEff + data6[(data6["Ab Construct"]=="Ab_A1")].values[:,-1] + data6[(data6["Ab Construct"]=="Ab_A2")].values[:,-1]);
# Add the predicted IC50 against each virus strain
twoDomainConstructA["Predicted IC50"] = predictedIC50
twoDomainConstructA["# of Ab Domains"] = 2

# %% [code]
# 2-Ab construct from Figure 6B
twoDomainConstructB = data6[(data6["Ab Construct"]=="Ab_B^(1)-Ab_B^(2)")].copy().reset_index(drop=True);
twoDomainConstructB = twoDomainConstructB.rename(columns={"IC50":"Measured IC50"})
# Predicted IC50 based on Equation 6
predictedIC50 = (data6[(data6["Ab Construct"]=="Ab_B^(1)")].values[:,-1] * data6[(data6["Ab Construct"]=="Ab_B^(2)")].values[:,-1])/(cEff + data6[(data6["Ab Construct"]=="Ab_B^(1)")].values[:,-1] + data6[(data6["Ab Construct"]=="Ab_B^(2)")].values[:,-1]);
# Add the predicted IC50 against each virus strain
twoDomainConstructB["Predicted IC50"] = predictedIC50
twoDomainConstructB["# of Ab Domains"] = 2

# %% [code]
# 4-Ab construct from Figure 6C
fourDomainLinearConstructA = data6[(data6["Ab Construct"]=="Ab_A1-Ab_A2-Ab_B^(1)-Ab_B^(2)") & (data6["Group"]!="B")].copy().reset_index(drop=True);
fourDomainLinearConstructB = data6[(data6["Ab Construct"]=="Ab_A1-Ab_A2-Ab_B^(1)-Ab_B^(2)") & (data6["Group"]=="B")].copy().reset_index(drop=True);
fourDomainLinearConstructA = fourDomainLinearConstructA.rename(columns={"IC50":"Measured IC50"})
fourDomainLinearConstructB = fourDomainLinearConstructB.rename(columns={"IC50":"Measured IC50"})
# Predicted IC50 for the multidomain construct
predictedIC50A = (data6[(data6["Ab Construct"]=="Ab_A1")].values[:,-1] * data6[(data6["Ab Construct"]=="Ab_A2")].values[:,-1])/(cEff + data6[(data6["Ab Construct"]=="Ab_A1")].values[:,-1] + data6[(data6["Ab Construct"]=="Ab_A2")].values[:,-1]);
predictedIC50B = (data6[(data6["Ab Construct"]=="Ab_B^(1)")].values[:,-1] * data6[(data6["Ab Construct"]=="Ab_B^(2)")].values[:,-1])/(cEff + data6[(data6["Ab Construct"]=="Ab_B^(1)")].values[:,-1] + data6[(data6["Ab Construct"]=="Ab_B^(2)")].values[:,-1]);
# Add the predicted IC50 against each virus strain
fourDomainLinearConstructA["Predicted IC50"] = predictedIC50A
fourDomainLinearConstructA["# of Ab Domains"] = 4
fourDomainLinearConstructB["Predicted IC50"] = predictedIC50B
fourDomainLinearConstructB["# of Ab Domains"] = 4

# %% [code]
# 4-Ab construct from Figure 6D
fourDomainIgGConstructA = data6[(data6["Ab Construct"]=="IgG Ab_A1-Ab_A2-Ab_B^(1)-Ab_B^(2)") & (data6["Group"]!="B")].copy().reset_index(drop=True);
fourDomainIgGConstructB = data6[(data6["Ab Construct"]=="IgG Ab_A1-Ab_A2-Ab_B^(1)-Ab_B^(2)") & (data6["Group"]=="B")].copy().reset_index(drop=True);
fourDomainIgGConstructA = fourDomainIgGConstructA.rename(columns={"IC50":"Measured IC50"})
fourDomainIgGConstructB = fourDomainIgGConstructB.rename(columns={"IC50":"Measured IC50"})
# Predicted IC50 for the multidomain construct
predictedIC50A = (data6[(data6["Ab Construct"]=="Ab_A1")].values[:,-1] * data6[(data6["Ab Construct"]=="Ab_A2")].values[:,-1])/(cEff + data6[(data6["Ab Construct"]=="Ab_A1")].values[:,-1] + data6[(data6["Ab Construct"]=="Ab_A2")].values[:,-1])/2;
predictedIC50B = (data6[(data6["Ab Construct"]=="Ab_B^(1)")].values[:,-1] * data6[(data6["Ab Construct"]=="Ab_B^(2)")].values[:,-1])/(cEff + data6[(data6["Ab Construct"]=="Ab_B^(1)")].values[:,-1] + data6[(data6["Ab Construct"]=="Ab_B^(2)")].values[:,-1])/2;
# Add the predicted IC50 against each virus strain
fourDomainIgGConstructA["Predicted IC50"] = predictedIC50A
fourDomainIgGConstructA["# of Ab Domains"] = 4
fourDomainIgGConstructB["Predicted IC50"] = predictedIC50B
fourDomainIgGConstructB["# of Ab Domains"] = 4

# %% [code]
# Combine the entire data set
plotData5D = pd.concat([twoDomainConstructA, twoDomainConstructB, fourDomainLinearConstructA, fourDomainLinearConstructB, fourDomainIgGConstructA, fourDomainIgGConstructB])

# %% [code]
colors = [(0.56, 0.69, 0.19)] + [(0.37, 0.46, 0.13)];
sns.set(rc={'figure.figsize':(6,6)})
ax = sns.scatterplot(x="Predicted IC50", y="Measured IC50", data=plotData5D, s=60, hue="# of Ab Domains", palette=colors)
x = np.linspace(10**(-0.3), 10**(2.52),2);
line = sns.lineplot(x, x, color="black");
line.lines[0].set_linestyle("--");
plt.xlim(10**(-0.3), 10**(2.52));
plt.ylim(10**(-0.3), 10**(2.52));
plt.gca().set_xscale('log')
plt.gca().set_yscale('log')

# %% [markdown]
## Figure 6: Analyzing Tethered Construct Data

# %% [markdown]
Plot the predicted versus measured activity of all single-domain and multidomain influenza antibodies in Laursen 2018. A line is drawn between all the predictions and measurements - the more horizontal these lines, the closer the predictions match the measured IC<sub>50</sub>s.

The plot is set up so that each construct's measurements or predictions lie on a single vertical line. The plot markers may be slightly jittered left-to-right to prevent their overlap (the <i>x</i>-coordinate has no physical meaning). 

Two notable outliers are the A/Panama/2007/99 and A/Wisconsin/67/05 strains (highlighted by red lines). Neither of these strains were neutralized by either Ab<sub>A1</sub> or Ab<sub>A2</sub> (IC<sub>50</sub>≥10<sup>3</sup> nM), but the tethered antibody Ab<sub>A1</sub>-Ab<sub>A2</sub> exhibited strong neutralization (14nM and 17nM, respectively) which was far smaller than the lower bound IC<sub>50</sub>≥300nM predicted by our model. This finding was even more confusing in light of the an additional experiment carried out by Laursen et al. where they measured the IC<sub>50</sub> of A/Wisconsin/67/05 in the presence of the (untethered) antibody mixture Ab<sub>A1</sub> + Ab<sub>A2</sub> and found that it also exhibited no detectable neutralization (IC<sub>50</sub>≥10<sup>3</sup> nM). This implies that the tether is somehow responsible for the neutralization of this construct, a very surprising result that merits further investigation.

# %% [markdown]
### Panel A

# %% [code]
plotData6AOneDomain = data6[(data6["Ab Construct"]=="Ab_A1") | (data6["Ab Construct"]=="Ab_A2")].copy().reset_index(drop=True);
plotData6ATwoDomains = data6[(data6["Ab Construct"]=="Ab_A1-Ab_A2")].copy().reset_index(drop=True);
# Predicted IC50 for the multidomain construct
predictedIC50plot6A = plotData6ATwoDomains.copy().reset_index(drop=True);
predictedIC50plot6A["IC50"] = (plotData6AOneDomain[(plotData6AOneDomain["Ab Construct"]=="Ab_A1")].values[:,-1] * plotData6AOneDomain[(plotData6AOneDomain["Ab Construct"]=="Ab_A2")].values[:,-1])/(cEff + plotData6AOneDomain[(plotData6AOneDomain["Ab Construct"]=="Ab_A1")].values[:,-1] + plotData6AOneDomain[(plotData6AOneDomain["Ab Construct"]=="Ab_A2")].values[:,-1]);
predictedIC50plot6A = predictedIC50plot6A.replace("Ab_A1-Ab_A2", "${\\rm Ab}_{\\rm A1}-{\\rm Ab}_{\\rm A2}$\nPredicted")
plotData6A = pd.concat([plotData6AOneDomain, predictedIC50plot6A, plotData6ATwoDomains])
# Rename the columns
plotData6A = plotData6A.replace("Ab_A1", "${\\rm Ab}_{\\rm A1}$\nMeasured")
plotData6A = plotData6A.replace("Ab_A2", "${\\rm Ab}_{\\rm A2}$\nMeasured")
plotData6A = plotData6A.replace("Ab_A1-Ab_A2", "${\\rm Ab}_{\\rm A1}-{\\rm Ab}_{\\rm A2}$\nMeasured")

# %% [code]
sns.stripplot(x="Ab Construct", y="IC50", hue="Strain", data=plotData6A)
plt.gca().set_yscale('log')
plt.xlabel("");
plt.ylabel("IC$_{50}$");
plt.ylim(0.3, 1600);
plt.legend(bbox_to_anchor=(1.05, 1), loc=2, borderaxespad=0.);

# %% [markdown]
### Panel B

# %% [code]
plotData6BOneDomain = data6[(data6["Ab Construct"]=="Ab_B^(1)") | (data6["Ab Construct"]=="Ab_B^(2)")].copy().reset_index(drop=True);
plotData6BTwoDomains = data6[(data6["Ab Construct"]=="Ab_B^(1)-Ab_B^(2)")].copy().reset_index(drop=True);
# Predicted IC50 for the multidomain construct
predictedIC50plot6B = plotData6BTwoDomains.copy().reset_index(drop=True);
predictedIC50plot6B["IC50"] = (plotData6BOneDomain[(plotData6BOneDomain["Ab Construct"]=="Ab_B^(1)")].values[:,-1] * plotData6BOneDomain[(plotData6BOneDomain["Ab Construct"]=="Ab_B^(2)")].values[:,-1])/(cEff + plotData6BOneDomain[(plotData6BOneDomain["Ab Construct"]=="Ab_B^(1)")].values[:,-1] + plotData6BOneDomain[(plotData6BOneDomain["Ab Construct"]=="Ab_B^(2)")].values[:,-1]);
predictedIC50plot6B = predictedIC50plot6B.replace("Ab_B^(1)-Ab_B^(2)", "${\\rm Ab}_{\\rm B}^{(1)}-{\\rm Ab}_{\\rm B}^{(2)}$\nPredicted")
plotData6B = pd.concat([plotData6BOneDomain, predictedIC50plot6B, plotData6BTwoDomains])
# Rename the columns
plotData6B = plotData6B.replace("Ab_B^(1)", "${\\rm Ab}_{\\rm B}^{(1)}$\nMeasured")
plotData6B = plotData6B.replace("Ab_B^(2)", "${\\rm Ab}_{\\rm B}^{(2)}$\nMeasured")
plotData6B = plotData6B.replace("Ab_B^(1)-Ab_B^(2)", "${\\rm Ab}_{\\rm B}^{(1)}-{\\rm Ab}_{\\rm B}^{(2)}$\nMeasured")

# %% [code]
sns.stripplot(x="Ab Construct", y="IC50", hue="Strain", data=plotData6B)
plt.gca().set_yscale('log')
plt.xlabel("");
plt.ylabel("IC$_{50}$");
plt.ylim(0.3, 1600);
plt.legend(bbox_to_anchor=(1.05, 1), loc=2, borderaxespad=0.);

# %% [markdown]
### Panel C

# %% [code]
plotData6CFourDomainsA = data6[(data6["Ab Construct"]=="Ab_A1-Ab_A2-Ab_B^(1)-Ab_B^(2)") & (data6["Group"]!="B")].copy().reset_index(drop=True);
plotData6CFourDomainsB = data6[(data6["Ab Construct"]=="Ab_A1-Ab_A2-Ab_B^(1)-Ab_B^(2)") & (data6["Group"]=="B")].copy().reset_index(drop=True);
# Predicted IC50 for the multidomain construct
predictedIC50plot6CFourDomainsA = plotData6CFourDomainsA.copy().reset_index(drop=True);
predictedIC50plot6CFourDomainsA["IC50"] = (data6[(data6["Ab Construct"]=="Ab_A1")].values[:,-1] * data6[(data6["Ab Construct"]=="Ab_A2")].values[:,-1])/(cEff + data6[(data6["Ab Construct"]=="Ab_A1")].values[:,-1] + data6[(data6["Ab Construct"]=="Ab_A2")].values[:,-1]);
predictedIC50plot6CFourDomainsA = predictedIC50plot6CFourDomainsA.replace("Ab_A1-Ab_A2-Ab_B^(1)-Ab_B^(2)", "4-Ab Chain\nPredicted\nA Strains")
predictedIC50plot6CFourDomainsB = plotData6CFourDomainsB.copy().reset_index(drop=True);
predictedIC50plot6CFourDomainsB["IC50"] = (data6[(data6["Ab Construct"]=="Ab_B^(1)")].values[:,-1] * data6[(data6["Ab Construct"]=="Ab_B^(2)")].values[:,-1])/(cEff + data6[(data6["Ab Construct"]=="Ab_B^(1)")].values[:,-1] + data6[(data6["Ab Construct"]=="Ab_B^(2)")].values[:,-1]);
predictedIC50plot6CFourDomainsB = predictedIC50plot6CFourDomainsB.replace("Ab_A1-Ab_A2-Ab_B^(1)-Ab_B^(2)", "4-Ab Chain\nPredicted\nB Strains")
# Rename the columns
plotData6CFourDomainsA = plotData6CFourDomainsA.replace("Ab_A1-Ab_A2-Ab_B^(1)-Ab_B^(2)", "4-Ab Chain\nMeasured\nA Strains")
plotData6CFourDomainsB = plotData6CFourDomainsB.replace("Ab_A1-Ab_A2-Ab_B^(1)-Ab_B^(2)", "4-Ab Chain\nMeasured\nB Strains")
plotData6C = pd.concat([predictedIC50plot6CFourDomainsA, plotData6CFourDomainsA, predictedIC50plot6CFourDomainsB, plotData6CFourDomainsB])

# %% [code]
sns.stripplot(x="Ab Construct", y="IC50", hue="Strain", data=plotData6C)
plt.gca().set_yscale('log')
plt.xlabel("");
plt.ylabel("IC$_{50}$");
plt.ylim(0.3, 1600);
plt.legend(bbox_to_anchor=(1.05, 1), loc=2, borderaxespad=0.);

# %% [markdown]
### Panel D

# %% [code]
plotData6DFourDomainsA = data6[(data6["Ab Construct"]=="IgG Ab_A1-Ab_A2-Ab_B^(1)-Ab_B^(2)") & (data6["Group"]!="B")].copy().reset_index(drop=True);
plotData6DFourDomainsB = data6[(data6["Ab Construct"]=="IgG Ab_A1-Ab_A2-Ab_B^(1)-Ab_B^(2)") & (data6["Group"]=="B")].copy().reset_index(drop=True);
# Predicted IC50 for the multidomain construct
predictedIC50plot6DFourDomainsA = plotData6DFourDomainsA.copy().reset_index(drop=True);
predictedIC50plot6DFourDomainsA["IC50"] = (data6[(data6["Ab Construct"]=="Ab_A1")].values[:,-1] * data6[(data6["Ab Construct"]=="Ab_A2")].values[:,-1])/(cEff + data6[(data6["Ab Construct"]=="Ab_A1")].values[:,-1] + data6[(data6["Ab Construct"]=="Ab_A2")].values[:,-1])/2;
predictedIC50plot6DFourDomainsA = predictedIC50plot6DFourDomainsA.replace("IgG Ab_A1-Ab_A2-Ab_B^(1)-Ab_B^(2)", "IgG 4-Ab Chain\nPredicted\nA Strains")
predictedIC50plot6DFourDomainsB = plotData6DFourDomainsB.copy().reset_index(drop=True);
predictedIC50plot6DFourDomainsB["IC50"] = (data6[(data6["Ab Construct"]=="Ab_B^(1)")].values[:,-1] * data6[(data6["Ab Construct"]=="Ab_B^(2)")].values[:,-1])/(cEff + data6[(data6["Ab Construct"]=="Ab_B^(1)")].values[:,-1] + data6[(data6["Ab Construct"]=="Ab_B^(2)")].values[:,-1])/2;
predictedIC50plot6DFourDomainsB = predictedIC50plot6DFourDomainsB.replace("IgG Ab_A1-Ab_A2-Ab_B^(1)-Ab_B^(2)", "IgG 4-Ab Chain\nPredicted\nB Strains")
# Rename the columns
plotData6DFourDomainsA = plotData6DFourDomainsA.replace("IgG Ab_A1-Ab_A2-Ab_B^(1)-Ab_B^(2)", "IgG 4-Ab Chain\nMeasured\nA Strains")
plotData6DFourDomainsB = plotData6DFourDomainsB.replace("IgG Ab_A1-Ab_A2-Ab_B^(1)-Ab_B^(2)", "IgG 4-Ab Chain\nMeasured\nB Strains")
plotData6D = pd.concat([predictedIC50plot6DFourDomainsA, plotData6DFourDomainsA, predictedIC50plot6DFourDomainsB, plotData6DFourDomainsB])

# %% [code]
sns.stripplot(x="Ab Construct", y="IC50", hue="Strain", data=plotData6D)
plt.gca().set_yscale('log')
plt.xlabel("");
plt.ylabel("IC$_{50}$");
plt.ylim(0.3, 1600);
plt.legend(bbox_to_anchor=(1.05, 1), loc=2, borderaxespad=0.);

# %% [markdown]
## Figure S2: HN5 Activity Curves

# %% [markdown]
To characterize the potency (𝛼) and dissociation constant (<i>K<sub>D</sub></i>) of each monoclonal antibody, we fit their individual responses in the HN5 cell line to Equation 1. We assume that the dissociation constant is the same in both the HN5 and A431NS cell lines (since it only relates to antibody-receptor binding, which should not depend upon the cell line). To infer the potency in the A431NS cell line, we use the activity measurement of each monoclonal antibody at 2 μg/mL in that cell line

# %% [markdown]
### Panel A

# %% [code]
# Activity of a receptor in the presence of a mAb (Equation 1 in the main text)
def plotFunc(c, KDlog, alpha):
    return (1 + alpha*c/np.exp(KDlog))/(1 + c/np.exp(KDlog))

# %% [code]
def plotHN5(index):
    plotDataS2A = data2B.copy();
    plotDataS2A = plotDataS2A[plotDataS2A["Antibody"] == int(antibodies[index])]
    # Divide by 100 to go from % activity to fractional activity
    plotDataS2A["% Activity"] = plotDataS2A["% Activity"]/100;
    plotDataS2A = plotDataS2A.rename(columns={"% Activity":"Fractional Activity"})
    xRange = 10**np.linspace(-3, 1, 50);
    plt.plot(xRange, plotFunc(xRange, parametersHN5[index, 0], parametersHN5[index, 1]), color=colors[index]);
    plot = sns.scatterplot(x="Concentration (μg/mL)", y="Fractional Activity", data=plotDataS2A, label=antibodies[index], color=colors[index], s=60);
    plot.set(xscale="log");
    plot.set_xlim([10**-3.2,10**1.2]);
    plt.title('HN5 Cell Line', fontsize=14);

# %% [code]
sns.set(rc={'figure.figsize':(6,4)})
colors = [(0.368, 0.507, 0.71)] + [(0.881, 0.611, 0.142)] + [(0.56, 0.692, 0.195)] + [(0.923, 0.386, 0.209)] + [(0.528, 0.471, 0.701)] + [(0.772, 0.432, 0.102)] + [(0.364, 0.619, 0.782)] + [(1., 0.75, 0.)] + [(0.648, 0.378, 0.614)] + [(0.572, 0.586, 0.)];
for i in range(10):
    plotHN5(i)

# %% [markdown]
### Panel B

# %% [markdown]
| Antibody <br /> Index | <i>K<sub>D</sub></i> (μg/mL) <br /> (HN5/A431NS) | 𝛼 <br /> (HN5) | 𝛼 <br /> (A431NS) |
| :-: | :-: | :-: | :-: |
| Ab<sub>1</sub> | 0.017 | 0.121 | 0.648 |
| Ab<sub>2</sub> | 0.022 | 0.098 | 0.689 |
| Ab<sub>3</sub> | 0.053 | 0.043 | 0.735 |
| Ab<sub>4</sub> | 0.153 | 0.088 | 0.734 |
| Ab<sub>5</sub> | 0.101 | 0.086 | 0.751 |
| Ab<sub>6</sub> | 0.161 | 0.110 | 0.898 |
| Ab<sub>7</sub> | 0.100 | 0.592 | 0.941 |
| Ab<sub>8</sub> | 0.290 | 0.947 | 1.157 |
| Ab<sub>9</sub> | 0.413 | 0.833 | 1.264 |
| Ab<sub>10</sub> | 0.528 | 0.543 | 1.444 |

# %% [markdown]
### Panel C

# %% [markdown]
Antibody index <i>j</i> refers to Ab<sub><i>j</i></sub>

# %% [code]
plotDataS2C = [activityA431NS[(activityA431NS["Antibody 1"]==int(Ab)) & (activityA431NS["Antibody 2"]==0) & (activityA431NS["Antibody 3"]==0)].values[0,-1]/100 for Ab in antibodies];
xVals = [x+1 for x in list(range(10))];
plt.scatter(xVals,plotDataS2C);
plt.xlabel('Antibody Index');
plt.ylabel('Fractional Activity');
plt.ylim([0,1.4]);
plt.xticks(xVals);
plt.title('A431NS Cell Line', fontsize=14);

# %% [markdown]
## Figure S3: A431NS vs HN5 Predictions

# %% [markdown]
Compare the model predictions in the A431NS cell line (considered in the main text because many more 2-Ab and 3-Ab mixtures were measured in this cell line) to the predictions in the HN5 cell line. The majority of activities in this latter cell line are correctly predicted to have very little activity, but there are several serious outliers

# %% [markdown]
It is unclear what makes the predictions worse in one cell line over another. More startlingly, the measured activities in both cell lines did not correlated very well with one another. In Figure 2C of Koefoed 2011, antibody mixtures were ordered by their activity measurements in the A431NS cell line, and the corresponding measurements in the HN5 cell line did not show the expected monotonic increase in activity. In other words, some of the HN5 mixtures seem to be context dependent and exhibit far greater activity in this cell line than would be expected based on their activity in the A431NS cell line

# %% [markdown]
### Panel A

# %% [code]
colors = [(0.56, 0.69, 0.19)] + [(0.88,0.61,0.14)] + [(0.37, 0.46, 0.13)] + [(0.58,0.40,0.09)];
sns.set(rc={'figure.figsize':(6,6)})
ax = sns.scatterplot(x="Predicted Fractional Activity", y="Measured Fractional Activity", hue="# of Abs, Distinct/Overlapping", data=plotData2B, s=60, palette=colors)
x = np.linspace(0,1.64,2);
line = sns.lineplot(x, x, color="black");
line.lines[0].set_linestyle("--");
plt.xlim(0, 1.64);
plt.ylim(0, 1.64);
plt.title('A431NS Cell Line', fontsize=14);

# %% [markdown]
### Panel B

# %% [code]
# Consider all antibody mixtures with at least two Abs
plotDataS3B = activityHN5[activityHN5["Antibody 2"] != 0].copy().reset_index(drop=True);
# Add the predicted fractional activity for each antibody mixture
predictedActivity = [modelAbMixture(list(filter(lambda x: x != "0", [str(entry["Antibody 1"])[:-2], str(entry["Antibody 2"])[:-2], str(entry["Antibody 3"])[:-2]])), parametersHN5, "groupSPR") for index, entry in plotDataS3B.iterrows()];
plotDataS3B["Predicted Fractional Activity"] = predictedActivity
# Divide the measured fractional activity so that a value of 1 (rather than 100%) represents an Ab that does not inhibit activity
plotDataS3B = plotDataS3B.rename(columns={"% Activity":"Measured Fractional Activity"})
plotDataS3B["Measured Fractional Activity"] = plotDataS3B["Measured Fractional Activity"]/100;
# Rename the antibodies to be strings. When antibodies are not present (which before was denoted by 0), represent them by an empty string
def rename(AbName):
    if AbName == 0:
        return ""
    return str(AbName)
plotDataS3B["Antibody 1"] = [rename(Ab) for Ab in plotDataS3B["Antibody 1"]]
plotDataS3B["Antibody 2"] = [rename(Ab) for Ab in plotDataS3B["Antibody 2"]]
plotDataS3B["Antibody 3"] = [rename(Ab) for Ab in plotDataS3B["Antibody 3"]]
# Count the number of Ab in the mixture and state whether they are all distinct or overlapping. For mixtures of 3 Abs where two overlap and the last binds to a distinct epitope, characterize it as overlapping
def characterizeAbGroup(AbList):
    if len([list(v) for i, v in groupby(AbList, lambda Ab: groupSPR(Ab))]) == len(AbList):
        res = "Distinct"
    else:
        res = "Overlapping"
    return str(len(AbList))+", "+res
distinctOrOverlapping = [characterizeAbGroup(list(filter(lambda x: x != "", [entry["Antibody 1"], entry["Antibody 2"], entry["Antibody 3"]]))) for index, entry in plotDataS3B.iterrows()];
plotDataS3B["# of Abs, Distinct/Overlapping"] = distinctOrOverlapping

# %% [code]
colors = [(0.56, 0.69, 0.19)] + [(0.88,0.61,0.14)];
sns.set(rc={'figure.figsize':(6,6)})
ax = sns.scatterplot(x="Predicted Fractional Activity", y="Measured Fractional Activity", hue="# of Abs, Distinct/Overlapping", data=plotDataS3B, s=60, palette=colors)
x = np.linspace(0,1.64,2);
line = sns.lineplot(x, x, color="black");
line.lines[0].set_linestyle("--");
plt.xlim(0, 1.64);
plt.ylim(0, 1.64);
plt.title('HN5 Cell Line', fontsize=14);

# %% [markdown]
## Figure S4: Different Subsets of the Data

# %% [markdown]
We separate out the results in Figure 2 Panels B-D in order to better distinguish how well the 2-Ab and 3-Ab mixtures are predicted in each case

# %% [code]
plotDataS4A = plotData2B[plotData2B["Antibody 3"]==""]
plotDataS4B = plotData2B[plotData2B["Antibody 3"]!=""]
plotDataS4C = plotData2C[plotData2C["Antibody 3"]==""]
plotDataS4D = plotData2C[plotData2C["Antibody 3"]!=""]
plotDataS4E = plotData2D[plotData2D["Antibody 3"]==""]
plotDataS4F = plotData2D[plotData2D["Antibody 3"]!=""]

# %% [markdown]
### Panel A

# %% [code]
colors = [(0.56, 0.69, 0.19)] + [(0.88,0.61,0.14)];
sns.set(rc={'figure.figsize':(6,6)})
ax = sns.scatterplot(x="Predicted Fractional Activity", y="Measured Fractional Activity", hue="# of Abs, Distinct/Overlapping", data=plotDataS4A, s=60, palette=colors)
x = np.linspace(0,1.64,2);
line = sns.lineplot(x, x, color="black");
line.lines[0].set_linestyle("--");
plt.xlim(0, 1.64);
plt.ylim(0, 1.64);

# %% [markdown]
### Panel B

# %% [code]
colors = [(0.37, 0.46, 0.13)] + [(0.58,0.40,0.09)];
sns.set(rc={'figure.figsize':(6,6)})
ax = sns.scatterplot(x="Predicted Fractional Activity", y="Measured Fractional Activity", hue="# of Abs, Distinct/Overlapping", data=plotDataS4B, s=60, palette=colors)
x = np.linspace(0,1.64,2);
line = sns.lineplot(x, x, color="black");
line.lines[0].set_linestyle("--");
plt.xlim(0, 1.64);
plt.ylim(0, 1.64);

# %% [markdown]
### Panel C

# %% [code]
colors = [(0.56, 0.69, 0.19)];
sns.set(rc={'figure.figsize':(6,6)})
ax = sns.scatterplot(x="Predicted Fractional Activity", y="Measured Fractional Activity", hue="# of Abs, Distinct/Overlapping", data=plotDataS4C, s=60, palette=colors)
x = np.linspace(0,1.64,2);
line = sns.lineplot(x, x, color="black");
line.lines[0].set_linestyle("--");
plt.xlim(0, 1.64);
plt.ylim(0, 1.64);

# %% [markdown]
### Panel D

# %% [code]
colors = [(0.37, 0.46, 0.13)];
sns.set(rc={'figure.figsize':(6,6)})
ax = sns.scatterplot(x="Predicted Fractional Activity", y="Measured Fractional Activity", hue="# of Abs, Distinct/Overlapping", data=plotDataS4D, s=60, palette=colors)
x = np.linspace(0,1.64,2);
line = sns.lineplot(x, x, color="black");
line.lines[0].set_linestyle("--");
plt.xlim(0, 1.64);
plt.ylim(0, 1.64);

# %% [markdown]
### Panel E

# %% [code]
colors = [(0.88,0.61,0.14)];
sns.set(rc={'figure.figsize':(6,6)})
ax = sns.scatterplot(x="Predicted Fractional Activity", y="Measured Fractional Activity", hue="# of Abs, Distinct/Overlapping", data=plotDataS4E, s=60, palette=colors)
x = np.linspace(0,1.64,2);
line = sns.lineplot(x, x, color="black");
line.lines[0].set_linestyle("--");
plt.xlim(0, 1.64);
plt.ylim(0, 1.64);

# %% [markdown]
### Panel F

# %% [code]
colors = [(0.58,0.40,0.09)];
sns.set(rc={'figure.figsize':(6,6)})
ax = sns.scatterplot(x="Predicted Fractional Activity", y="Measured Fractional Activity", hue="# of Abs, Distinct/Overlapping", data=plotDataS4F, s=60, palette=colors)
x = np.linspace(0,1.64,2);
line = sns.lineplot(x, x, color="black");
line.lines[0].set_linestyle("--");
plt.xlim(0, 1.64);
plt.ylim(0, 1.64);

# %% [markdown]
## Figure S5: Measured Minus Predicted EGFR Activity

# %% [markdown]
While the predictions for the A431NS cell line in Figure 2B lie close to the diagonal, they are nevertheless systematically shifted to the right, indicating a larger predicted than measured fractional activity. To quantify this asymmetry, the histogram below shows the distribution of measured minus predicted activity, demonstrating a tendency towards over-predicting activity.

# %% [code]
plt.hist(plotData2B.values[:,-3]-plotData2B.values[:,-2], 22, range=[-0.6, 0.6]);

# %% [markdown]
## Figure S6: Comparing the Two Sets of 3-Ab Mixture Predictions

# %% [markdown]
SPR measurements (as in Figure 2B) suggests that antibodies can be split into the following four epitope groups: {#1-3, #4, #5-6, #7-10}. This implies that antibodies #1, #2, and #3 all bind to the same epitope, antibody #4 binds to a different epitope, antibodies #5 and #6 both bind to yet another epitope, and antibodies #7, #8, #9, and #10 all bind to yet another epitope

# %% [markdown]
We can also predict these epitope groups using the activity data from the 2-Ab mixtures (shown in Figure 3A) to obtain: {#1-3, #4-5, #6, #7-10}

# %% [markdown]
We can immediately see that the two classification schemes are nearly identical, and hence we predict that both of them will generate nearly identical predictions. To quantify that, we compare the predicted activity of the 3-Ab mixtures in both models, plotting the predicted activity in Figure 2 (x-axis) against the predicted activity in Figure 3 (y-axis)

# %% [code]
# Consider all 3-Ab antibody mixtures from Figure 2
plotDataS6 = plotData2B.copy().reset_index(drop=True);
plotDataS6 = plotDataS6[plotDataS6["Antibody 3"]!=""];
plotDataS6 = plotDataS6.rename(columns={"Predicted Fractional Activity":"Predicted Activity (Fig 2B)"})
# Add the predicted fractional activity from Figure 3B
plotDataS6["Predicted Activity (Fig 3B)"] = plotData3B[plotData3B["Antibody 3"]!=""].values[:,-2]

# %% [code]
# Note that deciding whether to plot a data point as "Distinct" (green) or "Overlapping" (gold) is now slightly ambiguous, since the two models could potentially disagree. In the case of a clash, we use the SPR measurements to classify whether a mixture of antibodies is distinct or overlapping
colors = [(0.37, 0.46, 0.13)] + [(0.58,0.40,0.09)];
sns.set(rc={'figure.figsize':(6,6)})
ax = sns.scatterplot(x="Predicted Activity (Fig 2B)", y="Predicted Activity (Fig 3B)", hue="# of Abs, Distinct/Overlapping", data=plotDataS6, s=60, palette=colors)
x = np.linspace(0,1.64,2);
line = sns.lineplot(x, x, color="black");
line.lines[0].set_linestyle("--");
plt.xlim(0, 1.64);
plt.ylim(0, 1.64);

# %% [markdown]
## Figure S7: Continuum Model with Subsets of Antibodies

# %% [markdown]
The continuum model of antibody binding (described in S1 Text Section A.7) incorporates partial competition between antibody pairs. This model works well for antibody mixtures including Abs #1-7 but systematically over-predicts the activity of mixtures containing Abs #8-10

# %% [code]
# Using the partial binding data to characterize each antibody pair. As explained in Appendix A, the potency of Antibodies #8-10 were modified to effective parameters when these antibodies were simultaneously bound with another antibody
# Consider all antibody mixtures with at least two Abs
plotDataS7 = activityA431NS.loc[10:].copy().reset_index(drop=True);
# Add the predicted fractional activity for each antibody mixture
predictedActivity = [modelAbMixtureContinuum(list(filter(lambda x: x != "0", [str(entry["Antibody 1"])[:-2], str(entry["Antibody 2"])[:-2], str(entry["Antibody 3"])[:-2]])), parametersA431NS, αEffFigS8A) for index, entry in plotDataS7.iterrows()];
plotDataS7["Predicted Fractional Activity"] = predictedActivity
# Divide the measured fractional activity so that a value of 1 (rather than 100%) represents an Ab that does not inhibit activity
plotDataS7 = plotDataS7.rename(columns={"% Activity":"Measured Fractional Activity"})
plotDataS7["Measured Fractional Activity"] = plotDataS7["Measured Fractional Activity"]/100;
# Rename the antibodies to be strings. When antibodies are not present (which before was denoted by 0), represent them by an empty string
def rename(AbName):
    if AbName == 0:
        return ""
    return str(AbName)
plotDataS7["Antibody 1"] = [rename(Ab) for Ab in plotDataS7["Antibody 1"]]
plotDataS7["Antibody 2"] = [rename(Ab) for Ab in plotDataS7["Antibody 2"]]
plotDataS7["Antibody 3"] = [rename(Ab) for Ab in plotDataS7["Antibody 3"]]
# Count the number of Ab in the mixture and state whether they are all distinct or overlapping. For mixtures of 3 Abs where two overlap and the last binds to a distinct epitope, characterize it as overlapping
def characterizeAbGroup(AbList):
    if len([list(v) for i, v in groupby(AbList, lambda Ab: groupSPR(Ab))]) == len(AbList):
        res = "Distinct"
    else:
        res = "Overlapping"
    return str(len(AbList))+", "+res
distinctOrOverlapping = [characterizeAbGroup(list(filter(lambda x: x != "", [entry["Antibody 1"], entry["Antibody 2"], entry["Antibody 3"]]))) for index, entry in plotDataS7.iterrows()];
plotDataS7["# of Abs, Distinct/Overlapping"] = distinctOrOverlapping

# %% [code]
# Panel A plots all of the data
plotDataS7A = plotDataS7.copy();
# Panel B shows all mixtures using Abs #1-7 only
plotDataS7B = plotDataS7.copy();
plotDataS7B = plotDataS7B[np.invert(plotDataS7B["Antibody 1"].isin(antibodies[7:10])) & np.invert(plotDataS7B["Antibody 2"].isin(antibodies[7:10])) & np.invert(plotDataS7B["Antibody 3"].isin(antibodies[7:10]))]
# Panel C shows mixtures that contain at least one of Abs #8, #9, or #10
plotDataS7C = plotDataS7.copy();
plotDataS7C = plotDataS7C[plotDataS7C["Antibody 1"].isin(antibodies[7:10]) | plotDataS7C["Antibody 2"].isin(antibodies[7:10]) | plotDataS7C["Antibody 3"].isin(antibodies[7:10])]

# %% [markdown]
### Panel A

# %% [markdown]
The predictions of the continuum model from Equations S9 and S10 for all antibody mixtures

# %% [code]
colors = [(0.56, 0.69, 0.19)] + [(0.88,0.61,0.14)] + [(0.37, 0.46, 0.13)] + [(0.58,0.40,0.09)];
sns.set(rc={'figure.figsize':(6,6)})
ax = sns.scatterplot(x="Predicted Fractional Activity", y="Measured Fractional Activity", hue="# of Abs, Distinct/Overlapping", data=plotDataS7A, s=60, palette=colors)
x = np.linspace(0,1.64,2);
line = sns.lineplot(x, x, color="black");
line.lines[0].set_linestyle("--");
plt.xlim(0, 1.64);
plt.ylim(0, 1.64);

# %% [markdown]
### Panel B

# %% [markdown]
Predictions for mixtures containing antibodies with potency less than one (i.e. mixtures composed only of Abs #1-7)

# %% [code]
colors = [(0.56, 0.69, 0.19)] + [(0.88,0.61,0.14)] + [(0.37, 0.46, 0.13)] + [(0.58,0.40,0.09)];
sns.set(rc={'figure.figsize':(6,6)})
ax = sns.scatterplot(x="Predicted Fractional Activity", y="Measured Fractional Activity", hue="# of Abs, Distinct/Overlapping", data=plotDataS7B, s=60, palette=colors)
x = np.linspace(0,1.64,2);
line = sns.lineplot(x, x, color="black");
line.lines[0].set_linestyle("--");
plt.xlim(0, 1.64);
plt.ylim(0, 1.64);

# %% [markdown]
### Panel C

# %% [markdown]
Predictions for mixtures containing at least one antibody with potency greater than one (i.e. mixtures must contain either Ab #8, #9, or #10 together with any other antibodies)

# %% [code]
colors = [(0.56, 0.69, 0.19)] + [(0.88,0.61,0.14)] + [(0.37, 0.46, 0.13)] + [(0.58,0.40,0.09)];
sns.set(rc={'figure.figsize':(6,6)})
ax = sns.scatterplot(x="Predicted Fractional Activity", y="Measured Fractional Activity", hue="# of Abs, Distinct/Overlapping", data=plotDataS7C, s=60, palette=colors)
x = np.linspace(0,1.64,2);
line = sns.lineplot(x, x, color="black");
line.lines[0].set_linestyle("--");
plt.xlim(0, 1.64);
plt.ylim(0, 1.64);

# %% [markdown]
## Figure S8: The Standard versus Continuum Model

# %% [markdown]
Upon implementing the continuum model, it became apparent that the three Antibodies #8-10 (called "1347", "1260", and "1261") behave differently when simultaneously bound with another antibody. More precisely, their potency (the amount by which they decrease EGFR activity) appears to decrease when another antibody is simultaneously bound. For example, Antibodies #8 and #10 individually increase activity by 1.14 and 1.35, respectively, but the mixture containing these two antibodies decreases activity to 0.65

# %% [markdown]
To account for this behavior, we defined an <i>α</i><sub>eff</sub> parameter for these three antibodies when they are simultaneously bound with another antibody. Panel A shows the continuum model with no effective parameters (i.e. when all effective parameters equal the potency derived from the individual antibody behavior, <i>α</i><sub><i>j</i>,eff</sub>=<i>α</i><sub><i>j</i></sub>. Panel B plots the continuum model with effective potency parameters for Abs #8-10. Panel C shows the continuum model with effective potency parameters for all antibodies (Abs #1-10). The resulting parameter values in each case are given in Panel D

# %% [markdown]
As shown in Figure S8, we also compared these three plots to analogous version of the standard Binding/Competitive Model (shown in Figure 2B). The implementation of that model is relegated to the supplementary Mathematica notebook

# %% [code]
def continuumModel(parameters):
    # Using the partial binding data to characterize each antibody pair. As explained in Appendix A, the potency of Antibodies #8-10 were modified to effective parameters when these antibodies were simultaneously bound with another antibody
    # Consider all antibody mixtures with at least two Abs
    plotDataS8 = activityA431NS.loc[10:].copy().reset_index(drop=True);
    # Add the predicted fractional activity for each antibody mixture
    predictedActivity = [modelAbMixtureContinuum(list(filter(lambda x: x != "0", [str(entry["Antibody 1"])[:-2], str(entry["Antibody 2"])[:-2], str(entry["Antibody 3"])[:-2]])), parametersA431NS, parameters) for index, entry in plotDataS8.iterrows()];
    plotDataS8["Predicted Fractional Activity"] = predictedActivity
    # Divide the measured fractional activity so that a value of 1 (rather than 100%) represents an Ab that does not inhibit activity
    plotDataS8 = plotDataS8.rename(columns={"% Activity":"Measured Fractional Activity"})
    plotDataS8["Measured Fractional Activity"] = plotDataS8["Measured Fractional Activity"]/100;
    # Rename the antibodies to be strings. When antibodies are not present (which before was denoted by 0), represent them by an empty string
    def rename(AbName):
        if AbName == 0:
            return ""
        return str(AbName)
    plotDataS8["Antibody 1"] = [rename(Ab) for Ab in plotDataS8["Antibody 1"]]
    plotDataS8["Antibody 2"] = [rename(Ab) for Ab in plotDataS8["Antibody 2"]]
    plotDataS8["Antibody 3"] = [rename(Ab) for Ab in plotDataS8["Antibody 3"]]
    # Count the number of Ab in the mixture and state whether they are all distinct or overlapping. For mixtures of 3 Abs where two overlap and the last binds to a distinct epitope, characterize it as overlapping
    def characterizeAbGroup(AbList):
        if len([list(v) for i, v in groupby(AbList, lambda Ab: groupSPR(Ab))]) == len(AbList):
            res = "Distinct"
        else:
            res = "Overlapping"
        return str(len(AbList))+", "+res
    distinctOrOverlapping = [characterizeAbGroup(list(filter(lambda x: x != "", [entry["Antibody 1"], entry["Antibody 2"], entry["Antibody 3"]]))) for index, entry in plotDataS8.iterrows()];
    plotDataS8["# of Abs, Distinct/Overlapping"] = distinctOrOverlapping
    return plotDataS8

# %% [markdown]
### Panel A

# %% [code]
plotDataS8A = continuumModel(αEffFigS8A);
colors = [(0.56, 0.69, 0.19)] + [(0.88,0.61,0.14)] + [(0.37, 0.46, 0.13)] + [(0.58,0.40,0.09)];
sns.set(rc={'figure.figsize':(6,6)})
ax = sns.scatterplot(x="Predicted Fractional Activity", y="Measured Fractional Activity", hue="# of Abs, Distinct/Overlapping", data=plotDataS8A, s=60, palette=colors)
x = np.linspace(0,1.64,2);
line = sns.lineplot(x, x, color="black");
line.lines[0].set_linestyle("--");
plt.xlim(0, 1.64);
plt.ylim(0, 1.64);

# %% [markdown]
### Panel B

# %% [code]
plotDataS8B = continuumModel(αEffFigS8B);
colors = [(0.56, 0.69, 0.19)] + [(0.88,0.61,0.14)] + [(0.37, 0.46, 0.13)] + [(0.58,0.40,0.09)];
sns.set(rc={'figure.figsize':(6,6)})
ax = sns.scatterplot(x="Predicted Fractional Activity", y="Measured Fractional Activity", hue="# of Abs, Distinct/Overlapping", data=plotDataS8B, s=60, palette=colors)
x = np.linspace(0,1.64,2);
line = sns.lineplot(x, x, color="black");
line.lines[0].set_linestyle("--");
plt.xlim(0, 1.64);
plt.ylim(0, 1.64);

# %% [markdown]
### Panel C

# %% [code]
plotDataS8C = continuumModel(αEffFigS8C);
colors = [(0.56, 0.69, 0.19)] + [(0.88,0.61,0.14)] + [(0.37, 0.46, 0.13)] + [(0.58,0.40,0.09)];
sns.set(rc={'figure.figsize':(6,6)})
ax = sns.scatterplot(x="Predicted Fractional Activity", y="Measured Fractional Activity", hue="# of Abs, Distinct/Overlapping", data=plotDataS8C, s=60, palette=colors)
x = np.linspace(0,1.64,2);
line = sns.lineplot(x, x, color="black");
line.lines[0].set_linestyle("--");
plt.xlim(0, 1.64);
plt.ylim(0, 1.64);

# %% [markdown]
### Panel D

# %% [markdown]
| <i>Antibody<br>Index</i> | <i>α<br>(Panel A)</i> | <i>α<br>(Panel B)</i> | <i>α<br>(Panel C)</i> |
| :-: | :-: | :-: | :-: |
| Ab<sub>1</sub> | 0.65 | 0.65 | 0.68 | 
| Ab<sub>2</sub> | 0.69 | 0.69 | 0.76 | 
| Ab<sub>3</sub> | 0.74 | 0.74 | 0.86 | 
| Ab<sub>4</sub> | 0.73 | 0.73 | 0.36 | 
| Ab<sub>5</sub> | 0.75 | 0.75 | 0.71 | 
| Ab<sub>6</sub> | 0.90 | 0.90 | 1.00 | 
| Ab<sub>7</sub> | 0.94 | 0.94 | 1.01 | 
| Ab<sub>8</sub> | 1.16 | 0.60 | 0.60 | 
| Ab<sub>9</sub> | 1.26 | 1.03 | 1.07 | 
| Ab<sub>10</sub> | 1.44 | 0.97 | 0.95 |

# %% [markdown]
## Figure S10: Comparing Multidomain Antibody Predictions

# %% [markdown]
To maintain a unified figure style, we show the predicted versus measured IC<sub>50</sub> for the flu multidomain antibodies in Figure 6

# %% [markdown]
### Panel A

# %% [code]
ax = sns.scatterplot(x="Predicted IC50", y="Measured IC50", data=twoDomainConstructA, s=60, hue="Strain")
x = np.linspace(10**(-0.3), 10**(2.52),2);
line = sns.lineplot(x, x, color="black");
line.lines[0].set_linestyle("--");
plt.xlim(10**(-0.3), 10**(2.52));
plt.ylim(10**(-0.3), 10**(2.52));
plt.gca().set_xscale('log')
plt.gca().set_yscale('log')
plt.xlabel("IC$_{50}$");
plt.ylabel("IC$_{50}$");
plt.legend(bbox_to_anchor=(1.05, 1), loc=2, borderaxespad=0.);

# %% [markdown]
### Panel B

# %% [code]
ax = sns.scatterplot(x="Predicted IC50", y="Measured IC50", data=twoDomainConstructB, s=60, hue="Strain")
x = np.linspace(10**(-0.3), 10**(2.52),2);
line = sns.lineplot(x, x, color="black");
line.lines[0].set_linestyle("--");
plt.xlim(10**(-0.3), 10**(2.52));
plt.ylim(10**(-0.3), 10**(2.52));
plt.gca().set_xscale('log')
plt.gca().set_yscale('log')
plt.xlabel("IC$_{50}$");
plt.ylabel("IC$_{50}$");
plt.legend(bbox_to_anchor=(1.05, 1), loc=2, borderaxespad=0.);

# %% [markdown]
### Panel C

# %% [code]
ax = sns.scatterplot(x="Predicted IC50", y="Measured IC50", data=pd.concat([fourDomainLinearConstructA, fourDomainLinearConstructB]), s=60, hue="Strain")
x = np.linspace(10**(-0.3), 10**(2.52),2);
line = sns.lineplot(x, x, color="black");
line.lines[0].set_linestyle("--");
plt.xlim(10**(-0.3), 10**(2.52));
plt.ylim(10**(-0.3), 10**(2.52));
plt.gca().set_xscale('log')
plt.gca().set_yscale('log')
plt.xlabel("IC$_{50}$");
plt.ylabel("IC$_{50}$");
plt.legend(bbox_to_anchor=(1.05, 1), loc=2, borderaxespad=0.);

# %% [markdown]
### Panel D

# %% [code]
ax = sns.scatterplot(x="Predicted IC50", y="Measured IC50", data=pd.concat([fourDomainIgGConstructA, fourDomainIgGConstructB]), s=60, hue="Strain")
x = np.linspace(10**(-0.3), 10**(2.52),2);
line = sns.lineplot(x, x, color="black");
line.lines[0].set_linestyle("--");
plt.xlim(10**(-0.3), 10**(2.52));
plt.ylim(10**(-0.3), 10**(2.52));
plt.gca().set_xscale('log')
plt.gca().set_yscale('log')
plt.xlabel("IC$_{50}$");
plt.ylabel("IC$_{50}$");
plt.legend(bbox_to_anchor=(1.05, 1), loc=2, borderaxespad=0.);

# %% [markdown]
## Figure S11: An Uninformed Model of Multidomain Antibodies

# %% [markdown]
We created an uninformed null model to compare the results of our multidomain antibody predictions. This null model ignores the tethering component of the multidomain antibodies (i.e. the <i>c</i><sub>eff</sub>→0 limit) and treats all four antibody domains as binding to independent sites (although Ab<sub>A1</sub> and Ab<sub>A2</sub> have no affinity for the influenza B strains while Ab<sub>B</sub><sup>(1)</sup> and Ab<sub>B</sub><sup>(2)</sup> have no affinity to the influenza A1 or A2 strains)

# %% [code]
# 2-Ab construct from Figure 6A
twoDomainConstructANoCEff = data6[(data6["Ab Construct"]=="Ab_A1-Ab_A2")].copy().reset_index(drop=True);
twoDomainConstructANoCEff = twoDomainConstructANoCEff.rename(columns={"IC50":"Measured IC50"})
# Predicted IC50 based on Equation 6
predictedIC50NoCEff = (data6[(data6["Ab Construct"]=="Ab_A1")].values[:,-1] * data6[(data6["Ab Construct"]=="Ab_A2")].values[:,-1])/(data6[(data6["Ab Construct"]=="Ab_A1")].values[:,-1] + data6[(data6["Ab Construct"]=="Ab_A2")].values[:,-1]);
# Add the predicted IC50 against each virus strain
twoDomainConstructANoCEff["Predicted IC50"] = predictedIC50NoCEff

# %% [code]
# 2-Ab construct from Figure 6B
twoDomainConstructBNoCEff = data6[(data6["Ab Construct"]=="Ab_B^(1)-Ab_B^(2)")].copy().reset_index(drop=True);
twoDomainConstructBNoCEff = twoDomainConstructBNoCEff.rename(columns={"IC50":"Measured IC50"})
# Predicted IC50 based on Equation 6
predictedIC50NoCEff = (data6[(data6["Ab Construct"]=="Ab_B^(1)")].values[:,-1] * data6[(data6["Ab Construct"]=="Ab_B^(2)")].values[:,-1])/(data6[(data6["Ab Construct"]=="Ab_B^(1)")].values[:,-1] + data6[(data6["Ab Construct"]=="Ab_B^(2)")].values[:,-1]);
# Add the predicted IC50 against each virus strain
twoDomainConstructBNoCEff["Predicted IC50"] = predictedIC50NoCEff

# %% [code]
# 4-Ab construct from Figure 6C
fourDomainLinearConstructANoCEff = data6[(data6["Ab Construct"]=="Ab_A1-Ab_A2-Ab_B^(1)-Ab_B^(2)") & (data6["Group"]!="B")].copy().reset_index(drop=True);
fourDomainLinearConstructBNoCEff = data6[(data6["Ab Construct"]=="Ab_A1-Ab_A2-Ab_B^(1)-Ab_B^(2)") & (data6["Group"]=="B")].copy().reset_index(drop=True);
fourDomainLinearConstructANoCEff = fourDomainLinearConstructANoCEff.rename(columns={"IC50":"Measured IC50"})
fourDomainLinearConstructBNoCEff = fourDomainLinearConstructBNoCEff.rename(columns={"IC50":"Measured IC50"})
# Predicted IC50 for the multidomain construct
predictedIC50ANoCEff = (data6[(data6["Ab Construct"]=="Ab_A1")].values[:,-1] * data6[(data6["Ab Construct"]=="Ab_A2")].values[:,-1])/(data6[(data6["Ab Construct"]=="Ab_A1")].values[:,-1] + data6[(data6["Ab Construct"]=="Ab_A2")].values[:,-1]);
predictedIC50BNoCEff = (data6[(data6["Ab Construct"]=="Ab_B^(1)")].values[:,-1] * data6[(data6["Ab Construct"]=="Ab_B^(2)")].values[:,-1])/(data6[(data6["Ab Construct"]=="Ab_B^(1)")].values[:,-1] + data6[(data6["Ab Construct"]=="Ab_B^(2)")].values[:,-1]);
# Add the predicted IC50 against each virus strain
fourDomainLinearConstructANoCEff["Predicted IC50"] = predictedIC50ANoCEff
fourDomainLinearConstructBNoCEff["Predicted IC50"] = predictedIC50BNoCEff

# %% [code]
# 4-Ab construct from Figure 6D
fourDomainIgGConstructANoCEff = data6[(data6["Ab Construct"]=="IgG Ab_A1-Ab_A2-Ab_B^(1)-Ab_B^(2)") & (data6["Group"]!="B")].copy().reset_index(drop=True);
fourDomainIgGConstructBNoCEff = data6[(data6["Ab Construct"]=="IgG Ab_A1-Ab_A2-Ab_B^(1)-Ab_B^(2)") & (data6["Group"]=="B")].copy().reset_index(drop=True);
fourDomainIgGConstructANoCEff = fourDomainIgGConstructANoCEff.rename(columns={"IC50":"Measured IC50"})
fourDomainIgGConstructBNoCEff = fourDomainIgGConstructBNoCEff.rename(columns={"IC50":"Measured IC50"})
# Predicted IC50 for the multidomain construct
predictedIC50ANoCEff = (data6[(data6["Ab Construct"]=="Ab_A1")].values[:,-1] * data6[(data6["Ab Construct"]=="Ab_A2")].values[:,-1])/(data6[(data6["Ab Construct"]=="Ab_A1")].values[:,-1] + data6[(data6["Ab Construct"]=="Ab_A2")].values[:,-1])/2;
predictedIC50BNoCEff = (data6[(data6["Ab Construct"]=="Ab_B^(1)")].values[:,-1] * data6[(data6["Ab Construct"]=="Ab_B^(2)")].values[:,-1])/(data6[(data6["Ab Construct"]=="Ab_B^(1)")].values[:,-1] + data6[(data6["Ab Construct"]=="Ab_B^(2)")].values[:,-1])/2;
# Add the predicted IC50 against each virus strain
fourDomainIgGConstructANoCEff["Predicted IC50"] = predictedIC50ANoCEff
fourDomainIgGConstructBNoCEff["Predicted IC50"] = predictedIC50BNoCEff

# %% [markdown]
### Panel A

# %% [code]
ax = sns.scatterplot(x="Predicted IC50", y="Measured IC50", data=twoDomainConstructANoCEff, s=60, hue="Strain")
x = np.linspace(10**(-0.3), 10**(2.52),2);
line = sns.lineplot(x, x, color="black");
line.lines[0].set_linestyle("--");
plt.xlim(10**(-0.3), 10**(2.52));
plt.ylim(10**(-0.3), 10**(2.52));
plt.gca().set_xscale('log')
plt.gca().set_yscale('log')
plt.xlabel("IC$_{50}$");
plt.ylabel("IC$_{50}$");
plt.legend(bbox_to_anchor=(1.05, 1), loc=2, borderaxespad=0.);

# %% [markdown]
### Panel B

# %% [code]
ax = sns.scatterplot(x="Predicted IC50", y="Measured IC50", data=twoDomainConstructBNoCEff, s=60, hue="Strain")
x = np.linspace(10**(-0.3), 10**(2.52),2);
line = sns.lineplot(x, x, color="black");
line.lines[0].set_linestyle("--");
plt.xlim(10**(-0.3), 10**(2.52));
plt.ylim(10**(-0.3), 10**(2.52));
plt.gca().set_xscale('log')
plt.gca().set_yscale('log')
plt.xlabel("IC$_{50}$");
plt.ylabel("IC$_{50}$");
plt.legend(bbox_to_anchor=(1.05, 1), loc=2, borderaxespad=0.);

# %% [markdown]
### Panel C

# %% [code]
ax = sns.scatterplot(x="Predicted IC50", y="Measured IC50", data=pd.concat([fourDomainLinearConstructANoCEff, fourDomainLinearConstructBNoCEff]), s=60, hue="Strain")
x = np.linspace(10**(-0.3), 10**(2.52),2);
line = sns.lineplot(x, x, color="black");
line.lines[0].set_linestyle("--");
plt.xlim(10**(-0.3), 10**(2.52));
plt.ylim(10**(-0.3), 10**(2.52));
plt.gca().set_xscale('log')
plt.gca().set_yscale('log')
plt.xlabel("IC$_{50}$");
plt.ylabel("IC$_{50}$");
plt.legend(bbox_to_anchor=(1.05, 1), loc=2, borderaxespad=0.);

# %% [markdown]
### Panel D

# %% [code]
ax = sns.scatterplot(x="Predicted IC50", y="Measured IC50", data=pd.concat([fourDomainIgGConstructANoCEff, fourDomainIgGConstructBNoCEff]), s=60, hue="Strain")
x = np.linspace(10**(-0.3), 10**(2.52),2);
line = sns.lineplot(x, x, color="black");
line.lines[0].set_linestyle("--");
plt.xlim(10**(-0.3), 10**(2.52));
plt.ylim(10**(-0.3), 10**(2.52));
plt.gca().set_xscale('log')
plt.gca().set_yscale('log')
plt.xlabel("IC$_{50}$");
plt.ylabel("IC$_{50}$");
plt.legend(bbox_to_anchor=(1.05, 1), loc=2, borderaxespad=0.);

# %% [markdown]
## Figure S12: Fitting Individual <i>c</i><sub>eff</sub> Values

# %% [markdown]
<i>c</i><sub>eff</sub> depends on the geometry of the linker as well as the geometry of the influenza hemagglutinin binding sites, and therefore it may differ for Ab<sub>A1</sub>-Ab<sub>A2</sub> binding to either influenza A group 1 or group 2 strains, as well as for Ab<sub>B</sub><sup>(1)</sup>-Ab<sub>B</sub><sup>(2)</sup> binding to influenza B strains. In the main text (and in Figure 5), we assumed for simplicity that all three cases have the same <i>c</i><sub>eff</sub>. In the Mathematica SI file, we infer each effective concentration independently, and below we only show the results and not the fitting. Strains that yield <i>c</i><sub>eff</sub><10 nM are shown on the 10 nM dashed line

# %% [code]
cEffA1values = pd.DataFrame({"Type":["Influenza A1", "Influenza A1", "Influenza A1", "Influenza A1", "Influenza A1", "Influenza A1", "Influenza A1"], "Inferred cEff":[194., 998., 116., 10, 800.333, 2323.33, 1319.33]})
cEffA2values = pd.DataFrame({"Type":["Influenza A2", "Influenza A2", "Influenza A2", "Influenza A2", "Influenza A2", "Influenza A2", "Influenza A2"], "Inferred cEff":[1910.83, 6722., 5241.71, 326.8, 10, 10, 736.286]})
cEffBvalues = pd.DataFrame({"Type":["Influenza B", "Influenza B", "Influenza B", "Influenza B", "Influenza B"], "Inferred cEff":[681., 1508., 9502., 13313., 15323.5]})

# %% [code]
sns.stripplot(x="Type", y="Inferred cEff", data=pd.concat([cEffA1values, cEffA2values, cEffBvalues]))
plt.gca().set_yscale('log')
plt.xlabel("");
plt.ylabel("Inferred $c_{\\rm eff}$");
plt.xlim(-0.3, 2.3);
plt.ylim(5, 25000);
line = sns.lineplot([-1, 3], 10, color="black");
line.lines[0].set_linestyle("--");

# %% [markdown]
## Figure S13: Multidomain Antibody Predictions with Different <i>c</i><sub>eff</sub>

# %% [markdown]
We can characterize the flu multidomain antibodies using the individual <i>c</i><sub>eff</sub> values found above. As expected, these yield better IC<sub>50</sub> predictions, especially for the Influenza B strains

# %% [code]
# 2-Ab construct from Figure 6A
twoDomainConstructAUniqueCEffA1 = data6[(data6["Ab Construct"]=="Ab_A1-Ab_A2") & (data6["Group"]=="A1")].copy().reset_index(drop=True);
twoDomainConstructAUniqueCEffA1 = twoDomainConstructAUniqueCEffA1.rename(columns={"IC50":"Measured IC50"})
twoDomainConstructAUniqueCEffA2 = data6[(data6["Ab Construct"]=="Ab_A1-Ab_A2") & (data6["Group"]=="A2")].copy().reset_index(drop=True);
twoDomainConstructAUniqueCEffA2 = twoDomainConstructAUniqueCEffA2.rename(columns={"IC50":"Measured IC50"})
# Predicted IC50 based on Equation 6
predictedIC50UniqueCEffA1 = (data6[(data6["Ab Construct"]=="Ab_A1") & (data6["Group"]=="A1")].values[:,-1] * data6[(data6["Ab Construct"]=="Ab_A2") & (data6["Group"]=="A1")].values[:,-1])/(cEffA1 + data6[(data6["Ab Construct"]=="Ab_A1") & (data6["Group"]=="A1")].values[:,-1] + data6[(data6["Ab Construct"]=="Ab_A2") & (data6["Group"]=="A1")].values[:,-1]);
predictedIC50UniqueCEffA2 = (data6[(data6["Ab Construct"]=="Ab_A1") & (data6["Group"]=="A2")].values[:,-1] * data6[(data6["Ab Construct"]=="Ab_A2") & (data6["Group"]=="A2")].values[:,-1])/(cEffA2 + data6[(data6["Ab Construct"]=="Ab_A1") & (data6["Group"]=="A2")].values[:,-1] + data6[(data6["Ab Construct"]=="Ab_A2") & (data6["Group"]=="A2")].values[:,-1]);
# Add the predicted IC50 against each virus strain
twoDomainConstructAUniqueCEffA1["Predicted IC50"] = predictedIC50UniqueCEffA1
twoDomainConstructAUniqueCEffA2["Predicted IC50"] = predictedIC50UniqueCEffA2

# %% [code]
# 2-Ab construct from Figure 6B
twoDomainConstructBUniqueCEff = data6[(data6["Ab Construct"]=="Ab_B^(1)-Ab_B^(2)")].copy().reset_index(drop=True);
twoDomainConstructBUniqueCEff = twoDomainConstructBUniqueCEff.rename(columns={"IC50":"Measured IC50"})
# Predicted IC50 based on Equation 6
predictedIC50UniqueCEff = (data6[(data6["Ab Construct"]=="Ab_B^(1)")].values[:,-1] * data6[(data6["Ab Construct"]=="Ab_B^(2)")].values[:,-1])/(cEffB + data6[(data6["Ab Construct"]=="Ab_B^(1)")].values[:,-1] + data6[(data6["Ab Construct"]=="Ab_B^(2)")].values[:,-1]);
# Add the predicted IC50 against each virus strain
twoDomainConstructBUniqueCEff["Predicted IC50"] = predictedIC50UniqueCEff

# %% [code]
# 4-Ab construct from Figure 6C
fourDomainLinearConstructA1UniqueCEff = data6[(data6["Ab Construct"]=="Ab_A1-Ab_A2-Ab_B^(1)-Ab_B^(2)") & (data6["Group"]=="A1")].copy().reset_index(drop=True);
fourDomainLinearConstructA2UniqueCEff = data6[(data6["Ab Construct"]=="Ab_A1-Ab_A2-Ab_B^(1)-Ab_B^(2)") & (data6["Group"]=="A2")].copy().reset_index(drop=True);
fourDomainLinearConstructBUniqueCEff = data6[(data6["Ab Construct"]=="Ab_A1-Ab_A2-Ab_B^(1)-Ab_B^(2)") & (data6["Group"]=="B")].copy().reset_index(drop=True);
fourDomainLinearConstructA1UniqueCEff = fourDomainLinearConstructA1UniqueCEff.rename(columns={"IC50":"Measured IC50"})
fourDomainLinearConstructA2UniqueCEff = fourDomainLinearConstructA2UniqueCEff.rename(columns={"IC50":"Measured IC50"})
fourDomainLinearConstructBUniqueCEff = fourDomainLinearConstructBUniqueCEff.rename(columns={"IC50":"Measured IC50"})
# Predicted IC50 for the multidomain construct
predictedIC50A1UniqueCEff = (data6[(data6["Ab Construct"]=="Ab_A1") & (data6["Group"]=="A1")].values[:,-1] * data6[(data6["Ab Construct"]=="Ab_A2") & (data6["Group"]=="A1")].values[:,-1])/(cEffA1 + data6[(data6["Ab Construct"]=="Ab_A1") & (data6["Group"]=="A1")].values[:,-1] + data6[(data6["Ab Construct"]=="Ab_A2") & (data6["Group"]=="A1")].values[:,-1]);
predictedIC50A2UniqueCEff = (data6[(data6["Ab Construct"]=="Ab_A1") & (data6["Group"]=="A2")].values[:,-1] * data6[(data6["Ab Construct"]=="Ab_A2") & (data6["Group"]=="A2")].values[:,-1])/(cEffA2 + data6[(data6["Ab Construct"]=="Ab_A1") & (data6["Group"]=="A2")].values[:,-1] + data6[(data6["Ab Construct"]=="Ab_A2") & (data6["Group"]=="A2")].values[:,-1]);
predictedIC50BUniqueCEff = (data6[(data6["Ab Construct"]=="Ab_B^(1)")].values[:,-1] * data6[(data6["Ab Construct"]=="Ab_B^(2)")].values[:,-1])/(cEffB + data6[(data6["Ab Construct"]=="Ab_B^(1)")].values[:,-1] + data6[(data6["Ab Construct"]=="Ab_B^(2)")].values[:,-1]);
# Add the predicted IC50 against each virus strain
fourDomainLinearConstructA1UniqueCEff["Predicted IC50"] = predictedIC50A1UniqueCEff
fourDomainLinearConstructA2UniqueCEff["Predicted IC50"] = predictedIC50A2UniqueCEff
fourDomainLinearConstructBUniqueCEff["Predicted IC50"] = predictedIC50BUniqueCEff

# %% [code]
# 4-Ab construct from Figure 6C
fourDomainIgGConstructA1UniqueCEff = data6[(data6["Ab Construct"]=="IgG Ab_A1-Ab_A2-Ab_B^(1)-Ab_B^(2)") & (data6["Group"]=="A1")].copy().reset_index(drop=True);
fourDomainIgGConstructA2UniqueCEff = data6[(data6["Ab Construct"]=="IgG Ab_A1-Ab_A2-Ab_B^(1)-Ab_B^(2)") & (data6["Group"]=="A2")].copy().reset_index(drop=True);
fourDomainIgGConstructBUniqueCEff = data6[(data6["Ab Construct"]=="IgG Ab_A1-Ab_A2-Ab_B^(1)-Ab_B^(2)") & (data6["Group"]=="B")].copy().reset_index(drop=True);
fourDomainIgGConstructA1UniqueCEff = fourDomainIgGConstructA1UniqueCEff.rename(columns={"IC50":"Measured IC50"})
fourDomainIgGConstructA2UniqueCEff = fourDomainIgGConstructA2UniqueCEff.rename(columns={"IC50":"Measured IC50"})
fourDomainIgGConstructBUniqueCEff = fourDomainIgGConstructBUniqueCEff.rename(columns={"IC50":"Measured IC50"})
# Predicted IC50 for the multidomain construct
predictedIC50A1UniqueCEff = (data6[(data6["Ab Construct"]=="Ab_A1") & (data6["Group"]=="A1")].values[:,-1] * data6[(data6["Ab Construct"]=="Ab_A2") & (data6["Group"]=="A1")].values[:,-1])/(cEffA1 + data6[(data6["Ab Construct"]=="Ab_A1") & (data6["Group"]=="A1")].values[:,-1] + data6[(data6["Ab Construct"]=="Ab_A2") & (data6["Group"]=="A1")].values[:,-1])/2;
predictedIC50A2UniqueCEff = (data6[(data6["Ab Construct"]=="Ab_A1") & (data6["Group"]=="A2")].values[:,-1] * data6[(data6["Ab Construct"]=="Ab_A2") & (data6["Group"]=="A2")].values[:,-1])/(cEffA2 + data6[(data6["Ab Construct"]=="Ab_A1") & (data6["Group"]=="A2")].values[:,-1] + data6[(data6["Ab Construct"]=="Ab_A2") & (data6["Group"]=="A2")].values[:,-1])/2;
predictedIC50BUniqueCEff = (data6[(data6["Ab Construct"]=="Ab_B^(1)")].values[:,-1] * data6[(data6["Ab Construct"]=="Ab_B^(2)")].values[:,-1])/(cEffB + data6[(data6["Ab Construct"]=="Ab_B^(1)")].values[:,-1] + data6[(data6["Ab Construct"]=="Ab_B^(2)")].values[:,-1])/2;
# Add the predicted IC50 against each virus strain
fourDomainIgGConstructA1UniqueCEff["Predicted IC50"] = predictedIC50A1UniqueCEff
fourDomainIgGConstructA2UniqueCEff["Predicted IC50"] = predictedIC50A2UniqueCEff
fourDomainIgGConstructBUniqueCEff["Predicted IC50"] = predictedIC50BUniqueCEff

# %% [markdown]
### Panel A

# %% [code]
ax = sns.scatterplot(x="Predicted IC50", y="Measured IC50", data=pd.concat([twoDomainConstructAUniqueCEffA1, twoDomainConstructAUniqueCEffA2]), s=60, hue="Strain")
x = np.linspace(10**(-0.3), 10**(2.52),2);
line = sns.lineplot(x, x, color="black");
line.lines[0].set_linestyle("--");
plt.xlim(10**(-0.3), 10**(2.52));
plt.ylim(10**(-0.3), 10**(2.52));
plt.gca().set_xscale('log')
plt.gca().set_yscale('log')
plt.xlabel("IC$_{50}$");
plt.ylabel("IC$_{50}$");
plt.legend(bbox_to_anchor=(1.05, 1), loc=2, borderaxespad=0.);

# %% [markdown]
### Panel B

# %% [code]
ax = sns.scatterplot(x="Predicted IC50", y="Measured IC50", data=twoDomainConstructBUniqueCEff, s=60, hue="Strain")
x = np.linspace(10**(-0.3), 10**(2.52),2);
line = sns.lineplot(x, x, color="black");
line.lines[0].set_linestyle("--");
plt.xlim(10**(-0.3), 10**(2.52));
plt.ylim(10**(-0.3), 10**(2.52));
plt.gca().set_xscale('log')
plt.gca().set_yscale('log')
plt.xlabel("IC$_{50}$");
plt.ylabel("IC$_{50}$");
plt.legend(bbox_to_anchor=(1.05, 1), loc=2, borderaxespad=0.);

# %% [markdown]
### Panel C

# %% [code]
ax = sns.scatterplot(x="Predicted IC50", y="Measured IC50", data=pd.concat([fourDomainLinearConstructA1UniqueCEff, fourDomainLinearConstructA2UniqueCEff, fourDomainLinearConstructBUniqueCEff]), s=60, hue="Strain")
x = np.linspace(10**(-0.3), 10**(2.52),2);
line = sns.lineplot(x, x, color="black");
line.lines[0].set_linestyle("--");
plt.xlim(10**(-0.3), 10**(2.52));
plt.ylim(10**(-0.3), 10**(2.52));
plt.gca().set_xscale('log')
plt.gca().set_yscale('log')
plt.xlabel("IC$_{50}$");
plt.ylabel("IC$_{50}$");
plt.legend(bbox_to_anchor=(1.05, 1), loc=2, borderaxespad=0.);

# %% [markdown]
### Panel D

# %% [code]
ax = sns.scatterplot(x="Predicted IC50", y="Measured IC50", data=pd.concat([fourDomainIgGConstructA1UniqueCEff, fourDomainIgGConstructA2UniqueCEff, fourDomainIgGConstructBUniqueCEff]), s=60, hue="Strain")
x = np.linspace(10**(-0.3), 10**(2.52),2);
line = sns.lineplot(x, x, color="black");
line.lines[0].set_linestyle("--");
plt.xlim(10**(-0.3), 10**(2.52));
plt.ylim(10**(-0.3), 10**(2.52));
plt.gca().set_xscale('log')
plt.gca().set_yscale('log')
plt.xlabel("IC$_{50}$");
plt.ylabel("IC$_{50}$");
plt.legend(bbox_to_anchor=(1.05, 1), loc=2, borderaxespad=0.);

# %% [markdown]
## Table S1: Original Antibody Nomenclature

# %% [markdown]
### Koefoed 2011 mAb Nomenclature

# %% [markdown]
| <i>This Work</i> | <i>Original Work</i> |
| :-: | :-: |
| Ab<sub>1</sub> | 1565 |
| Ab<sub>2</sub> | 1320 |
| Ab<sub>3</sub> | 1024 |
| Ab<sub>4</sub> | 992 |
| Ab<sub>5</sub> | 1277 |
| Ab<sub>6</sub> | 1030 |
| Ab<sub>7</sub> | 1284 |
| Ab<sub>8</sub> | 1347 |
| Ab<sub>9</sub> | 1260 |
| Ab<sub>10</sub> | 1261 |

# %% [markdown]
### Laursen 2018 mAb Nomenclature

# %% [markdown]
| <i>This Work</i> | | <i>Original Work</i> |
| :-: | | :-: |
| Ab<sub>A1</sub> | | SD38 |
| Ab<sub>A2</sub> | | SD36 |
| Ab<sub>B</sub><sup>(1)</sup> | | SD83 |
| Ab<sub>B</sub><sup>(2)</sup> | | SD84 |
| Ab<sub>A1</sub>-Ab<sub>A2</sub> | | SD36-SD38 |
| Ab<sub>B</sub><sup>(1)</sup>-Ab<sub>B</sub><sup>(2)</sup> | | SD83-SD84 |
| Ab<sub>A1</sub>-Ab<sub>A2</sub>-Ab<sub>B</sub><sup>(1)</sup>-Ab<sub>B</sub><sup>(2)</sup> | | SD36-SD38-SD83-SD84 |
| IgG Ab<sub>A1</sub>-Ab<sub>A2</sub>-Ab<sub>B</sub><sup>(1)</sup>-Ab<sub>B</sub><sup>(2)</sup> | | IgG SD36-SD38-SD83-SD84 |

# %% [markdown]
# Program to Characterize Antibody Mixtures

# %% [markdown]
The following sections enable you to characterize antibodies targeting a receptor and then predict how any combination of these antibodies will perform. Each section is heavily commented, and example CSV files are included in the Supporting Information that demonstrate how this code can be run. You can add your own data to these CSV files and rerun the code below to predict how an antibody mixture will behave in your system.

The three sections perform the following tasks:
* **Characterize Monoclonal Antibodies** takes in the potency and dissociation constant of monoclonal antibodies or infers them from activity data
* **Categorizing Epitope Groupings** classifies whether each pair of antibodies binds to distinct or overlapping epitopes
* **Predicting the Potency of Antibody Mixtures** predicts the activity of any combination of antibodies you specify

# %% [markdown]
## Characterize Monoclonal Antibodies

# %% [markdown]
The sections below present two methods to either enter the known dissociation constants and potencies of monoclonal antibodies or to infer these parameters from their activity measurements

# %% [markdown]
### Input Activity Curves to Infer Dissociation Constants and Potencies

# %% [markdown]
Reads a CSV file called "_DissociationConstantsPotenciesInferredFromActivity.csv_" in the same directory as this notebook that contains activity at different concentrations of an arbitrary number of monoclonal antibodies. The dissociation constant and potency of each antibody is inferred from this activity data by nonlinear fitting to Equation 1 in the main text.
* The antibodies are labeled by their _Antibody Index_ column
* Example data is shown for the ten EGFR antibodies in the HN5 cell line from [Koefoed 2011](https://doi.org/10.4161/mabs.3.6.17955). Note that this is a _different_ cell line from the A431NS cell line which was considered in the main text

# %% [code]
dataX1 = pd.read_csv("DissociationConstantsPotenciesInferredFromActivity_ExampleHN5.csv")
dataX1 = dataX1.rename(columns={"Antibody Concentration (ug/mL)":"Antibody Concentration (μg/mL)"})
colors = [(0.368, 0.507, 0.71)] + [(0.881, 0.611, 0.142)] + [(0.56, 0.692, 0.195)] + [(0.923, 0.386, 0.209)] + [(0.528, 0.471, 0.701)] + [(0.772, 0.432, 0.102)] + [(0.364, 0.619, 0.782)] + [(1., 0.75, 0.)] + [(0.648, 0.378, 0.614)] + [(0.572, 0.586, 0.)];

# %% [code]
# Activity of a receptor in the presence of a mAb (Equation 1 in the main text)
def fitActivityFunc(c, KDlog, alpha):
    return (1 + alpha*c/np.exp(KDlog))/(1 + c/np.exp(KDlog))

# %% [code]
def fitActivityData(index):
    # Fitting activity data to sigmoids
    fitData = dataX1[dataX1["Antibody Index"] == dataX1["Antibody Index"].unique()[index]]
    initialGuess = np.array([-2.3, 50])
    bestFitParameters, bestFitCovariance = curve_fit(fitActivityFunc, fitData["Antibody Concentration (μg/mL)"], fitData["Activity"], initialGuess)
    parameterValues[index] = bestFitParameters;
    # Plot the resulting fits
    xRange = 10**np.linspace(-3, 1, 50);
    plt.plot(xRange, fitActivityFunc(xRange, *bestFitParameters), color=colors[index]);
    plot = sns.scatterplot(x="Antibody Concentration (μg/mL)", y="Activity", data=fitData, color=colors[index], s=60);
    plot.set(xscale="log");
    plot.set_xlim([10**-3.2,10**1.2]);

# %% [code]
parameterValues = np.zeros(shape=(10,2))
for i in range(10):
    fitActivityData(i)
parametersActivityData = pd.DataFrame({"Antibody Index":dataX1["Antibody Index"].unique(), "Dissociation Constant (ug/mL)":parameterValues[:,0], "Potency":parameterValues[:,1]})

# %% [markdown]
### Input Dissociation Constants (K<sub>D</sub>) and Potencies (α) Directly - Example from HN5 Cell Line

# %% [markdown]
Reads a CSV file called "_DissociationConstantsPotenciesDirect_ExampleHN5.csv_" in the same directory as this notebook that contains the dissociation constants and potencies of an arbitrary number of antibodies. 
* The antibodies are labeled by their _Antibody Index_ column
* Example data is shown for the ten EGFR antibodies in the HN5 cell line from [Koefoed 2011](https://doi.org/10.4161/mabs.3.6.17955). Note that this is a _different_ cell line from the A431NS cell line which was considered in the main text

# %% [code]
parametersActivityData = pd.read_csv("DissociationConstantsPotenciesDirect_ExampleHN5.csv")
xRange = 10**np.linspace(-3, 1, 50);
colors = [(0.368, 0.507, 0.71)] + [(0.881, 0.611, 0.142)] + [(0.56, 0.692, 0.195)] + [(0.923, 0.386, 0.209)] + [(0.528, 0.471, 0.701)] + [(0.772, 0.432, 0.102)] + [(0.364, 0.619, 0.782)] + [(1., 0.75, 0.)] + [(0.648, 0.378, 0.614)] + [(0.572, 0.586, 0.)];
for index, row in parametersActivityData.iterrows():
    yValues=(1+row["Potency"]*xRange/row["Dissociation Constant (ug/mL)"])/(1+xRange/row["Dissociation Constant (ug/mL)"]);
    plt.semilogx(xRange, yValues, color=colors[index]);

# %% [markdown]
### Input Dissociation Constants (K<sub>D</sub>) and Potencies (α) Directly - Example from A431NS Cell Line

# %% [markdown]
Reads a CSV file called "_DissociationConstantsPotenciesDirect_ExampleA431NS.csv_" in the same directory as this notebook that contains the dissociation constants and potencies of an arbitrary number of antibodies. 
* The antibodies are labeled by their _Antibody Index_ column
* Example data is shown for the ten EGFR antibodies in the A431NS cell line from [Koefoed 2011](https://doi.org/10.4161/mabs.3.6.17955)

# %% [code]
parametersActivityData = pd.read_csv("DissociationConstantsPotenciesDirect_ExampleA431NS.csv")
xRange = 10**np.linspace(-3, 1, 50);
colors = [(0.368, 0.507, 0.71)] + [(0.881, 0.611, 0.142)] + [(0.56, 0.692, 0.195)] + [(0.923, 0.386, 0.209)] + [(0.528, 0.471, 0.701)] + [(0.772, 0.432, 0.102)] + [(0.364, 0.619, 0.782)] + [(1., 0.75, 0.)] + [(0.648, 0.378, 0.614)] + [(0.572, 0.586, 0.)];
for index, row in parametersActivityData.iterrows():
    yValues=(1+row["Potency"]*xRange/row["Dissociation Constant (ug/mL)"])/(1+xRange/row["Dissociation Constant (ug/mL)"]);
    plt.semilogx(xRange, yValues, color=colors[index]);

# %% [markdown]
## Categorizing Epitope Groupings

# %% [markdown]
The sections below present two methods to either enter the known epitope groupings of antibodies directly or to infer these groupings from activity measurements of 2-antibody mixtures

# %% [markdown]
### Input Activity Data from 2-Ab Mixtures to Infer Epitope Groups

# %% [markdown]
Reads a CSV file called "_EpitopeGroupFromActivity_ExampleA431NS.csv_" in the same directory as this notebook that contains activity measurements of 2-antibody mixtures and infers the epitope groups of all antibodies. This code assumes that the _Characterize Monoclonal Antibodies_ section has been successfully evaluated so that **parametersActivityData** has values for all of the antibodies in the first two columns of this CSV file
* A gold box represents that two antibodies bind to an overlapping site, whereas a green box denotes two antibodies binding to distinct epitopes. A dark gray box represents an uncategorized mixture. The light gray boxes on the diagonal represent monoclonal antibodies
* As described in Appendix B of the main text, to account for the uncertainty in activity measurements we run the following two checks that rely on the SEM error σ. Note that these only affect the results if the error parameters are manually changed (their default values are zero, in which case these two checks do not alter the categorization scheme)
    * If an experimental measurement falls within σ<sub>From Center</sub>/2 of the midpoint of the two model predictions, leave that pair of antibody epitopes as uncategorized. Given the SEM measurement σ for your data set, we suggest you set σ<sub>From Center</sub>=σ
    * If the distinct and overlapping models are within σ<sub>Between Predictions</sub> of one another, leave that pair of antibody epitopes as uncategorized. Given the SEM measurement σ for your data set, we suggest you set σ<sub>Between Predictions</sub>=4σ
    * The values of σ<sub>From Center</sub> and σ<sub>Between Predictions</sub> can be set at the very top of the code (their default values are set to 0). To recapitulate the results in Figure 3A of the main text, the _Characterize Monoclonal Antibodies A431NS Example_ must be evaluated for "_DissociationConstantsPotenciesDirect_ExampleA431NS.csv_" and the error values set to σ<sub>Between Predictions</sub>=0.16 and σ<sub>From Center</sub>=0.04
* Example data is shown for the ten EGFR antibodies from [Koefoed 2011](https://doi.org/10.4161/mabs.3.6.17955) Figure 2C for the A431NS cell line. Note that Figure S1 contains additional data for the A431NS cell line that includes 3-antibody mixtures

# %% [code]
# Parameters that account for the error in the experimental measurements
σBetweenPredictions = 0.0; # Minimum distance between the two model predictions to categorize
σFromCenter = 0.0; # Measurements must be at least σFromCenter/2 outside the average of the model predictions

# %% [code]
dataX4 = pd.read_csv("EpitopeGroupFromActivity_ExampleA431NS.csv");
plotDataX4 = np.zeros(shape=(10,10))
for index, row in dataX4.iterrows():
    [KD1, alpha1] = parametersActivityData[parametersActivityData["Antibody Index"]==row["Antibody 1 Index"]].values[0,1:];
    [KD2, alpha2] = parametersActivityData[parametersActivityData["Antibody Index"]==row["Antibody 2 Index"]].values[0,1:];
    c1 = row["Antibody 1 Concentration (ug/mL)"];
    c2 = row["Antibody 2 Concentration (ug/mL)"];
    # Indices for the antibodies
    ind1 = max(int(row["Antibody 1 Index"][3:]), int(row["Antibody 2 Index"][3:])) - 1
    ind2 = min(int(row["Antibody 1 Index"][3:]), int(row["Antibody 2 Index"][3:])) - 1
    # Prediction assuming the two antibodies bind to distinct epitopes
    predDistinct = (1 + alpha1*c1/KD1)/(1 + c1/KD1) * (1 + alpha2*c2/KD2)/(1 + c2/KD2);
    # Prediction assuming the two antibodies bind to overlapping epitopes
    predOverlapping = (1 + alpha1*c1/KD1 + alpha2*c2/KD2)/(1 + c1/KD1 + c2/KD2);
    # Experimental measurement of the mixture with both antibodies
    measurement = row["Activity of Mixture"];
    # If the two model predictions are within 'σBetweenPredictions' of one another or if the experimental measurements is within 'σFromCenter' of the midpoint of the two model predictions, classify the pair of antibodies as "uncategorized" by the model
    if ((abs(predOverlapping - predDistinct) < σBetweenPredictions) | (abs(measurement - (predDistinct + predOverlapping)/2) < σFromCenter)):
        plotDataX4[ind1, ind2] = 1;
    else:
        # If the experimental measurement is closer to the overlapping epitopes prediction than to the distinct epitopes prediction, classify the epitope pair as overlapping
        if (predOverlapping - measurement)/(predOverlapping - predDistinct) < 1/2:
            plotDataX4[ind1, ind2] = 2;
        # Otherwise, the experimental measurement is closer to the distinct epitopes prediction than to the overlapping epitopes prediction, so classify the epitope pair as distinct
        else:
            plotDataX4[ind1, ind2] = 3;

# %% [code]
# Plot the results
xLabels = range(1,11);
yLabels = range(1,11);
fig, ax = plt.subplots(figsize=(6,6))
colors = [(0.95,0.95,0.95)] + [(0.75,0.75,0.75)]  + [(0.88, 0.61, 0.14)] + [(0.56,0.69,0.19)];
# Mask the upper=right triangle of the square
mask = np.zeros_like(plotDataX4);
mask[np.triu_indices_from(mask,1)] = True;
ax.set_facecolor("white")
# Show the bottom-left triangle of the square
sns.heatmap(plotDataX4, xticklabels=xLabels, yticklabels=yLabels, mask=mask, cmap=colors, cbar=False, fmt='g', linewidths=0.1);
ax.set_ylim(10.01,-0.01)
ax.set_xlim(-0.01,10.01)
ax.set_aspect("equal")
ax.set(xlabel="Antibody 1", ylabel="Antibody 2")
# Keep y-ticks horizontal
plt.yticks(rotation=0);

# %% [markdown]
Given the above results, all ten antibodies are inferred to bind to the same epitope because antibody #10 overlaps with antibody #1 and antibodies #4-9, and antibody #1 overlaps with antibodies #2-3. We assume transitivity, which means that antibody #10 is therefore also considered to bind to the same epitope as antibodies #2-3, and hence all antibodies bind to the same epitope.

If you wish to interpret these results differently and assign an alternative epitope grouping, you can do so through the following _Input Epitope Groups Directly_ section where you can manually write out each antibody's 
epitope.

If you would like to recover the results in Figure 3A of the manuscript, change the error parameters at the top of this code to be σ<sub>Between Predictions</sub>=0.16 and σ<sub>From Center</sub>=0.04, whereupon you will find that antibodies #1-3 bind to one epitope, antibodies #4-5 bind to another, antibody #6 binds to yet another epitope, and antibodies #7-10 bind to a final epitope.

# %% [markdown]
Given the above results, we can append the following epitope information to **parametersActivityData**, which we do below manually (in this case, we assign all antibodies to epitope group 1 to signify that they all bind to the same epitope). In the Mathematica SI, we implement a nifty function that takes the above results and uses some graph theory functionality to determine these epitope groups automatically.

# %% [code]
epitopeGroups = [1, 1, 1, 1, 1, 1, 1, 1, 1, 1];
antibodyParameters = pd.concat([parametersActivityData, pd.DataFrame(epitopeGroups, columns=["Epitope Group"])], axis=1)

# %% [markdown]
### Input Epitope Groups Directly

# %% [markdown]
Reads a CSV file called "_EpitopeGroupDirect.csv_" in the same directory as this notebook that contains the epitope groups of all antibodies
* A gold box represents that two antibodies bind to an overlapping site, whereas a green box denotes two antibodies binding to distinct epitopes. The gray boxes represent monoclonal antibody mixtures
* The antibody groups are arbitrary (they can be strings, numbers...). Two antibodies are considered to bind to the same epitope if their antibody groups exactly match; otherwise they are assumed to bind to distinct epitopes
* Example data is shown for the ten EGFR antibodies from [Koefoed 2011](https://doi.org/10.4161/mabs.3.6.17955). See their Table 1 for the epitope maps and their Figure 3A for SPR measurements that can be used to infer such epitope maps

# %% [code]
dataX5 = pd.read_csv("EpitopeGroupDirect_ExampleA431NS.csv")
antibodyParameters = pd.concat([parametersActivityData, dataX5["Epitope Group"]], axis=1)
# Show all pairwise antibody interactions
plotDataX5 = np.zeros(shape=(10,10))
# Use the experimental SPR blocking data to show which pairs of antibodies inhibited one another (% inhibition > 50%) and which did not (% inhibition < 50%)
for i in range(10):
    for j in range(i):
        if dataX5.values[i,1] == dataX5.values[j,1]:
            plotDataX5[i,j] = 1
        else:
            plotDataX5[i,j] = 2
# Plot the results
xLabels = range(1,11);
yLabels = range(1,11);
fig, ax = plt.subplots(figsize=(6,6))
colors = [(0.85,0.85,0.85)]   + [(0.88, 0.61, 0.14)] + [(0.56,0.69,0.19)];
# Mask the upper=right triangle of the square
mask = np.zeros_like(plotDataX5);
mask[np.triu_indices_from(mask,1)] = True;
ax.set_facecolor("white")
# Show the bottom-left triangle of the square
sns.heatmap(plotDataX5, xticklabels=xLabels, yticklabels=yLabels, mask=mask, cmap=colors, cbar=False, fmt='g', linewidths=0.1);
ax.set_ylim(10.01,-0.01)
ax.set_xlim(-0.01,10.01)
ax.set_aspect("equal")
ax.set(xlabel="Antibody 1", ylabel="Antibody 2")
# Keep y-ticks horizontal
plt.yticks(rotation=0);

# %% [markdown]
## Predicting the Potency of Antibody Mixtures

# %% [markdown]
This section predicts the potency of arbitrary antibody mixtures that the user can specify in a CSV file called "_AntibodyMixturesToPredict.csv_" in the same directory as this notebook. This code assumes that the _Characterize Monoclonal Antibodies_ and _Categorizing Epitope Groupings_ sections have been successfully evaluated so that **antibodyParameters** has values
* The antibody first column is an arbitrary index that must be the same for all antibodies that are present in the mixture. The example given asks to predict the following three mixtures:
    * Mixture 1: Antibody #10 at concentration 2 μg/mL (without any additional antibodies)
    * Mixture 2: (Antibody #1 at 0.5 μg/mL) + (Antibody #4 at 1.5 μg/mL)
    * Mixture 3: (Antibody #2 at 0.2 μg/mL) + (Antibody #4 at 0.4 μg/mL) + (Antibody #6 at 0.6 μg/mL) + (Antibody #8 at 0.8 μg/mL) + (Antibody #10 at 1.0 μg/mL)
* When the code below is run, it exports the resulting predictions into a CSV file titled "AntibodyMixturesNowPredicted.csv" in the same directory as the notebook
* The output provided in the S3 file of this paper can be reproduced if the code in _Input Dissociation Constants (K<sub>D</sub>) and Potencies (α) Directly - Example from A431NS Cell Line_ and _Input Epitope Groups Directly_ has just been run

# %% [code]
dataX6 = pd.read_csv("AntibodyMixturesToPredict.csv")
# 'dictionary' will contain the resulting predictions for each mixture
dictionary={};

# %% [code]
def analyzeMixture(index):
    # Antibodies within this mixture
    Abs=dataX6[dataX6["Mixture Index"] == index]["Antibody Index"].values[:].tolist();
    # Gather the antibodies into subsets that bind to the same epitope
    Abs.sort(key=lambda Ab: antibodyParameters[antibodyParameters["Antibody Index"]==Ab]["Epitope Group"].values[0]);
    AbsToSameEpitope = [list(v) for i, v in groupby(Abs, lambda Ab: antibodyParameters[antibodyParameters["Antibody Index"]==Ab]["Epitope Group"].values[0])];
    # potency*conc/KD
    def weightNumerator(Ab):
        conc = dataX6[(dataX6["Mixture Index"]==index) & (dataX6["Antibody Index"]==Ab)]["Antibody Concentration (ug/mL)"].values[0]
        potency = antibodyParameters[antibodyParameters["Antibody Index"]==Ab]["Potency"].values[0];
        KD = antibodyParameters[antibodyParameters["Antibody Index"]==Ab]["Dissociation Constant (ug/mL)"].values[0];
        return potency*conc/KD
    numerator = [[weightNumerator(Ab) for Ab in AbEpitopeGroup] for AbEpitopeGroup in AbsToSameEpitope];
    # Sum the values for each epitope group and add 1 (for the unbound state)
    numerator = [1+sum(AbEpitopeGroup) for AbEpitopeGroup in numerator];
    # Multiply the values for each epitope group to obtain the numerator in either Equation 2 or 3 (for mixtures of 2 Abs) or Equations S6, S7, or S8 (for mixtures of 3 Abs)
    numerator = np.prod(numerator);
    # The denominator is computed in the same way as the numerator, but without the α parameter
    def weightDenominator(Ab):
        conc = dataX6[(dataX6["Mixture Index"]==index) & (dataX6["Antibody Index"]==Ab)]["Antibody Concentration (ug/mL)"].values[0]
        KD = antibodyParameters[antibodyParameters["Antibody Index"]==Ab]["Dissociation Constant (ug/mL)"].values[0];
        return conc/KD
    denominator = [[weightDenominator(Ab) for Ab in AbEpitopeGroup] for AbEpitopeGroup in AbsToSameEpitope];
    denominator = [1+sum(AbEpitopeGroup) for AbEpitopeGroup in denominator];
    denominator = np.prod(denominator);
    # Add the predicted activity of the mixture to 'dictionary'
    res = numerator/denominator
    dictionary[index] = res

# %% [code]
# Run the analysis for all mixtures
mixtureIndices = dataX6["Mixture Index"].unique().tolist();
[analyzeMixture(ind) for ind in mixtureIndices];

# %% [code]
# Compile the resulting predictions and export to a CSV file
dataX6Predictions = dataX6.copy();
predictions = [dictionary[j] for j in dataX6Predictions["Mixture Index"]]
dataX6Predictions["Predicted Activity"]=predictions
dataX6Predictions.to_csv('AntibodyMixturesNowPredicted.csv', index = False)
